# Supplementary material for: Pore Size Engineering of MOFs by Pore Edge Reaction: Tetrazine Click and Hydrogen Adsorption in Theory and Experiment
Source: Chem Mater. 2025 Jul 2;37(14):5206–16. doi: 10.1021/acs.chemmater.5c00914 (PMC12287999; doi:10.1021/acs.chemmater.5c00914)
Supplement: Supplementary file 2 [file cm5c00914_si_002.cif]

data_shelx
_audit_creation_date               2025-03-03
_audit_creation_method
;
Olex2 1.5
(compiled 2024.02.16 svn.r378c4104 for OlexSys, GUI svn.r6928)
;
_shelx_SHELXL_version_number       '2019/3'
_audit_contact_author_address      Gronostajowa 2, 30-387 Krakow, Poland
_audit_contact_author_email        damian.jedrzejowski@uj.edu.pl
_audit_contact_author_name         'Damian Jędrzejowski'
_audit_contact_author_phone        +4812-6862483
_publ_contact_author_id_orcid      0000-0003-1426-2477
_publ_section_references
;
Dolomanov, O.V., Bourhis, L.J., Gildea, R.J, Howard, J.A.K. & Puschmann, H.
 (2009), J. Appl. Cryst. 42, 339-341.

Sheldrick, G.M. (2015). Acta Cryst. C71, 3-8.
;
_chemical_name_common              tztc
_chemical_name_systematic         
 '5,5'-(1,2,4,5-tetrazine-3,6-diyl)diisophthalic acid n,n-dimethylformamide solvate'
_chemical_formula_moiety           'C18 H10 N4 O8, 2(C3 H7 N O)'
_chemical_formula_sum              'C24 H24 N6 O10'
_chemical_formula_weight           556.49
_chemical_melting_point            ?
loop_
  _atom_type_symbol
  _atom_type_description
  _atom_type_scat_dispersion_real
  _atom_type_scat_dispersion_imag
  _atom_type_scat_source
 'C' 'C' 0.0033 0.0016 'International Tables Vol C Tables 4.2.6.8 and 6.1.1.4'
 'N' 'N' 0.0061 0.0033 'International Tables Vol C Tables 4.2.6.8 and 6.1.1.4'
 'O' 'O' 0.0106 0.0060 'International Tables Vol C Tables 4.2.6.8 and 6.1.1.4'
 'H' 'H' 0.0000 0.0000 'International Tables Vol C Tables 4.2.6.8 and 6.1.1.4'

_shelx_space_group_comment
;
The symmetry employed for this shelxl refinement is uniquely defined
by the following loop, which should always be used as a source of
symmetry information in preference to the above space-group names.
They are only intended as comments.
;
_space_group_crystal_system        'monoclinic'
_space_group_IT_number             14
_space_group_name_H-M_alt          'P 1 21/c 1'
_space_group_name_Hall             '-P 2ybc'
loop_
  _space_group_symop_operation_xyz
 'x, y, z'
 '-x, y+1/2, -z+1/2'
 '-x, -y, -z'
 'x, -y-1/2, z-1/2'

_cell_length_a                     10.5314(3)
_cell_length_b                     8.8351(3)
_cell_length_c                     13.1177(4)
_cell_angle_alpha                  90
_cell_angle_beta                   91.0990(10)
_cell_angle_gamma                  90
_cell_volume                       1220.32(7)
_cell_formula_units_Z              2
_cell_measurement_reflns_used      9888
_cell_measurement_temperature      100(2)
_cell_measurement_theta_max        51.309
_cell_measurement_theta_min        5.560
_shelx_estimated_absorpt_T_max     0.988
_shelx_estimated_absorpt_T_min     0.976
_exptl_absorpt_coefficient_mu      0.120
_exptl_absorpt_correction_T_max    0.7453
_exptl_absorpt_correction_T_min    0.7134
_exptl_absorpt_correction_type     multi-scan
_exptl_absorpt_process_details
;
SADABS-2016/2 (Bruker,2016/2) was used for absorption correction.
wR2(int) was 0.0546 before and 0.0449 after correction.
The Ratio of minimum to maximum transmission is 0.9572.
The \l/2 correction factor is Not present.
;
_exptl_absorpt_special_details     ?
_exptl_crystal_colour              red
_exptl_crystal_colour_primary      red
_exptl_crystal_density_diffrn      1.514
_exptl_crystal_density_meas        ?
_exptl_crystal_density_method      ?
_exptl_crystal_description         block
_exptl_crystal_F_000               580
_exptl_crystal_size_max            0.2
_exptl_crystal_size_mid            0.15
_exptl_crystal_size_min            0.1
_exptl_transmission_factor_max     ?
_exptl_transmission_factor_min     ?
_diffrn_reflns_av_R_equivalents    0.0338
_diffrn_reflns_av_unetI/netI       0.0262
_diffrn_reflns_Laue_measured_fraction_full  0.997
_diffrn_reflns_Laue_measured_fraction_max  0.996
_diffrn_reflns_limit_h_max         12
_diffrn_reflns_limit_h_min         -12
_diffrn_reflns_limit_k_max         10
_diffrn_reflns_limit_k_min         -10
_diffrn_reflns_limit_l_max         15
_diffrn_reflns_limit_l_min         -15
_diffrn_reflns_number              22601
_diffrn_reflns_point_group_measured_fraction_full  0.997
_diffrn_reflns_point_group_measured_fraction_max  0.996
_diffrn_reflns_theta_full          25.242
_diffrn_reflns_theta_max           25.684
_diffrn_reflns_theta_min           2.780
_diffrn_ambient_temperature        100.00
_diffrn_detector_area_resol_mean   ?
_diffrn_measured_fraction_theta_full  0.997
_diffrn_measured_fraction_theta_max  0.996
_diffrn_measurement_device_type    'Bruker APEX-IV CCD'
_diffrn_measurement_method         ?
_diffrn_radiation_type             MoK\a
_diffrn_radiation_wavelength       0.71073
_diffrn_source                     ?
_reflns_Friedel_coverage           0.000
_reflns_Friedel_fraction_full      .
_reflns_Friedel_fraction_max       .
_reflns_number_gt                  2169
_reflns_number_total               2298
_reflns_special_details
;
 Reflections were merged by SHELXL according to the crystal
 class for the calculation of statistics and refinement.
 
 _reflns_Friedel_fraction is defined as the number of unique
 Friedel pairs measured divided by the number that would be
 possible theoretically, ignoring centric projections and
 systematic absences.
;
_reflns_threshold_expression       'I > 2\s(I)'
_computing_cell_refinement         ?
_computing_data_collection         ?
_computing_data_reduction          ?
_computing_molecular_graphics      'Olex2 1.5 (Dolomanov et al., 2009)'
_computing_publication_material    'Olex2 1.5 (Dolomanov et al., 2009)'
_computing_structure_refinement    'SHELXL 2019/3 (Sheldrick, 2015)'
_computing_structure_solution      'SHELXT 2018/2 (Sheldrick, 2018)'
_refine_diff_density_max           0.165
_refine_diff_density_min           -0.272
_refine_diff_density_rms           0.057
_refine_ls_extinction_coef         .
_refine_ls_extinction_method       none
_refine_ls_goodness_of_fit_ref     1.070
_refine_ls_hydrogen_treatment      refall
_refine_ls_matrix_type             full
_refine_ls_number_parameters       229
_refine_ls_number_reflns           2298
_refine_ls_number_restraints       0
_refine_ls_R_factor_all            0.0355
_refine_ls_R_factor_gt             0.0339
_refine_ls_restrained_S_all        1.070
_refine_ls_shift/su_max            0.000
_refine_ls_shift/su_mean           0.000
_refine_ls_structure_factor_coef   Fsqd
_refine_ls_weighting_details      
 'w=1/[\s^2^(Fo^2^)+(0.0492P)^2^+0.4407P] where P=(Fo^2^+2Fc^2^)/3'
_refine_ls_weighting_scheme        calc
_refine_ls_wR_factor_gt            0.0866
_refine_ls_wR_factor_ref           0.0884
_refine_special_details            ?
_olex2_refinement_description
;
;
_atom_sites_solution_hydrogens     difmap
_atom_sites_solution_primary       ?
_atom_sites_solution_secondary     ?
loop_
  _atom_site_label
  _atom_site_type_symbol
  _atom_site_fract_x
  _atom_site_fract_y
  _atom_site_fract_z
  _atom_site_U_iso_or_equiv
  _atom_site_adp_type
  _atom_site_occupancy
  _atom_site_site_symmetry_order
  _atom_site_calc_flag
  _atom_site_refinement_flags_posn
  _atom_site_refinement_flags_adp
  _atom_site_refinement_flags_occupancy
  _atom_site_disorder_assembly
  _atom_site_disorder_group
 O1 O 0.46445(8) 0.66736(9) 0.64474(7) 0.0204(2) Uani 1 1 d . . . . .
 O2 O 0.34059(7) 0.46553(9) 0.66459(6) 0.0174(2) Uani 1 1 d . . . . .
 C3 C 0.44916(10) 0.53078(13) 0.64332(8) 0.0146(2) Uani 1 1 d . . . . .
 O4 O 0.50650(7) -0.04079(10) 0.62294(6) 0.0183(2) Uani 1 1 d . . . . .
 O5 O 0.70571(8) -0.08215(9) 0.57242(7) 0.0229(2) Uani 1 1 d . . . . .
 C6 C 0.62160(10) 0.00389(13) 0.59456(8) 0.0157(2) Uani 1 1 d . . . . .
 C7 C 0.55346(11) 0.42446(12) 0.61663(8) 0.0145(2) Uani 1 1 d . . . . .
 C8 C 0.53521(11) 0.26826(13) 0.61847(8) 0.0149(2) Uani 1 1 d . . . . .
 C9 C 0.63504(11) 0.17245(12) 0.59377(8) 0.0148(2) Uani 1 1 d . . . . .
 C10 C 0.75177(11) 0.23229(13) 0.56695(8) 0.0152(2) Uani 1 1 d . . . . .
 C11 C 0.76979(10) 0.38872(13) 0.56384(8) 0.0150(2) Uani 1 1 d . . . . .
 C12 C 0.67013(10) 0.48559(13) 0.58853(8) 0.0149(2) Uani 1 1 d . . . . .
 C13 C 0.89327(10) 0.44943(13) 0.53100(8) 0.0157(2) Uani 1 1 d . . . . .
 N14 N 0.89740(9) 0.59396(11) 0.49988(8) 0.0191(2) Uani 1 1 d . . . . .
 N15 N 1.00721(9) 0.64584(11) 0.46770(8) 0.0192(2) Uani 1 1 d . . . . .
 O16 O 0.16187(8) 0.66710(9) 0.68148(6) 0.0201(2) Uani 1 1 d . . . . .
 C17 C 0.19883(11) 0.80117(13) 0.68271(9) 0.0183(3) Uani 1 1 d . . . . .
 N18 N 0.12531(9) 0.92150(11) 0.67316(8) 0.0199(2) Uani 1 1 d . . . . .
 C19 C 0.17959(14) 1.07359(15) 0.67229(11) 0.0280(3) Uani 1 1 d . . . . .
 C20 C -0.01171(13) 0.90937(17) 0.65896(14) 0.0349(4) Uani 1 1 d . . . . .
 H8 H 0.4563(14) 0.2281(16) 0.6364(10) 0.018(3) Uiso 1 1 d . . . . .
 H12 H 0.6810(13) 0.5937(15) 0.5862(10) 0.013(3) Uiso 1 1 d . . . . .
 H10 H 0.8198(14) 0.1632(16) 0.5507(11) 0.021(4) Uiso 1 1 d . . . . .
 H17 H 0.2890(15) 0.8260(17) 0.6903(11) 0.024(4) Uiso 1 1 d . . . . .
 H4 H 0.5061(17) -0.141(2) 0.6251(13) 0.039(5) Uiso 1 1 d . . . . .
 H19A H 0.1443(17) 1.132(2) 0.7284(14) 0.041(5) Uiso 1 1 d . . . . .
 H20A H -0.0392(19) 0.809(2) 0.6677(15) 0.050(5) Uiso 1 1 d . . . . .
 H20B H -0.053(2) 0.979(2) 0.7041(16) 0.058(6) Uiso 1 1 d . . . . .
 H19B H 0.1564(17) 1.123(2) 0.6090(14) 0.040(5) Uiso 1 1 d . . . . .
 H19C H 0.2747(18) 1.0661(19) 0.6822(14) 0.041(5) Uiso 1 1 d . . . . .
 H2 H 0.2799(19) 0.548(2) 0.6748(15) 0.049(5) Uiso 1 1 d . . . . .
 H20C H -0.036(2) 0.944(3) 0.5842(19) 0.072(7) Uiso 1 1 d . . . . .

loop_
  _atom_site_aniso_label
  _atom_site_aniso_U_11
  _atom_site_aniso_U_22
  _atom_site_aniso_U_33
  _atom_site_aniso_U_23
  _atom_site_aniso_U_13
  _atom_site_aniso_U_12
 O1 0.0191(4) 0.0127(4) 0.0296(5) -0.0004(3) 0.0057(3) -0.0002(3)
 O2 0.0127(4) 0.0153(4) 0.0241(4) 0.0015(3) 0.0029(3) -0.0004(3)
 C3 0.0154(5) 0.0152(6) 0.0132(5) 0.0015(4) -0.0005(4) -0.0005(4)
 O4 0.0160(4) 0.0115(4) 0.0276(5) 0.0009(3) 0.0032(3) -0.0016(3)
 O5 0.0189(4) 0.0146(4) 0.0354(5) -0.0016(3) 0.0054(4) 0.0018(3)
 C6 0.0152(5) 0.0154(6) 0.0165(5) 0.0001(4) -0.0004(4) -0.0003(4)
 C7 0.0151(6) 0.0150(6) 0.0132(5) 0.0005(4) -0.0005(4) 0.0003(4)
 C8 0.0140(5) 0.0157(6) 0.0149(5) 0.0010(4) 0.0003(4) -0.0013(4)
 C9 0.0155(5) 0.0148(6) 0.0142(5) 0.0006(4) -0.0002(4) -0.0009(4)
 C10 0.0149(5) 0.0156(6) 0.0149(5) 0.0000(4) 0.0001(4) 0.0010(4)
 C11 0.0141(5) 0.0165(6) 0.0144(5) 0.0007(4) -0.0001(4) -0.0016(4)
 C12 0.0168(6) 0.0132(6) 0.0147(5) 0.0003(4) -0.0007(4) -0.0012(4)
 C13 0.0154(6) 0.0152(5) 0.0165(5) -0.0011(4) -0.0001(4) -0.0005(4)
 N14 0.0145(5) 0.0157(5) 0.0273(5) 0.0020(4) 0.0029(4) -0.0017(4)
 N15 0.0133(5) 0.0166(5) 0.0278(5) 0.0028(4) 0.0027(4) -0.0006(4)
 O16 0.0188(4) 0.0181(4) 0.0235(4) 0.0002(3) 0.0030(3) 0.0023(3)
 C17 0.0177(6) 0.0206(6) 0.0167(6) 0.0007(4) 0.0014(4) 0.0027(5)
 N18 0.0181(5) 0.0180(5) 0.0236(5) 0.0006(4) 0.0020(4) 0.0037(4)
 C19 0.0296(7) 0.0182(6) 0.0362(8) 0.0021(5) 0.0023(6) 0.0027(5)
 C20 0.0184(7) 0.0267(8) 0.0597(10) -0.0070(7) 0.0015(6) 0.0062(5)

_geom_special_details
;
 All esds (except the esd in the dihedral angle between two l.s. planes)
 are estimated using the full covariance matrix.  The cell esds are taken
 into account individually in the estimation of esds in distances, angles
 and torsion angles; correlations between esds in cell parameters are only
 used when they are defined by crystal symmetry.  An approximate (isotropic)
 treatment of cell esds is used for estimating esds involving l.s. planes.
;
loop_
  _geom_bond_atom_site_label_1
  _geom_bond_atom_site_label_2
  _geom_bond_distance
  _geom_bond_site_symmetry_2
  _geom_bond_publ_flag
 O1 C3 1.2175(14) . ?
 O2 C3 1.3152(14) . ?
 O2 H2 0.98(2) . ?
 C3 C7 1.4921(15) . ?
 O4 C6 1.3345(14) . ?
 O4 H4 0.89(2) . ?
 O5 C6 1.2070(14) . ?
 C6 C9 1.4960(16) . ?
 C7 C8 1.3936(16) . ?
 C7 C12 1.3981(16) . ?
 C8 C9 1.3928(16) . ?
 C8 H8 0.938(15) . ?
 C9 C10 1.3897(16) . ?
 C10 C11 1.3957(16) . ?
 C10 H10 0.968(15) . ?
 C11 C12 1.3971(16) . ?
 C11 C13 1.4785(15) . ?
 C12 H12 0.962(13) . ?
 C13 N14 1.3415(15) . ?
 C13 N15 1.3441(15) 3_766 ?
 N14 N15 1.3208(14) . ?
 O16 C17 1.2469(15) . ?
 C17 N18 1.3197(15) . ?
 C17 H17 0.978(16) . ?
 N18 C19 1.4604(16) . ?
 N18 C20 1.4555(17) . ?
 C19 H19A 0.976(19) . ?
 C19 H19B 0.967(19) . ?
 C19 H19C 1.010(19) . ?
 C20 H20A 0.94(2) . ?
 C20 H20B 0.97(2) . ?
 C20 H20C 1.05(2) . ?

loop_
  _geom_angle_atom_site_label_1
  _geom_angle_atom_site_label_2
  _geom_angle_atom_site_label_3
  _geom_angle
  _geom_angle_site_symmetry_1
  _geom_angle_site_symmetry_3
  _geom_angle_publ_flag
 C3 O2 H2 105.9(11) . . ?
 O1 C3 O2 123.12(10) . . ?
 O1 C3 C7 122.00(10) . . ?
 O2 C3 C7 114.88(9) . . ?
 C6 O4 H4 108.1(12) . . ?
 O4 C6 C9 112.52(9) . . ?
 O5 C6 O4 123.74(11) . . ?
 O5 C6 C9 123.74(10) . . ?
 C8 C7 C3 121.13(10) . . ?
 C8 C7 C12 120.61(11) . . ?
 C12 C7 C3 118.25(10) . . ?
 C7 C8 H8 120.2(9) . . ?
 C9 C8 C7 119.53(11) . . ?
 C9 C8 H8 120.3(9) . . ?
 C8 C9 C6 122.10(10) . . ?
 C10 C9 C6 117.69(10) . . ?
 C10 C9 C8 120.20(10) . . ?
 C9 C10 C11 120.36(10) . . ?
 C9 C10 H10 118.5(9) . . ?
 C11 C10 H10 121.1(9) . . ?
 C10 C11 C12 119.78(10) . . ?
 C10 C11 C13 119.25(10) . . ?
 C12 C11 C13 120.94(10) . . ?
 C7 C12 H12 119.8(8) . . ?
 C11 C12 C7 119.50(11) . . ?
 C11 C12 H12 120.7(8) . . ?
 N14 C13 C11 117.90(10) . . ?
 N14 C13 N15 124.76(10) . 3_766 ?
 N15 C13 C11 117.32(10) 3_766 . ?
 N15 N14 C13 117.47(10) . . ?
 N14 N15 C13 117.77(10) . 3_766 ?
 O16 C17 N18 125.57(11) . . ?
 O16 C17 H17 121.1(9) . . ?
 N18 C17 H17 113.3(9) . . ?
 C17 N18 C19 120.86(11) . . ?
 C17 N18 C20 122.09(11) . . ?
 C20 N18 C19 117.00(11) . . ?
 N18 C19 H19A 108.8(11) . . ?
 N18 C19 H19B 109.5(11) . . ?
 N18 C19 H19C 109.0(10) . . ?
 H19A C19 H19B 108.3(15) . . ?
 H19A C19 H19C 109.2(15) . . ?
 H19B C19 H19C 112.0(15) . . ?
 N18 C20 H20A 111.2(12) . . ?
 N18 C20 H20B 109.6(13) . . ?
 N18 C20 H20C 108.4(13) . . ?
 H20A C20 H20B 112.4(17) . . ?
 H20A C20 H20C 108.8(17) . . ?
 H20B C20 H20C 106.3(17) . . ?

loop_
  _geom_hbond_atom_site_label_D
  _geom_hbond_atom_site_label_H
  _geom_hbond_atom_site_label_A
  _geom_hbond_distance_DH
  _geom_hbond_distance_HA
  _geom_hbond_distance_DA
  _geom_hbond_angle_DHA
  _geom_hbond_site_symmetry_A
  _geom_hbond_publ_flag
 C17 H17 O1 0.978(16) 2.404(15) 3.0861(14) 126.4(11) . yes
 O4 H4 O1 0.89(2) 1.77(2) 2.6328(12) 164.3(17) 1_545 yes
 C20 H20B O16 0.97(2) 2.53(2) 3.4919(17) 178.4(17) 2_556 yes
 O2 H2 O16 0.98(2) 1.63(2) 2.6038(11) 170.3(18) . yes

loop_
  _geom_torsion_atom_site_label_1
  _geom_torsion_atom_site_label_2
  _geom_torsion_atom_site_label_3
  _geom_torsion_atom_site_label_4
  _geom_torsion
  _geom_torsion_site_symmetry_1
  _geom_torsion_site_symmetry_2
  _geom_torsion_site_symmetry_3
  _geom_torsion_site_symmetry_4
  _geom_torsion_publ_flag
 O1 C3 C7 C8 178.01(10) . . . . ?
 O1 C3 C7 C12 -2.66(16) . . . . ?
 O2 C3 C7 C8 -2.20(15) . . . . ?
 O2 C3 C7 C12 177.13(9) . . . . ?
 C3 C7 C8 C9 -179.55(10) . . . . ?
 C3 C7 C12 C11 179.55(10) . . . . ?
 O4 C6 C9 C8 -1.21(15) . . . . ?
 O4 C6 C9 C10 179.00(9) . . . . ?
 O5 C6 C9 C8 179.10(11) . . . . ?
 O5 C6 C9 C10 -0.69(17) . . . . ?
 C6 C9 C10 C11 179.37(10) . . . . ?
 C7 C8 C9 C6 179.86(10) . . . . ?
 C7 C8 C9 C10 -0.36(16) . . . . ?
 C8 C7 C12 C11 -1.12(16) . . . . ?
 C8 C9 C10 C11 -0.43(16) . . . . ?
 C9 C10 C11 C12 0.44(16) . . . . ?
 C9 C10 C11 C13 -177.53(10) . . . . ?
 C10 C11 C12 C7 0.33(16) . . . . ?
 C10 C11 C13 N14 160.75(10) . . . . ?
 C10 C11 C13 N15 -17.72(15) . . . 3_766 ?
 C11 C13 N14 N15 -177.95(10) . . . . ?
 C12 C7 C8 C9 1.13(16) . . . . ?
 C12 C11 C13 N14 -17.19(15) . . . . ?
 C12 C11 C13 N15 164.34(10) . . . 3_766 ?
 C13 C11 C12 C7 178.26(10) . . . . ?
 C13 N14 N15 C13 -0.36(17) . . . 3_766 ?
 N15 C13 N14 N15 0.39(18) 3_766 . . . ?
 O16 C17 N18 C19 -177.92(12) . . . . ?
 O16 C17 N18 C20 -0.5(2) . . . . ?

_shelx_res_file
;
TITL DJ_ZrTZTC_35_0m_a.res in P2(1)/c
    shelx.res
    created by SHELXL-2019/3 at 14:47:37 on 03-Mar-2025
CELL 0.71073 10.5314 8.8351 13.1177 90 91.099 90
ZERR 2 0.0003 0.0003 0.0004 0 0.001 0
LATT 1
SYMM -X,0.5+Y,0.5-Z
SFAC C N O H
UNIT 48 12 20 48
EQIV $1 +X,-1+Y,+Z
EQIV $2 -X,0.5+Y,1.5-Z

L.S. 40
PLAN  5
SIZE 0.1 0.15 0.2
TEMP -173.15
HTAB C17 O1
HTAB O4 O1_$1
HTAB C20 O16_$2
HTAB O2 O16
CONF
BOND
LIST 4
fmap 2
acta
MORE -1
BOND $H
MERG 2
REM <olex2.extras>
REM <HklSrc "%.\\shelx.hkl">
REM </olex2.extras>

WGHT    0.049200    0.440700
FVAR       0.33018
O1    3    0.464446    0.667360    0.644742    11.00000    0.01912    0.01271 =
         0.02965   -0.00037    0.00569   -0.00025
O2    3    0.340594    0.465529    0.664591    11.00000    0.01275    0.01530 =
         0.02410    0.00146    0.00292   -0.00041
C3    1    0.449161    0.530781    0.643323    11.00000    0.01538    0.01516 =
         0.01320    0.00148   -0.00050   -0.00047
O4    3    0.506505   -0.040792    0.622937    11.00000    0.01603    0.01148 =
         0.02761    0.00085    0.00321   -0.00157
O5    3    0.705707   -0.082154    0.572421    11.00000    0.01888    0.01461 =
         0.03541   -0.00161    0.00542    0.00176
C6    1    0.621599    0.003894    0.594560    11.00000    0.01518    0.01538 =
         0.01649    0.00010   -0.00038   -0.00025
C7    1    0.553457    0.424458    0.616629    11.00000    0.01509    0.01502 =
         0.01325    0.00046   -0.00052    0.00032
C8    1    0.535214    0.268260    0.618469    11.00000    0.01398    0.01571 =
         0.01490    0.00097    0.00026   -0.00126
C9    1    0.635041    0.172451    0.593775    11.00000    0.01550    0.01477 =
         0.01422    0.00056   -0.00022   -0.00085
C10   1    0.751772    0.232288    0.566946    11.00000    0.01488    0.01564 =
         0.01494    0.00005    0.00008    0.00104
C11   1    0.769786    0.388717    0.563843    11.00000    0.01410    0.01652 =
         0.01437    0.00068   -0.00008   -0.00158
C12   1    0.670132    0.485589    0.588534    11.00000    0.01678    0.01317 =
         0.01471    0.00030   -0.00067   -0.00122
C13   1    0.893269    0.449433    0.530998    11.00000    0.01540    0.01523 =
         0.01649   -0.00110   -0.00015   -0.00054
N14   2    0.897404    0.593957    0.499878    11.00000    0.01445    0.01575 =
         0.02725    0.00201    0.00288   -0.00172
N15   2    1.007213    0.645840    0.467696    11.00000    0.01325    0.01661 =
         0.02782    0.00276    0.00271   -0.00064
O16   3    0.161866    0.667100    0.681485    11.00000    0.01880    0.01809 =
         0.02352    0.00023    0.00305    0.00234
C17   1    0.198830    0.801169    0.682705    11.00000    0.01766    0.02061 =
         0.01670    0.00066    0.00139    0.00269
N18   2    0.125313    0.921501    0.673160    11.00000    0.01811    0.01797 =
         0.02360    0.00060    0.00198    0.00374
C19   1    0.179591    1.073586    0.672293    11.00000    0.02959    0.01825 =
         0.03618    0.00209    0.00227    0.00266
C20   1   -0.011715    0.909369    0.658959    11.00000    0.01840    0.02672 =
         0.05975   -0.00702    0.00150    0.00616
H8    4    0.456310    0.228063    0.636450    11.00000    0.01842
H12   4    0.680987    0.593664    0.586173    11.00000    0.01283
H10   4    0.819759    0.163192    0.550696    11.00000    0.02125
H17   4    0.289021    0.825986    0.690321    11.00000    0.02428
H4    4    0.506052   -0.141341    0.625096    11.00000    0.03915
H19A  4    0.144307    1.131645    0.728398    11.00000    0.04095
H20A  4   -0.039194    0.809372    0.667695    11.00000    0.05030
H20B  4   -0.053459    0.979058    0.704145    11.00000    0.05810
H19B  4    0.156398    1.123404    0.609034    11.00000    0.04034
H19C  4    0.274748    1.066079    0.682179    11.00000    0.04106
H2    4    0.279873    0.548185    0.674826    11.00000    0.04906
H20C  4   -0.035580    0.944421    0.584223    11.00000    0.07206
HKLF 4


REM  DJ_ZrTZTC_35_0m_a.res in P2(1)/c
REM wR2 = 0.0884, GooF = S = 1.070, Restrained GooF = 1.070 for all data
REM R1 = 0.0339 for 2169 Fo > 4sig(Fo) and 0.0355 for all 2298 data
REM 229 parameters refined using 0 restraints

END

WGHT      0.0492      0.4406

REM Highest difference peak  0.165,  deepest hole -0.272,  1-sigma level  0.057
Q1    1   0.6198  0.0951  0.5833  11.00000  0.05    0.16
Q2    1   0.5093  0.4714  0.6305  11.00000  0.05    0.16
Q3    1   0.2647  1.0730  0.6165  11.00000  0.05    0.13
Q4    1   0.6812  0.1952  0.5711  11.00000  0.05    0.13
Q5    1   0.8323  0.4160  0.5426  11.00000  0.05    0.13
;
_shelx_res_checksum                79194
_shelx_hkl_file
;
  -2   0   0   81.59    5.50
   2   0   0   75.19    5.20
  -3   0   0  204.68   10.90
   3   0   0  213.58   11.20
   4   0   0   44.60    1.20
  -4   0   0   42.20    1.00
  -4   0   0   43.60    1.20
  -4   0   0   42.60    1.20
   4   0   0   40.50    1.20
   4   0   0   41.70    1.10
   4   0   0   39.80    1.20
  -4   0   0   42.80    1.20
  -5   0   0   84.89    2.20
  -5   0   0   82.49    2.20
   5   0   0   79.89    2.20
  -5   0   0   87.09    2.30
  -6   0   0  411.36   21.30
   6   0   0  398.46   22.30
  -7   0   0    2.10    0.30
   7   0   0    2.00    0.30
   7   0   0    2.00    0.20
   7   0   0    2.10    0.10
   7   0   0    1.90    0.30
  -7   0   0    2.00    0.20
  -7   0   0    1.90    0.10
  -7   0   0    1.90    0.30
  -8   0   0   42.00    1.40
   8   0   0   42.90    1.40
   8   0   0   42.90    1.10
   8   0   0   44.70    1.50
  -8   0   0   42.60    1.10
   8   0   0   44.90    1.30
   9   0   0  127.89    3.60
  -9   0   0  125.59    3.50
   9   0   0  130.49    3.50
   9   0   0  130.39    3.30
  10   0   0    0.30    0.10
  10   0   0    0.30    0.20
  10   0   0    0.60    0.10
 -10   0   0    0.40    0.20
  11   0   0   79.29    2.50
  11   0   0   81.39    2.50
  11   0   0   84.19    2.30
 -11   0   0   78.99    2.40
 -12   0   0    1.30    0.30
  12   0   0    0.70    0.20
  12   0   0    1.30    0.30
  12   0   0    1.20    0.20
   0  -1   0    0.00    0.10
   0  -1   0    0.00    0.10
   0  -1   0    0.00    0.10
   0   1   0    0.00    0.10
   0   1   0    0.00    0.10
   0   1   0    0.10    0.10
  -1  -1   0  611.94   19.80
   1  -1   0  607.34   21.20
   1   1   0  609.74   19.90
  -1   1   0  661.53   22.20
   2  -1   0    0.00    0.10
  -2  -1   0    0.10    0.10
  -2  -1   0    0.00    0.10
   2  -1   0    0.00    0.10
  -2  -1   0    0.00    0.10
   2  -1   0    0.00    0.10
  -2  -1   0    0.00    0.10
  -2   1   0    0.10    0.10
   2   1   0    0.00    0.10
   2   1   0    0.00    0.10
   2   1   0    0.00    0.10
  -2   1   0    0.00    0.10
  -2   1   0    0.00    0.10
  -2   1   0    0.00    0.10
   2   1   0    0.10    0.10
  -3  -1   0   12.80    0.40
   3  -1   0   12.00    0.40
  -3  -1   0   13.30    0.40
  -3  -1   0   11.90    0.40
   3  -1   0   12.20    0.50
   3  -1   0   11.90    0.50
  -3   1   0   11.70    0.50
  -3   1   0   12.80    0.50
   3   1   0   12.90    0.40
   3   1   0   11.60    0.40
   3   1   0   12.30    0.40
  -3   1   0   12.00    0.40
   3   1   0   12.50    0.40
   4  -1   0  497.65   23.90
  -4  -1   0  568.34   20.60
  -4   1   0  502.65   23.70
   4   1   0  527.95   20.70
  -5  -1   0   53.09    1.50
   5  -1   0   55.49    1.50
  -5  -1   0   55.09    1.50
  -5  -1   0   54.19    1.50
  -5  -1   0   53.89    1.40
   5  -1   0   56.89    1.70
   5  -1   0   51.39    1.50
  -5   1   0   54.19    1.60
  -5   1   0   55.09    1.70
   5   1   0   52.79    1.50
  -5   1   0   52.39    1.50
  -5   1   0   53.59    1.50
   5   1   0   53.59    1.40
  -6  -1   0    3.30    0.20
  -6  -1   0    3.40    0.30
   6  -1   0    2.90    0.30
  -6  -1   0    3.20    0.30
   6  -1   0    3.30    0.30
   6  -1   0    3.10    0.40
  -6  -1   0    3.70    0.30
  -6  -1   0    3.00    0.20
  -6   1   0    3.40    0.40
   6   1   0    3.20    0.20
  -6   1   0    3.60    0.30
   6   1   0    3.70    0.30
  -6   1   0    3.20    0.30
  -6   1   0    3.50    0.30
   6   1   0    3.00    0.20
   6   1   0    3.50    0.30
  -7  -1   0   14.80    0.70
   7  -1   0   14.60    0.70
  -7  -1   0   14.90    0.60
  -7  -1   0   13.40    0.50
  -7   1   0   14.30    0.90
   7   1   0   13.00    0.60
   7   1   0   14.10    0.60
   7   1   0   13.50    0.50
  -7   1   0   14.10    0.60
   7   1   0   15.60    0.50
  -8  -1   0   35.90    1.30
   8  -1   0   34.90    1.20
   8  -1   0   33.50    1.30
  -8  -1   0   35.50    1.00
   8  -1   0   34.40    1.20
  -8  -1   0   34.40    1.20
   8   1   0   36.30    1.10
   8   1   0   36.80    1.20
  -8   1   0   36.70    1.30
   8   1   0   36.90    1.00
   8   1   0   35.50    1.20
   9  -1   0   83.59    2.40
   9  -1   0   84.49    2.60
  -9  -1   0   84.19    2.20
  -9  -1   0   85.49    2.40
   9  -1   0   85.79    2.50
   9   1   0   84.19    2.20
   9   1   0   85.49    2.30
  -9   1   0   87.99    2.60
   9   1   0   84.39    2.50
   9   1   0   84.89    2.50
 -10  -1   0    6.40    0.30
  10  -1   0    5.70    0.40
  10  -1   0    7.10    0.60
 -10  -1   0    5.80    0.40
  10  -1   0    5.20    0.60
  10   1   0    6.40    0.30
 -10   1   0    6.60    0.50
  10   1   0    5.50    0.30
  10   1   0    5.70    0.50
  10   1   0    6.40    0.50
 -11  -1   0    0.80    0.20
  11  -1   0    0.40    0.20
  11  -1   0    0.90    0.30
  11  -1   0    0.60    0.20
 -11   1   0    0.60    0.20
  11   1   0    0.20    0.20
  11   1   0    0.50    0.10
  11   1   0    0.50    0.10
  11   1   0    0.80    0.20
  12  -1   0    1.20    0.50
  12  -1   0    1.20    0.30
 -12  -1   0    1.50    0.30
  12  -1   0    1.30    0.20
  12   1   0    1.30    0.30
  12   1   0    1.10    0.30
 -12   1   0    1.40    0.40
  12   1   0    1.00    0.20
   0  -2   0  807.22   29.40
   0   2   0  860.61   30.00
   1  -2   0   52.89    7.40
  -1   2   0   61.89    8.30
   1   2   0   51.69    6.50
   2  -2   0   22.80    0.70
  -2  -2   0   23.90    0.70
   2  -2   0   22.90    0.80
  -2  -2   0   23.90    0.70
   2  -2   0   24.40    0.90
  -2  -2   0   24.60    0.70
  -2  -2   0   22.40    0.70
   2  -2   0   23.90    0.60
   2   2   0   22.50    0.70
  -2   2   0   23.60    0.90
  -2   2   0   23.80    0.70
  -2   2   0   23.30    0.80
   2   2   0   22.30    0.80
  -2   2   0   23.60    0.60
   3  -2   0  159.68   13.20
  -3  -2   0  161.58   10.80
   3   2   0  127.19    9.60
  -3   2   0  138.29   12.90
  -4  -2   0  154.68   11.30
  -4   2   0  175.18   15.50
   4   2   0  174.58   11.30
  -5  -2   0  216.38   14.00
   5  -2   0  247.68   19.30
   5   2   0  235.28   14.20
  -5   2   0  206.48   17.90
  -6  -2   0   32.40    1.10
  -6  -2   0   31.00    1.00
   6  -2   0   30.90    1.20
  -6  -2   0   31.70    1.10
   6  -2   0   32.40    1.10
  -6  -2   0   32.00    1.00
   6  -2   0   31.80    1.10
  -6  -2   0   32.40    1.00
   6   2   0   32.00    1.00
  -6   2   0   30.80    1.10
   6   2   0   32.10    1.10
   6   2   0   31.60    1.00
  -6   2   0   31.00    1.10
   6   2   0   31.60    1.00
  -6   2   0   31.20    1.20
  -6   2   0   33.20    1.20
  -7  -2   0    3.60    0.20
   7  -2   0    4.10    0.50
  -7  -2   0    4.10    0.30
   7  -2   0    4.10    0.30
  -7  -2   0    3.30    0.30
   7  -2   0    3.80    0.30
  -7   2   0    3.50    0.30
   7   2   0    3.50    0.30
   7   2   0    3.40    0.30
  -7   2   0    3.10    0.40
   7   2   0    3.50    0.20
   7   2   0    3.50    0.30
  -8  -2   0    1.50    0.20
   8  -2   0    2.20    0.30
   8  -2   0    1.10    0.40
   8  -2   0    1.60    0.30
  -8  -2   0    1.60    0.20
   8   2   0    1.70    0.20
   8   2   0    1.40    0.20
   8   2   0    1.70    0.20
   8   2   0    1.60    0.20
   9  -2   0   20.00    1.00
  -9  -2   0   19.80    0.80
   9  -2   0   18.60    0.90
   9  -2   0   19.70    0.90
  -9  -2   0   16.40    0.80
  -9   2   0   18.50    1.00
   9   2   0   19.50    0.70
   9   2   0   19.40    0.70
   9   2   0   20.50    0.80
   9   2   0   18.90    0.80
  10  -2   0   15.20    0.90
  10  -2   0   15.30    0.80
 -10  -2   0   15.40    0.80
 -10  -2   0   14.50    0.60
  10  -2   0   14.60    0.80
 -10   2   0   14.90    0.90
  10   2   0   15.10    0.80
  10   2   0   15.40    0.60
  10   2   0   14.90    0.70
  10   2   0   14.30    0.60
 -11  -2   0    4.90    0.30
  11  -2   0    4.60    0.50
  11  -2   0    5.20    0.40
  11  -2   0    4.20    0.60
 -11  -2   0    5.20    0.40
  11   2   0    4.70    0.40
  11   2   0    4.10    0.30
  11   2   0    4.30    0.30
 -11   2   0    4.90    0.60
  11   2   0    5.10    0.50
 -12  -2   0    1.50    0.30
  12  -2   0    0.90    0.30
  12  -2   0    1.10    0.30
  12  -2   0    0.70    0.30
  12   2   0    1.10    0.20
  12   2   0    1.50    0.30
  12   2   0    1.30    0.20
 -12   2   0    0.90    0.30
  12   2   0    1.20    0.20
   0  -3   0    0.00    0.10
   0  -3   0    0.00    0.10
   0  -3   0    0.20    0.10
   0   3   0    0.00    0.10
   0   3   0    0.20    0.10
   0   3   0    0.10    0.10
   0   3   0    0.10    0.10
   1  -3   0  238.38   16.70
  -1  -3   0  203.18   14.60
   1   3   0  242.28   15.70
  -1   3   0  231.58   16.70
   2  -3   0   14.90    0.60
  -2  -3   0   14.90    0.60
   2  -3   0   14.20    0.50
   2  -3   0   13.70    0.70
  -2  -3   0   14.20    0.50
   2  -3   0   13.70    0.50
  -2  -3   0   14.90    0.50
  -2   3   0   15.40    0.50
  -2   3   0   14.00    0.50
   2   3   0   14.00    0.50
  -2   3   0   15.20    0.60
   2   3   0   13.70    0.60
  -2   3   0   14.80    0.70
  -2   3   0   13.30    0.60
   2   3   0   14.90    0.70
  -3   3   0  113.99    3.00
   4  -3   0   66.59    2.10
  -4  -3   0   64.59    1.80
   4  -3   0   64.19    1.60
  -4  -3   0   65.19    1.60
  -4  -3   0   64.39    1.80
  -4  -3   0   64.29    1.50
   4  -3   0   65.39    1.90
  -4  -3   0   65.29    1.70
   4  -3   0   60.69    1.80
  -4   3   0   62.99    1.90
  -4   3   0   65.99    1.60
  -4   3   0   66.49    2.10
   4   3   0   61.89    1.80
  -5  -3   0    0.60    0.10
   5  -3   0    0.70    0.20
  -5  -3   0    0.60    0.10
  -5  -3   0    0.50    0.10
  -5  -3   0    0.40    0.10
  -5  -3   0    0.40    0.10
   5  -3   0    0.90    0.20
  -5   3   0    0.60    0.10
   5   3   0    0.50    0.10
  -5   3   0    0.70    0.20
  -5   3   0    0.70    0.20
  -5   3   0    0.70    0.20
   5   3   0    0.50    0.20
  -5   3   0    0.60    0.20
   5   3   0    0.50    0.10
  -6  -3   0    3.00    0.20
   6  -3   0    2.40    0.40
  -6  -3   0    2.80    0.20
  -6  -3   0    3.00    0.20
   6  -3   0    3.00    0.30
   6  -3   0    3.00    0.30
  -6  -3   0    3.20    0.30
  -6   3   0    3.10    0.30
   6   3   0    2.90    0.20
   6   3   0    3.30    0.30
   6   3   0    3.20    0.30
  -6   3   0    3.50    0.50
   6   3   0    2.70    0.30
   7  -3   0   43.90    1.70
  -7  -3   0   45.50    1.30
   7  -3   0   41.00    1.50
   7  -3   0   44.90    1.50
  -7  -3   0   44.50    1.30
  -7  -3   0   45.40    1.50
   7   3   0   44.90    1.40
   7   3   0   45.20    1.40
   7   3   0   44.30    1.40
   7   3   0   43.40    1.30
  -7   3   0   46.20    1.70
  -7   3   0   43.90    1.50
   8  -3   0    0.70    0.20
  -8  -3   0    0.70    0.20
  -8  -3   0    0.90    0.20
   8  -3   0    0.90    0.20
  -8  -3   0    0.90    0.20
   8  -3   0    0.60    0.20
   8   3   0    0.70    0.10
   8   3   0    1.20    0.20
   8   3   0    0.50    0.10
  -8   3   0    1.40    0.40
   8   3   0    0.90    0.20
   9  -3   0    3.40    0.40
   9  -3   0    3.50    0.40
  -9  -3   0    3.50    0.40
   9  -3   0    3.40    0.50
  -9   3   0    2.90    0.50
   9   3   0    3.30    0.40
   9   3   0    2.80    0.30
   9   3   0    3.10    0.20
   9   3   0    3.20    0.30
  10  -3   0   40.10    1.70
 -10  -3   0   39.90    1.40
 -10  -3   0   40.30    1.50
  10  -3   0   42.10    1.50
  10  -3   0   42.50    1.60
  10   3   0   41.40    1.30
 -10   3   0   41.10    1.80
  10   3   0   41.40    1.20
  10   3   0   40.70    1.40
  10   3   0   38.50    1.50
  11  -3   0    5.60    0.60
  11  -3   0    5.30    0.50
  11  -3   0    6.60    0.70
  11   3   0    6.20    0.50
 -11   3   0    5.00    0.70
  11   3   0    6.20    0.40
  11   3   0    5.50    0.40
  12  -3   0    1.40    0.40
  12  -3   0    1.40    0.30
  12  -3   0    1.60    0.40
 -12   3   0    1.80    0.40
  12   3   0    1.30    0.20
  12   3   0    1.60    0.30
  12   3   0    1.50    0.20
   0  -4   0   12.40    0.60
   0  -4   0   14.30    0.70
   0  -4   0   13.40    0.50
   0   4   0   13.80    0.50
   0   4   0   12.80    0.70
   0   4   0   12.60    0.60
   0   4   0   13.60    0.50
  -1  -4   0  531.45   27.90
   1  -4   0  440.46   27.20
   1   4   0  496.25   27.30
  -1   4   0  525.65   29.40
   2  -4   0    0.40    0.20
   2  -4   0    0.30    0.10
   2  -4   0    0.20    0.10
  -2  -4   0    0.40    0.10
  -2  -4   0    0.40    0.10
   2  -4   0    0.40    0.10
  -2  -4   0    0.30    0.10
  -2   4   0    0.40    0.10
   2   4   0    0.30    0.10
  -2   4   0    0.30    0.10
  -2   4   0    0.40    0.10
  -2   4   0    0.40    0.10
  -2   4   0    0.30    0.20
   2   4   0    0.50    0.20
   3  -4   0    9.50    0.40
  -3  -4   0    9.70    0.40
  -3  -4   0    9.30    0.40
  -3  -4   0    9.90    0.50
   3  -4   0   10.30    0.70
   3  -4   0    9.60    0.50
   3  -4   0    9.30    0.50
  -3   4   0    9.20    0.40
   3   4   0    9.10    0.50
  -3   4   0    9.30    0.40
  -3   4   0   10.20    0.70
  -3   4   0   10.10    0.50
   3   4   0   10.30    0.60
  -3   4   0    9.10    0.50
   3   4   0    8.20    0.50
   4  -4   0    5.80    0.40
  -4  -4   0    6.10    0.30
  -4  -4   0    5.40    0.30
   4  -4   0    5.60    0.50
  -4  -4   0    5.90    0.40
  -4  -4   0    5.30    0.30
   4  -4   0    5.50    0.20
   4  -4   0    5.40    0.40
  -4   4   0    5.90    0.30
  -4   4   0    6.20    0.40
  -4   4   0    5.10    0.30
  -4   4   0    6.30    0.40
   4   4   0    5.10    0.30
   4   4   0    6.00    0.40
  -4   4   0    6.20    0.50
   4   4   0    5.50    0.40
   5  -4   0   22.70    1.00
   5  -4   0   20.60    0.60
   5  -4   0   23.00    1.10
   5  -4   0   22.60    0.90
  -5  -4   0   20.60    0.70
  -5  -4   0   20.90    0.80
  -5  -4   0   21.70    0.80
  -5   4   0   20.40    0.90
  -5   4   0   22.20    0.60
   5   4   0   21.00    0.90
   5   4   0   22.90    0.90
  -5   4   0   22.30    1.10
   5   4   0   21.20    0.80
   6  -4   0    0.10    0.10
   6  -4   0    0.40    0.10
   6  -4   0    0.00    0.20
  -6  -4   0    0.20    0.10
  -6  -4   0    0.20    0.10
  -6   4   0    0.20    0.10
   6   4   0    0.30    0.10
  -6   4   0    0.20    0.10
   6   4   0    0.20    0.10
   6   4   0    0.40    0.10
  -6   4   0    0.20    0.20
  -7  -4   0   81.09    2.00
  -7  -4   0   85.09    2.10
   7  -4   0   81.79    2.40
   7  -4   0   79.69    2.50
   7   4   0   80.59    2.30
  -7   4   0   77.09    2.70
  -7   4   0   81.99    2.80
   7   4   0   79.99    2.40
   7   4   0   83.29    2.30
   8  -4   0    2.80    0.50
  -8  -4   0    2.30    0.20
   8  -4   0    2.70    0.40
   8  -4   0    2.50    0.40
  -8  -4   0    2.20    0.20
   8   4   0    2.70    0.30
   8   4   0    2.30    0.30
   8   4   0    2.70    0.30
  -8   4   0    2.50    0.50
  -9  -4   0    1.90    0.20
   9  -4   0    2.00    0.40
  -9  -4   0    2.30    0.20
   9  -4   0    2.50    0.50
   9  -4   0    2.10    0.30
   9   4   0    2.60    0.30
  -9   4   0    1.70    0.40
   9   4   0    1.80    0.30
   9   4   0    1.90    0.30
 -10  -4   0   18.30    0.70
  10  -4   0   19.80    1.00
 -10  -4   0   20.40    0.70
  10  -4   0   21.30    1.00
  10  -4   0   18.00    1.20
  10   4   0   18.80    0.80
 -10   4   0   19.90    1.30
  10   4   0   18.90    0.90
  10   4   0   19.50    0.80
 -11  -4   0    3.40    0.30
  11  -4   0    3.70    0.50
  11  -4   0    2.50    0.50
  11  -4   0    3.00    0.50
  11   4   0    3.10    0.40
  11   4   0    4.00    0.40
 -11   4   0    2.40    0.50
   0  -5   0    0.20    0.10
   0  -5   0    0.30    0.10
   0  -5   0    0.30    0.20
   0   5   0    0.30    0.10
   0   5   0    0.30    0.10
   0   5   0    0.40    0.20
   0   5   0    0.30    0.10
  -1  -5   0   57.39    1.90
  -1  -5   0   52.99    1.60
   1  -5   0   54.39    1.80
  -1  -5   0   52.69    1.70
   1  -5   0   53.69    1.70
   1  -5   0   52.19    1.90
  -1   5   0   54.99    1.60
   1   5   0   54.69    1.40
  -1   5   0   53.69    1.90
   1   5   0   52.09    1.80
   1   5   0   53.89    1.70
  -1   5   0   55.19    1.60
  -1   5   0   55.69    1.70
   2  -5   0   10.80    0.50
   2  -5   0   12.00    0.50
   2  -5   0   11.10    0.70
  -2  -5   0   11.70    0.60
   2  -5   0   11.30    0.60
  -2  -5   0   10.80    0.50
  -2  -5   0   11.40    0.50
  -2   5   0   10.40    0.70
   2   5   0   12.90    0.80
  -2   5   0   10.70    0.50
   2   5   0   11.60    0.50
  -2   5   0   11.40    0.50
   2   5   0   10.30    0.70
   2   5   0   11.40    0.30
  -3  -5   0   14.90    0.60
  -3  -5   0   14.90    0.70
   3  -5   0   16.10    0.80
   3  -5   0   14.10    0.60
   3  -5   0   15.20    0.90
   3  -5   0   14.00    0.50
   3   5   0   15.30    0.80
   3   5   0   15.40    0.80
  -3   5   0   14.80    0.60
  -3   5   0   14.10    0.90
  -3   5   0   16.10    0.80
   3   5   0   13.90    0.60
  -3   5   0   13.90    0.70
   4  -5   0    2.50    0.40
   4  -5   0    1.80    0.30
   4  -5   0    1.90    0.20
   4  -5   0    1.30    0.30
   4   5   0    1.90    0.30
   4   5   0    1.50    0.20
  -4   5   0    2.40    0.40
  -4   5   0    2.20    0.20
   5  -5   0   51.19    1.90
   5  -5   0   49.80    1.60
  -5  -5   0   49.40    1.50
   5  -5   0   48.90    1.30
   5  -5   0   49.40    1.70
  -5  -5   0   49.00    1.50
   5   5   0   46.60    1.70
  -5   5   0   49.70    1.70
  -5   5   0   48.50    1.30
  -5   5   0   46.30    1.90
   5   5   0   46.30    1.70
   5   5   0   48.10    1.60
   6  -5   0   36.00    1.00
   6  -5   0   37.30    1.30
   6  -5   0   37.10    1.60
   6  -5   0   37.40    1.50
  -6   5   0   35.60    1.40
  -6   5   0   33.90    1.60
   6   5   0   36.50    1.40
   6   5   0   35.40    1.30
  -6   5   0   36.90    1.00
   6   5   0   37.00    1.40
   7  -5   0   70.19    2.50
   7  -5   0   69.49    2.30
   7  -5   0   69.59    2.20
  -7   5   0   65.79    2.50
  -7   5   0   68.09    2.50
   7   5   0   67.49    2.10
   7   5   0   70.29    2.20
   7   5   0   67.89    2.20
   8  -5   0    3.70    0.50
   8  -5   0    4.40    0.80
  -8   5   0    3.40    0.50
   8   5   0    4.00    0.40
  -8   5   0    3.80    0.60
   8   5   0    4.00    0.50
   8   5   0    3.90    0.40
   9  -5   0    1.20    0.40
   9  -5   0    0.80    0.20
   9  -5   0    0.50    0.20
   9   5   0    0.30    0.20
  -9   5   0    1.40    0.40
   9   5   0    0.80    0.20
   9   5   0    0.50    0.20
  10  -5   0   17.90    1.00
  10  -5   0   16.80    0.90
 -10  -5   0   16.40    0.50
 -10  -5   0   18.50    0.70
  10  -5   0   15.10    1.10
 -10   5   0   17.50    1.20
  10   5   0   15.50    0.80
  10   5   0   16.40    0.80
  10   5   0   16.30    0.80
  11  -5   0    0.20    0.20
  11  -5   0    0.10    0.20
  11   5   0    0.00    0.10
  11   5   0    0.20    0.10
   0  -6   0    6.70    0.60
   0  -6   0    6.50    0.40
   0  -6   0    6.90    0.50
   0   6   0    6.70    0.50
   0   6   0    6.60    0.40
   0   6   0    7.50    0.60
   0   6   0    7.90    0.40
  -1  -6   0   75.39    2.30
   1  -6   0   77.39    2.60
   1  -6   0   75.39    2.20
   1  -6   0   74.99    2.40
  -1   6   0   76.79    2.20
   1   6   0   73.69    2.50
  -1   6   0   81.69    2.40
   1   6   0   75.89    2.00
  -1   6   0   77.19    2.60
   1   6   0   74.29    2.20
  -1   6   0   77.09    2.20
  -2  -6   0   14.20    0.70
   2  -6   0   14.00    0.60
   2  -6   0   13.90    0.80
   2  -6   0   11.70    0.80
  -2  -6   0   14.00    0.70
   2  -6   0   13.00    0.60
   2   6   0   13.40    0.80
   2   6   0   13.50    0.90
  -2   6   0   13.20    0.90
  -2   6   0   14.20    0.70
  -2   6   0   14.10    0.60
   2   6   0   14.50    0.70
   2   6   0   14.10    0.40
  -3  -6   0   14.40    0.70
   3  -6   0   15.00    1.00
   3  -6   0   16.80    0.90
  -3  -6   0   15.10    0.70
   3  -6   0   15.10    0.60
   3  -6   0   13.80    0.70
   3   6   0   16.10    0.90
   3   6   0   14.10    0.70
  -3   6   0   15.40    0.80
  -3   6   0   14.70    1.00
  -3   6   0   14.10    0.60
   4  -6   0   22.10    1.10
   4  -6   0   22.60    0.90
   4  -6   0   21.80    1.20
  -4  -6   0   21.70    1.00
   4  -6   0   22.50    0.80
  -4  -6   0   20.90    0.90
   4   6   0   22.10    0.90
  -4   6   0   20.70    1.00
   4   6   0   23.50    1.10
  -4   6   0   21.60    1.20
   4   6   0   22.70    1.10
  -4   6   0   21.80    0.80
   5  -6   0   63.59    2.30
   5  -6   0   57.59    2.10
   5  -6   0   58.19    1.90
   5  -6   0   58.89    1.60
   5   6   0   61.89    2.10
  -5   6   0   61.49    1.70
  -5   6   0   61.49    2.10
   5   6   0   57.89    2.10
   5   6   0   61.39    1.90
  -5   6   0   57.99    2.30
   6  -6   0   96.59    3.50
   6  -6   0   89.89    2.70
   6  -6   0   88.49    2.30
   6  -6   0   89.69    2.90
  -6   6   0   91.89    2.80
  -6   6   0   85.79    2.30
   6   6   0   91.49    2.70
   6   6   0   84.89    2.80
  -6   6   0   87.09    3.50
   6   6   0   87.99    2.80
   7  -6   0   31.50    0.90
   7  -6   0   34.90    1.70
   7  -6   0   32.00    1.30
   7  -6   0   33.90    1.50
   7   6   0   31.70    1.30
   7   6   0   33.40    1.40
   7   6   0   31.50    1.40
  -7   6   0   32.60    1.00
  -7   6   0   33.40    1.40
  -7   6   0   33.80    1.70
   8  -6   0    0.10    0.20
   8  -6   0   -0.10    0.10
   8  -6   0    0.00    0.20
   8   6   0    0.00    0.10
   8   6   0    0.00    0.10
  -8   6   0   -0.10    0.20
   8   6   0    0.30    0.20
  -8   6   0    0.00    0.10
   9  -6   0   13.50    1.10
   9  -6   0   14.20    0.90
   9  -6   0   15.00    0.90
   9   6   0   12.10    0.80
   9   6   0   13.50    0.80
   9   6   0   14.90    0.80
  -9   6   0   13.10    1.10
  10  -6   0   13.80    0.90
  10  -6   0   14.40    0.90
  10   6   0   13.70    0.80
 -10   6   0   14.00    1.10
  10   6   0   13.70    0.80
   0  -7   0    0.60    0.30
   0  -7   0    0.90    0.20
   0  -7   0    0.80    0.20
   0   7   0    0.70    0.20
   0   7   0    0.90    0.30
   0   7   0    0.80    0.20
   0   7   0    1.30    0.20
  -1  -7   0   27.90    1.10
  -1  -7   0   28.00    1.20
   1  -7   0   28.70    1.30
   1  -7   0   29.60    1.40
   1  -7   0   27.50    1.10
   1   7   0   28.70    1.40
  -1   7   0   28.50    1.20
   1   7   0   27.60    0.90
   1   7   0   27.80    1.10
  -1   7   0   27.80    1.10
  -1   7   0   28.00    1.00
  -1   7   0   29.20    1.50
   2  -7   0    7.80    0.60
   2  -7   0   10.20    0.80
  -2  -7   0    8.10    0.50
   2  -7   0    7.90    0.50
  -2  -7   0    8.20    0.60
   2   7   0   10.30    0.80
  -2   7   0    8.40    0.60
   2   7   0    8.60    0.70
  -2   7   0    7.80    0.90
   2   7   0    8.20    0.30
   2   7   0    8.60    0.50
  -2   7   0    8.60    0.50
   3  -7   0   51.19    1.70
  -3  -7   0   50.39    1.80
   3  -7   0   53.99    2.10
  -3  -7   0   50.89    1.70
   3  -7   0   51.59    1.90
   3   7   0   52.89    1.70
  -3   7   0   50.59    2.20
   3   7   0   50.79    2.10
  -3   7   0   51.99    1.60
   3   7   0   50.69    2.00
  -3   7   0   52.29    1.90
   4  -7   0    3.30    0.60
   4  -7   0    2.80    0.50
  -4  -7   0    3.20    0.50
  -4  -7   0    2.80    0.40
   4  -7   0    2.70    0.40
   4   7   0    3.00    0.50
  -4   7   0    2.80    0.40
  -4   7   0    3.70    0.40
  -4   7   0    3.20    0.60
   4   7   0    3.20    0.50
   4   7   0    3.50    0.40
   5  -7   0    6.20    0.40
   5  -7   0    7.80    0.90
   5  -7   0    7.30    0.60
   5  -7   0    6.60    0.60
   5   7   0    7.00    0.50
  -5   7   0    6.70    0.40
  -5   7   0    7.20    0.60
  -5   7   0    7.40    0.90
   5   7   0    6.20    0.70
   5   7   0    6.70    0.70
   6  -7   0   12.70    0.70
   6  -7   0   13.00    0.90
   6  -7   0   12.00    1.00
   6  -7   0   11.30    0.50
   6   7   0   12.20    0.70
  -6   7   0   12.40    0.60
  -6   7   0   11.50    0.80
  -6   7   0   12.40    1.00
   6   7   0   13.20    0.90
   6   7   0   12.80    0.90
   7  -7   0    8.00    0.90
   7  -7   0    8.40    0.60
   7  -7   0    7.00    0.30
   7  -7   0    7.20    0.70
  -7   7   0    6.60    0.60
  -7   7   0    7.30    0.40
   7   7   0    8.20    0.60
   7   7   0    7.60    0.60
  -7   7   0    7.80    1.00
   7   7   0    8.00    0.70
   8  -7   0    2.90    0.50
   8  -7   0    2.80    0.40
   8  -7   0    2.80    0.70
   8   7   0    2.90    0.40
   8   7   0    2.50    0.40
  -8   7   0    2.10    0.40
  -8   7   0    4.00    0.90
  -8   7   0    2.80    0.20
   9  -7   0    4.90    0.60
   9  -7   0    6.80    1.00
   9  -7   0    6.30    0.80
   9   7   0    6.10    0.60
   9   7   0    6.60    0.60
  -9   7   0    6.70    1.00
   0  -8   0   54.59    1.70
   0  -8   0   48.40    1.90
   0   8   0   56.09    1.80
   0   8   0   47.90    2.20
  -1  -8   0    0.30    0.20
   1  -8   0    0.60    0.30
   1  -8   0    0.20    0.20
  -1  -8   0    0.20    0.20
  -1  -8   0    0.40    0.20
   1  -8   0    0.20    0.10
  -1   8   0    0.50    0.30
  -1   8   0    0.40    0.20
   1   8   0    0.20    0.10
   1   8   0    0.80    0.40
   1   8   0    0.30    0.20
   1   8   0    0.10    0.20
  -1   8   0    0.10    0.10
  -1   8   0    0.20    0.10
   2  -8   0    0.60    0.40
  -2  -8   0    0.40    0.20
  -2  -8   0    0.10    0.10
   2  -8   0    0.30    0.20
   2   8   0    0.30    0.10
   2   8   0    0.60    0.30
  -2   8   0    0.40    0.20
  -2   8   0    0.10    0.10
  -2   8   0    0.10    0.30
   2   8   0    0.30    0.30
   2   8   0    0.30    0.10
   2   8   0    0.20    0.20
  -3  -8   0   49.80    1.90
   3  -8   0   52.99    2.00
  -3  -8   0   50.59    1.80
   3  -8   0   50.59    2.20
   3  -8   0   50.69    1.70
   3   8   0   49.99    2.10
   3   8   0   47.70    2.10
  -3   8   0   54.59    1.70
   3   8   0   49.20    1.80
  -3   8   0   52.39    2.30
   4  -8   0    6.70    0.70
   4  -8   0    7.40    0.50
   4  -8   0    7.20    0.90
  -4   8   0    7.30    0.70
   4   8   0    7.10    0.80
  -4   8   0    8.20    1.00
   4   8   0    6.80    0.60
  -4   8   0    6.60    0.50
   5  -8   0    9.60    0.80
   5  -8   0    8.60    1.00
   5  -8   0   10.70    0.70
  -5   8   0   10.20    0.60
   5   8   0   10.30    0.90
   5   8   0    9.50    0.70
   5   8   0   10.00    0.80
  -5   8   0   11.20    1.20
  -5   8   0   11.00    0.80
   6  -8   0    7.50    0.90
   6  -8   0    8.30    0.80
   6  -8   0    7.50    0.60
  -6   8   0    7.90    1.00
   6   8   0    8.40    0.60
  -6   8   0    9.10    0.80
  -6   8   0    8.20    0.50
   6   8   0    7.30    0.80
   6   8   0    6.90    0.80
   7  -8   0    3.60    0.50
   7  -8   0    3.20    0.60
   7  -8   0    3.60    0.70
  -7   8   0    3.60    0.30
   7   8   0    3.90    0.50
  -7   8   0    5.10    0.90
   7   8   0    2.90    0.50
   8  -8   0    9.10    1.10
   8  -8   0    8.50    0.80
   8  -8   0    7.80    0.70
  -8   8   0    8.20    1.10
   8   8   0    9.40    0.70
  -8   8   0    8.80    0.40
   8   8   0    8.40    0.70
   0  -9   0   -0.10    0.10
   0  -9   0    0.10    0.10
   0  -9   0    0.30    0.20
   0   9   0   -0.10    0.10
   0   9   0    0.10    0.10
   0   9   0    0.60    0.40
   0   9   0   -0.20    0.20
   1  -9   0    3.50    0.40
  -1  -9   0    3.20    0.40
   1  -9   0    4.40    0.60
  -1  -9   0    3.80    0.50
  -1  -9   0    3.30    0.50
  -1   9   0    4.20    0.70
  -1   9   0    4.20    0.50
   1   9   0    3.70    0.50
   1   9   0    3.30    0.30
   1   9   0    3.90    0.70
   1   9   0    3.10    0.60
   2  -9   0    0.00    0.20
  -2  -9   0    0.20    0.20
   2  -9   0    0.10    0.10
  -2  -9   0    0.20    0.10
   2  -9   0    0.30    0.30
  -2  -9   0    0.10    0.10
   2   9   0    0.20    0.30
   2   9   0    0.20    0.30
   2   9   0    0.10    0.20
   2   9   0    0.00    0.10
  -2   9   0    0.00    0.20
   2   9   0    0.10    0.10
  -2   9   0    0.00    0.10
  -2   9   0    0.00    0.10
   3  -9   0    1.10    0.30
   3  -9   0    1.10    0.30
   3  -9   0    1.00    0.40
  -3   9   0    1.60    0.50
   3   9   0    1.50    0.30
   3   9   0    1.00    0.40
   3   9   0    1.10    0.40
  -3   9   0    0.90    0.20
   4  -9   0    3.80    0.50
   4  -9   0    4.90    0.80
   4  -9   0    5.90    0.80
  -4   9   0    7.20    1.00
  -4   9   0    5.30    0.40
   4   9   0    5.40    0.60
   4   9   0    4.40    0.70
  -4   9   0    6.30    0.60
   5  -9   0   11.80    0.90
   5  -9   0   11.90    0.80
   5  -9   0   10.70    1.20
   5   9   0   12.10    0.80
  -5   9   0   11.10    1.30
   5   9   0   10.30    0.90
  -5   9   0   11.40    0.60
   6  -9   0    8.50    0.80
   6  -9   0    7.40    1.00
   6  -9   0    6.80    0.70
   6   9   0    5.90    0.90
  -6   9   0    7.70    1.10
   6   9   0    8.50    0.80
  -6   9   0    7.30    0.50
   7  -9   0    0.40    0.40
  -7   9   0    0.30    0.40
  -7   9   0    0.30    0.10
   7   9   0    0.40    0.30
   7   9   0    0.30    0.20
   0 -10   0    1.50    0.30
   0  10   0    1.30    0.50
   0  10   0    1.50    0.50
   0  10   0    1.30    0.30
   1 -10   0    4.70    0.50
  -1 -10   0    5.60    0.60
   1  10   0    4.30    0.80
  -1  10   0    5.90    0.90
   1  10   0    5.40    0.60
  -1  10   0    5.00    0.90
   1  10   0    3.90    0.80
  -1  10   0    5.40    0.60
   1  10   0    5.90    0.30
   2 -10   0   34.00    1.40
  -2 -10   0   31.10    1.30
   2  10   0   35.20    1.90
  -2  10   0   35.20    1.40
  -2  10   0   31.00    1.90
   2  10   0   33.00    1.90
   2  10   0   34.80    1.50
   3 -10   0   10.60    1.20
   3 -10   0   10.80    0.70
  -3  10   0   11.10    0.70
   3  10   0   11.70    1.30
   3  10   0   11.10    0.80
   4 -10   0    8.60    0.70
   4 -10   0    6.50    1.00
   4  10   0    7.80    0.70
  -4  10   0    6.90    1.10
  -4  10   0    7.60    0.60
 -12   0   1    0.00    0.10
  12   0  -1    0.00    0.10
  12   0  -1    0.00    0.10
  12   0  -1    0.00    0.10
  11   0  -1   -0.10    0.10
  11   0  -1    0.00    0.10
 -11   0   1   -0.10    0.10
  11   0  -1    0.00    0.10
  10   0  -1    0.10    0.10
 -10   0   1   -0.10    0.10
  10   0  -1    0.00    0.10
  10   0  -1   -0.10    0.10
   9   0  -1    0.00    0.10
  -9   0   1   -0.10    0.10
   9   0  -1    0.10    0.10
   9   0  -1    0.10    0.10
   8   0  -1   -0.10    0.10
  -8   0   1    0.10    0.10
   8   0  -1    0.00    0.10
   8   0  -1    0.00    0.10
   8   0  -1    0.00    0.10
   7   0  -1    0.10    0.10
   7   0  -1    0.00    0.10
   7   0  -1   -0.10    0.10
  -7   0   1   -0.10    0.10
   7   0  -1    0.00    0.10
  -7   0   1    0.00    0.10
  -6   0   1    0.00    0.10
  -6   0   1    0.00    0.10
   6   0  -1    0.00    0.10
  -6   0   1    0.10    0.10
   6   0  -1    0.00    0.10
   6   0  -1    0.00    0.10
   6   0  -1    0.00    0.10
  -6   0   1    0.00    0.10
  -6   0   1    0.00    0.10
  -5   0   1    0.10    0.10
  -5   0   1    0.00    0.10
   5   0  -1    0.00    0.10
   5   0  -1    0.10    0.10
   5   0  -1    0.00    0.10
  -5   0   1    0.00    0.10
  -5   0   1   -0.10    0.10
  -5   0   1    0.40    0.10
   4   0  -1    0.00    0.10
  -4   0   1    0.00    0.10
  -4   0   1    0.00    0.10
  -4   0   1    0.00    0.10
   4   0  -1    0.00    0.10
  -4   0   1    0.00    0.10
   4   0  -1    0.00    0.10
  -4   0   1    0.00    0.10
   4   0  -1    0.00    0.10
   3   0  -1   -0.10    0.10
  -3   0   1    0.00    0.10
   3   0  -1   -0.10    0.10
   3   0  -1    0.00    0.10
   3   0  -1    0.00    0.10
   3   0  -1    0.00    0.10
  -3   0   1    0.00    0.10
  -3   0   1    0.00    0.10
  -3   0   1    0.00    0.10
  -3   0   1    0.00    0.10
  -2   0   1    0.00    0.10
   2   0  -1    0.00    0.10
  -2   0   1    0.00    0.10
   2   0  -1    0.00    0.10
   2   0  -1    0.00    0.10
  -2   0   1    0.00    0.10
   2   0  -1    0.00    0.10
  -2   0   1    0.00    0.10
   2   0  -1    0.00    0.10
  -2   0   1    0.00    0.10
  -1   0   1    0.00    0.10
  -1   0   1    0.00    0.10
   1   0  -1    0.00    0.10
   1   0  -1    0.00    0.10
  -1   0   1    0.00    0.10
  -1   0   1    0.00    0.10
   1   0  -1    0.00    0.10
   1   0  -1    0.00    0.10
  -1   0   1    0.00    0.10
  -1   0  -1    0.00    0.10
  -1   0  -1    0.00    0.10
  -1   0  -1    0.00    0.10
   1   0   1    0.00    0.10
   1   0   1    0.00    0.10
  -1   0  -1    0.00    0.10
   1   0   1    0.00    0.10
   2   0   1    0.00    0.10
  -2   0  -1    0.00    0.10
  -2   0  -1    0.10    0.10
   2   0   1    0.00    0.10
   2   0   1    0.00    0.10
   3   0   1   -0.10    0.10
   3   0   1    0.00    0.10
  -3   0  -1    0.00    0.10
   3   0   1    0.10    0.10
  -3   0  -1    0.00    0.10
  -3   0  -1    0.00    0.10
  -3   0  -1    0.00    0.10
   3   0   1    0.10    0.10
   4   0   1    0.10    0.10
   4   0   1    0.00    0.10
  -4   0  -1    0.00    0.10
   4   0   1   -0.10    0.10
  -4   0  -1    0.10    0.10
  -4   0  -1    0.00    0.10
  -4   0  -1    0.00    0.10
   4   0   1    0.10    0.10
   5   0   1    0.10    0.10
  -5   0  -1    0.00    0.10
  -5   0  -1    0.00    0.10
  -5   0  -1    0.00    0.10
   5   0   1    0.10    0.10
  -5   0  -1    0.00    0.10
   5   0   1    0.00    0.10
  -6   0  -1   -0.10    0.10
   6   0   1    0.10    0.10
   6   0   1    0.00    0.10
  -6   0  -1    0.00    0.10
   6   0   1    0.30    0.10
  -6   0  -1   -0.10    0.10
   7   0   1    0.10    0.10
  -7   0  -1    0.00    0.10
   7   0   1    0.00    0.10
   7   0   1    0.00    0.10
   8   0   1    0.00    0.10
   8   0   1    0.00    0.10
   8   0   1    0.00    0.10
   8   0   1    0.10    0.10
  -8   0  -1   -0.10    0.10
   9   0   1    0.00    0.10
   9   0   1    0.10    0.20
   9   0   1    0.00    0.10
  -9   0  -1    0.30    0.20
  10   0   1   -0.10    0.10
 -10   0  -1   -0.10    0.10
  10   0   1    0.10    0.20
  10   0   1    0.00    0.10
 -11   0  -1    0.00    0.10
  11   0   1    0.10    0.10
  11   0   1    0.10    0.10
  11   0   1    0.10    0.20
  12   0   1    0.10    0.10
  12   0   1    0.20    0.20
  12  -1  -1    9.50    0.70
  12  -1  -1    7.60    0.60
  12  -1  -1    9.20    0.50
 -12  -1   1    8.90    0.50
  12   1  -1    9.00    0.60
  12   1  -1    8.50    0.40
 -12   1   1    9.20    0.60
  12   1  -1    9.90    0.40
 -11  -1   1    5.70    0.40
  11  -1  -1    5.30    0.40
  11  -1  -1    4.80    0.50
 -11  -1   1    4.70    0.20
  11  -1  -1    5.90    0.50
  11   1  -1    4.30    0.50
  11   1  -1    5.30    0.30
  11   1  -1    6.00    0.30
 -11   1   1    5.30    0.50
  11   1  -1    5.00    0.30
  10  -1  -1   70.09    2.20
 -10  -1   1   68.39    1.80
  10  -1  -1   72.69    2.00
 -10  -1   1   67.79    2.00
  10  -1  -1   69.69    2.20
 -10   1   1   69.99    2.20
  10   1  -1   67.69    2.10
  10   1  -1   68.89    1.80
  10   1  -1   71.99    2.00
  -8  -1   1   21.70    0.90
  -8  -1   1   24.10    0.80
   8  -1  -1   23.30    0.90
   8  -1  -1   24.90    0.90
  -8  -1   1   23.40    0.70
   8  -1  -1   22.50    1.00
   8   1  -1   25.20    0.70
   8   1  -1   23.50    0.80
  -8   1   1   25.10    1.00
   8   1  -1   24.40    0.80
   8   1  -1   23.20    0.90
  -7  -1   1   40.20    1.30
  -7  -1   1   41.20    1.20
   7  -1  -1   40.50    1.30
   7  -1  -1   39.30    1.30
   7  -1  -1   39.20    1.20
  -7  -1   1   40.80    1.10
  -7   1   1   40.20    1.40
  -7   1   1   40.10    1.20
   7   1  -1   40.50    1.30
   7   1  -1   41.20    1.10
   7   1  -1   39.50    1.10
   7   1  -1   40.40    1.20
   6  -1  -1   10.60    0.50
  -6  -1   1   11.80    0.50
   6  -1  -1   10.50    0.50
  -6  -1   1   10.50    0.40
  -6  -1   1   11.30    0.50
  -6  -1   1   10.40    0.40
  -6  -1   1   10.70    0.40
  -6   1   1   10.60    0.60
  -6   1   1   10.00    0.50
   6   1  -1   11.00    0.40
   6   1  -1   10.30    0.40
   6   1  -1   10.80    0.40
   6   1  -1   10.80    0.50
  -6   1   1   10.80    0.50
  -6   1   1   11.30    0.60
   5  -1  -1    2.20    0.30
  -5  -1   1    2.00    0.10
  -5  -1   1    2.00    0.10
   5  -1  -1    2.00    0.20
   5  -1  -1    1.90    0.20
  -5  -1   1    2.40    0.20
  -5  -1   1    2.00    0.20
  -5  -1   1    2.20    0.20
  -5   1   1    2.20    0.30
  -5   1   1    2.20    0.30
   5   1  -1    1.90    0.20
  -5   1   1    2.00    0.20
   5   1  -1    2.30    0.10
   5   1  -1    2.10    0.20
  -5   1   1    2.10    0.20
   5   1  -1    2.00    0.20
   4  -1  -1    0.00    0.10
  -4  -1   1    0.10    0.10
  -4  -1   1    0.10    0.10
   4  -1  -1    0.10    0.10
   4  -1  -1    0.20    0.10
  -4  -1   1    0.00    0.10
  -4  -1   1    0.10    0.10
   4   1  -1    0.10    0.10
  -4   1   1    0.00    0.10
   4   1  -1    0.10    0.10
   4   1  -1    0.20    0.10
  -4   1   1    0.00    0.10
  -4   1   1    0.10    0.10
  -4   1   1    0.10    0.10
  -4   1   1    0.10    0.10
  -3  -1   1   20.30    0.60
   3  -1  -1   20.60    0.70
   3  -1  -1   20.40    0.60
  -3  -1   1   21.00    0.60
  -3  -1   1   19.80    0.60
  -3  -1   1   19.40    0.60
  -3  -1   1   21.00    0.50
   3  -1  -1   19.30    0.60
   3   1  -1   21.20    0.60
   3   1  -1   20.20    0.60
  -3   1   1   21.10    0.70
  -3   1   1   20.90    0.60
   3   1  -1   20.30    0.60
   3   1  -1   19.80    0.60
  -3   1   1   20.70    0.60
  -3   1   1   19.90    0.70
   3   1  -1   20.50    0.50
   2  -1  -1  195.98   10.70
   2   1  -1  206.18    7.60
  -2   1   1  220.18   11.30
   2   1  -1  202.68    7.70
  -1  -1   1   55.09    3.80
   1   1  -1   40.60    3.60
  -1   1   1   54.79    5.00
   0  -1   1  141.99    8.00
   0  -1  -1  142.09    8.40
   0   1  -1  129.59    7.80
   0   1   1  129.79    8.10
   1  -1   1   19.20    0.50
  -1  -1  -1   19.20    0.60
  -1  -1  -1   19.30    0.50
  -1  -1  -1   21.50    0.60
   1  -1   1   19.20    0.70
   1  -1   1   19.40    0.50
   1  -1   1   19.40    0.60
  -1  -1  -1   18.80    0.50
  -1   1  -1   19.00    0.50
  -1   1  -1   19.60    0.50
  -1   1  -1   19.50    0.70
   1   1   1   17.00    0.70
  -2  -1  -1  672.33   23.70
   2  -1   1  672.53   26.40
  -2   1  -1  666.43   26.00
   3  -1   1   45.60    1.10
  -3  -1  -1   46.10    1.20
   3  -1   1   45.10    1.30
  -3  -1  -1   45.20    1.20
  -3  -1  -1   47.10    1.20
   3   1   1   44.70    1.20
  -3   1  -1   45.30    1.20
  -3   1  -1   43.30    1.30
  -3   1  -1   45.50    1.40
  -4  -1  -1  111.69    9.40
   4  -1   1  101.79   12.60
  -4   1  -1  106.09   12.70
   4   1   1  123.49   10.40
   5  -1   1   16.50    0.70
  -5  -1  -1   18.00    0.70
  -5  -1  -1   17.20    0.60
   5  -1   1   16.90    0.70
  -5  -1  -1   16.40    0.50
  -5  -1  -1   16.60    0.70
   5  -1   1   16.40    0.80
   5   1   1   16.80    0.50
  -5   1  -1   18.00    0.70
   5   1   1   16.60    0.70
  -5   1  -1   16.70    0.70
  -5   1  -1   18.80    0.80
   5   1   1   17.00    0.60
   5   1   1   18.20    0.60
   6  -1   1   45.40    1.60
  -6  -1  -1   48.20    1.70
  -6  -1  -1   45.90    1.20
  -6  -1  -1   44.90    1.40
  -6  -1  -1   46.30    1.40
   6  -1   1   45.80    1.40
   6  -1   1   46.40    1.40
   6   1   1   44.30    1.50
  -6   1  -1   46.80    1.40
  -6   1  -1   41.90    1.50
  -6   1  -1   45.90    1.40
   6   1   1   47.40    1.30
   6   1   1   46.00    1.30
   6   1   1   44.20    1.40
  -7  -1  -1   23.20    0.90
  -7  -1  -1   23.70    0.70
   7  -1   1   23.50    1.00
   7  -1   1   22.90    0.90
  -7  -1  -1   22.90    0.90
   7  -1   1   23.60    0.90
   7   1   1   24.60    0.90
   7   1   1   24.90    0.80
  -7   1  -1   24.10    1.00
  -7   1  -1   23.90    0.90
   7   1   1   24.20    1.00
   7   1   1   24.00    0.70
   8  -1   1   12.00    0.60
  -8  -1  -1   11.70    0.40
  -8  -1  -1   12.90    0.70
   8  -1   1   11.60    0.60
  -8  -1  -1   12.50    0.60
   8   1   1   11.60    0.50
   8   1   1   12.00    0.50
  -8   1  -1   12.50    1.00
   8   1   1   12.00    0.70
   8   1   1   11.10    0.60
  -9  -1  -1  130.79    3.20
   9  -1   1  128.89    3.70
  -9  -1  -1  126.89    3.60
   9  -1   1  127.39    3.50
   9  -1   1  127.59    3.60
   9   1   1  128.49    3.60
   9   1   1  128.09    3.40
  -9   1  -1  132.59    3.70
   9   1   1  133.09    3.60
   9   1   1  129.19    3.20
  10  -1   1    0.20    0.10
  10  -1   1    0.40    0.20
 -10  -1  -1    0.40    0.20
  10  -1   1    0.60    0.20
  10   1   1    0.50    0.10
  10   1   1    0.60    0.20
 -10   1  -1    0.60    0.30
  10   1   1    0.70    0.20
  11  -1   1    5.20    0.60
  11  -1   1    6.40    0.50
  11  -1   1    5.20    0.50
 -11  -1  -1    6.20    0.50
  11   1   1    5.20    0.50
  11   1   1    5.80    0.30
  11   1   1    5.50    0.40
 -11   1  -1    6.90    0.60
  11   1   1    6.10    0.50
  12  -1   1    9.10    0.70
  12  -1   1    9.10    0.70
  12  -1   1    9.80    0.60
 -12  -1  -1    8.00    0.60
  12   1   1    8.60    0.60
  12   1   1    8.80    0.50
  12   1   1    9.30    0.70
 -12   1  -1    8.90    0.70
  12   1   1    8.90    0.30
  12  -2  -1    7.10    1.00
  12  -2  -1    5.30    0.60
  12  -2  -1    5.60    0.40
  12   2  -1    6.20    0.50
 -12   2   1    6.30    0.80
  12   2  -1    6.70    0.40
  11  -2  -1    2.10    0.40
  11  -2  -1    2.30    0.40
 -11  -2   1    3.00    0.20
  11  -2  -1    2.50    0.30
  11   2  -1    2.90    0.30
  11   2  -1    2.50    0.40
  11   2  -1    2.70    0.20
 -11   2   1    2.60    0.40
 -10  -2   1   25.50    0.90
 -10  -2   1   26.30    0.90
  10  -2  -1   25.60    1.00
  10  -2  -1   26.40    1.20
 -10   2   1   27.40    1.20
  10   2  -1   28.10    0.90
  10   2  -1   24.40    1.10
  10   2  -1   25.40    0.80
  10   2  -1   27.00    0.90
  -9  -2   1   58.69    1.80
   9  -2  -1   60.89    2.00
  -9  -2   1   58.29    1.70
  -9  -2   1   60.39    1.70
   9  -2  -1   59.39    1.80
   9  -2  -1   57.39    1.90
   9   2  -1   60.09    1.70
   9   2  -1   59.79    1.70
  -9   2   1   60.69    2.00
   9   2  -1   60.69    1.90
   9   2  -1   59.89    1.60
   8  -2  -1   46.50    1.50
   8  -2  -1   42.20    1.50
   8  -2  -1   48.70    1.70
  -8  -2   1   46.90    1.30
  -8  -2   1   44.70    1.40
   8   2  -1   45.00    1.50
   8   2  -1   47.30    1.20
  -8   2   1   46.70    1.70
   8   2  -1   46.50    1.40
   8   2  -1   46.40    1.40
  -7  -2   1  110.79    2.80
  -7  -2   1  104.89    2.80
   7  -2  -1  108.29    2.90
   7  -2  -1  106.89    3.10
  -7  -2   1  109.19    2.80
   7  -2  -1  101.69    2.90
   7   2  -1  108.89    2.80
   7   2  -1  111.19    2.90
  -7   2   1  109.69    2.90
  -7   2   1  104.59    3.10
   7   2  -1  109.89    2.80
  -6  -2   1   46.50    1.40
   6  -2  -1   49.50    1.60
  -6  -2   1   46.20    1.40
   6  -2  -1   48.10    1.50
  -6  -2   1   47.90    1.30
  -6  -2   1   46.20    1.40
   6  -2  -1   47.60    1.50
  -6  -2   1   48.30    1.30
   6   2  -1   47.40    1.30
   6   2  -1   49.70    1.40
   6   2  -1   48.30    1.20
  -6   2   1   46.80    1.60
  -6   2   1   45.30    1.40
  -6   2   1   48.30    1.50
  -5  -2   1   85.89    2.20
  -5  -2   1   85.29    2.20
  -5  -2   1   82.69    2.20
   5  -2  -1   82.89    2.30
  -5  -2   1   86.09    2.30
  -5   2   1   86.49    2.30
  -5   2   1   83.69    2.40
  -5   2   1   84.39    2.30
  -5   2   1   82.19    2.40
   5   2  -1   83.89    2.20
   4  -2  -1    0.20    0.10
  -4  -2   1    0.20    0.10
   4  -2  -1    0.30    0.10
   4  -2  -1    0.10    0.10
  -4  -2   1    0.10    0.10
  -4  -2   1    0.30    0.10
  -4  -2   1    0.20    0.10
  -4  -2   1    0.30    0.10
  -4   2   1    0.20    0.10
   4   2  -1    0.10    0.10
  -4   2   1    0.10    0.10
   4   2  -1    0.30    0.10
  -4   2   1    0.00    0.10
  -4   2   1    0.30    0.10
   4   2  -1    0.10    0.10
  -4   2   1    0.10    0.10
  -3  -2   1   64.89    1.70
   3  -2  -1   61.79    1.70
  -3   2   1   63.99    1.80
  -3   2   1   65.79    1.70
   3   2  -1   62.79    1.70
  -2  -2   1    4.30    0.20
   2  -2  -1    4.30    0.20
   2  -2  -1    3.80    0.20
  -2  -2   1    4.40    0.10
  -2  -2   1    4.30    0.20
   2  -2  -1    3.90    0.30
   2  -2  -1    3.90    0.30
   2  -2  -1    4.80    0.30
  -2   2   1    4.10    0.30
   2   2  -1    4.60    0.30
  -2   2   1    4.10    0.30
  -2   2   1    4.10    0.30
   2   2  -1    3.50    0.20
   2   2  -1    4.10    0.10
  -2   2   1    4.50    0.20
  -1  -2   1  197.38   11.30
   1  -2  -1  205.78   12.90
   1   2  -1  190.08   11.50
  -1   2   1  208.38   13.20
   0  -2   1   59.19    7.60
   0   2  -1   59.09    8.00
   0   2   1   69.09    8.50
   1  -2   1   15.20    0.60
   1  -2   1   14.20    0.60
  -1  -2  -1   14.20    0.60
   1  -2   1   15.40    0.50
   1  -2   1   14.00    0.50
  -1  -2  -1   15.40    0.50
  -1  -2  -1   14.70    0.50
  -1  -2  -1   14.70    0.40
  -1   2  -1   15.10    0.50
   1   2   1   14.80    0.50
   1   2   1   14.70    0.40
   1   2   1   15.00    0.60
  -1   2  -1   14.30    0.50
  -1   2  -1   14.00    0.60
   1   2   1   14.30    0.50
  -2   2  -1   59.79    1.80
   3  -2   1  231.08   17.50
  -3  -2  -1  249.18   15.40
   3   2   1  279.97   15.60
  -3   2  -1  281.87   18.80
  -4  -2  -1  200.28   14.60
   4  -2   1  248.18   19.00
  -4   2  -1  232.78   18.20
   4   2   1  252.47   15.40
  -5  -2  -1  320.17   18.80
   5   2   1  308.57   18.50
  -5   2  -1  314.17   22.50
   6  -2   1   26.10    1.10
  -6  -2  -1   28.40    0.90
   6  -2   1   26.30    1.00
  -6  -2  -1   28.50    1.10
  -6  -2  -1   28.60    0.90
   6  -2   1   26.90    1.00
  -6  -2  -1   31.40    1.30
  -6   2  -1   28.80    1.00
   6   2   1   27.10    1.00
   6   2   1   29.30    0.90
  -6   2  -1   28.50    1.20
   6   2   1   27.70    0.90
   6   2   1   28.20    1.10
  -7  -2  -1   98.99    2.50
  -7  -2  -1   98.09    2.70
  -7  -2  -1   99.29    2.80
   7  -2   1   96.29    2.80
   7  -2   1  102.49    3.00
   7  -2   1   98.79    2.80
   7   2   1   97.09    2.60
   7   2   1   97.69    2.70
  -7   2  -1  104.09    3.00
  -7   2  -1   96.89    2.80
   7   2   1   98.99    2.80
   7   2   1  100.19    2.60
  -8  -2  -1    1.30    0.20
  -8  -2  -1    1.70    0.20
  -8  -2  -1    1.10    0.20
   8  -2   1    1.40    0.20
   8  -2   1    1.30    0.30
   8  -2   1    1.90    0.30
   8   2   1    1.60    0.20
  -8   2  -1    1.40    0.30
   8   2   1    1.40    0.20
   8   2   1    1.60    0.30
   8   2   1    1.20    0.20
  -9  -2  -1   20.00    0.80
  -9  -2  -1   20.00    0.90
   9  -2   1   21.30    0.90
  -9  -2  -1   20.40    0.90
   9  -2   1   19.40    0.90
   9   2   1   21.00    0.80
   9   2   1   20.50    0.70
   9   2   1   19.70    0.90
   9   2   1   18.90    0.90
 -10  -2  -1   18.80    0.70
  10  -2   1   17.90    1.00
  10  -2   1   17.50    0.90
  10  -2   1   18.90    0.90
 -10  -2  -1   19.80    0.90
  10   2   1   17.80    0.70
  10   2   1   19.50    0.90
 -10   2  -1   18.50    1.00
  10   2   1   18.90    0.90
  10   2   1   18.30    0.70
  11  -2   1   20.90    1.20
 -11  -2  -1   20.20    0.70
  11  -2   1   21.40    1.00
  11   2   1   22.20    0.80
  11   2   1   20.60    1.00
  11   2   1   23.00    0.80
 -11   2  -1   23.10    1.20
  12  -2   1    1.30    0.40
  12  -2   1    1.30    0.30
 -12  -2  -1    0.70    0.20
  12  -2   1    1.30    0.30
  12   2   1    1.10    0.30
 -12   2  -1    1.40    0.40
  12   2   1    1.40    0.20
  12   2   1    0.80    0.20
  12   2   1    1.50    0.20
  12  -3  -1    1.00    0.30
  12  -3  -1    1.30    0.30
  12  -3  -1    0.90    0.30
  12   3  -1    1.00    0.20
  12   3  -1    0.80    0.20
 -12   3   1    0.90    0.30
  11  -3  -1    2.00    0.40
  11  -3  -1    2.40    0.40
  11  -3  -1    2.70    0.40
  11   3  -1    2.50    0.20
 -11   3   1    2.40    0.50
  11   3  -1    2.40    0.40
  11   3  -1    2.50    0.30
  10  -3  -1    1.00    0.30
 -10  -3   1    1.60    0.30
  10  -3  -1    1.50    0.30
  10  -3  -1    1.60    0.30
  10   3  -1    1.60    0.20
  10   3  -1    1.50    0.30
  10   3  -1    1.30    0.20
 -10   3   1    1.10    0.30
  10   3  -1    1.40    0.20
   9  -3  -1    2.90    0.40
   9  -3  -1    2.70    0.40
   9  -3  -1    3.10    0.40
   9   3  -1    3.10    0.20
   9   3  -1    3.20    0.40
  -9   3   1    3.20    0.50
   9   3  -1    3.20    0.30
  -8  -3   1   78.49    2.20
   8  -3  -1   80.39    2.40
   8  -3  -1   81.39    2.60
  -8  -3   1   78.59    2.20
   8  -3  -1   77.39    2.40
   8   3  -1   80.59    2.20
  -8   3   1   78.19    2.60
   8   3  -1   81.89    2.20
   8   3  -1   81.99    2.30
   8   3  -1   80.59    2.30
  -7  -3   1   23.60    0.80
   7  -3  -1   23.80    1.10
   7  -3  -1   24.10    1.20
  -7  -3   1   23.50    0.80
   7  -3  -1   23.00    0.90
   7   3  -1   24.40    1.00
   7   3  -1   23.50    0.80
  -7   3   1   23.40    1.00
   7   3  -1   25.00    0.90
   7   3  -1   24.20    0.80
  -7   3   1   27.00    1.20
   6  -3  -1    2.10    0.40
   6  -3  -1    1.80    0.30
   6  -3  -1    1.90    0.30
  -6  -3   1    1.40    0.20
  -6  -3   1    1.60    0.20
   6   3  -1    1.80    0.20
   6   3  -1    2.20    0.20
  -6   3   1    1.80    0.30
  -6   3   1    1.30    0.20
   6   3  -1    2.00    0.20
  -5  -3   1    1.10    0.10
  -5  -3   1    0.80    0.10
  -5  -3   1    0.80    0.10
  -5  -3   1    1.00    0.20
   5  -3  -1    0.60    0.20
  -5  -3   1    1.00    0.10
   5  -3  -1    1.00    0.20
   5   3  -1    1.00    0.20
  -5   3   1    0.80    0.20
  -5   3   1    0.90    0.20
   5   3  -1    0.70    0.10
  -5   3   1    0.60    0.20
   5   3  -1    1.00    0.20
  -5   3   1    0.90    0.10
  -5   3   1    0.90    0.20
  -4  -3   1   64.79    1.80
  -4  -3   1   68.69    1.80
  -4  -3   1   66.19    1.80
   4  -3  -1   67.89    2.10
  -4  -3   1   65.59    1.60
   4  -3  -1   65.49    1.90
  -4  -3   1   68.59    1.70
   4  -3  -1   65.09    1.60
   4  -3  -1   66.09    1.80
   4   3  -1   62.49    1.80
  -4   3   1   65.19    2.00
   4   3  -1   65.59    1.80
  -4   3   1   67.29    1.70
  -4   3   1   66.29    2.10
  -4   3   1   66.39    1.90
   4   3  -1   66.69    2.00
  -4   3   1   68.69    1.80
  -3  -3   1   47.00    1.20
  -3  -3   1   45.70    1.30
  -3  -3   1   45.20    1.30
   3  -3  -1   45.10    1.50
   3  -3  -1   45.90    1.20
   3  -3  -1   44.30    1.30
   3  -3  -1   47.30    1.40
  -3  -3   1   46.90    1.30
  -3   3   1   45.30    1.50
  -3   3   1   48.50    1.50
  -3   3   1   45.20    1.20
  -3   3   1   44.20    1.30
   3   3  -1   42.40    1.30
   3   3  -1   46.20    1.40
   3   3  -1   44.50    1.40
  -3   3   1   42.60    1.40
   2  -3  -1  425.66   23.70
  -2  -3   1  390.86   20.00
   2   3  -1  421.46   20.70
  -2   3   1  442.16   24.40
   1  -3  -1    8.30    0.50
  -1  -3   1    7.60    0.40
   1  -3  -1    8.00    0.30
   1  -3  -1    8.60    0.40
  -1  -3   1    8.30    0.40
  -1   3   1    8.10    0.30
  -1   3   1    7.60    0.40
   1   3  -1    7.20    0.30
   1   3  -1    8.00    0.30
  -1   3   1    7.40    0.40
  -1   3   1    8.80    0.50
   1   3  -1    7.80    0.40
   1   3  -1    7.90    0.40
   0  -3   1   22.30    0.70
   0  -3   1   23.30    0.70
   0  -3  -1   23.20    0.70
   0  -3   1   22.60    0.90
   0  -3  -1   23.80    0.80
   0  -3   1   24.10    0.80
   0  -3  -1   22.90    0.70
   0   3   1   23.70    0.70
   0   3   1   23.50    0.80
   0   3  -1   21.70    0.90
   0   3  -1   23.20    0.80
   0   3  -1   21.70    0.70
   0   3   1   23.40    0.80
  -1  -3  -1    5.50    0.20
  -1  -3  -1    5.70    0.30
  -1  -3  -1    5.90    0.30
   1  -3   1    5.90    0.40
  -1  -3  -1    5.10    0.30
   1  -3   1    5.90    0.30
   1  -3   1    5.70    0.50
   1  -3   1    5.80    0.30
   1   3   1    5.40    0.40
   1   3   1    5.50    0.20
  -1   3  -1    5.60    0.30
   1   3   1    5.30    0.40
  -1   3  -1    5.50    0.30
   2  -3   1   46.90    1.30
  -2  -3  -1   49.80    1.40
  -2  -3  -1   48.20    1.30
   2  -3   1   49.50    1.50
  -2  -3  -1   45.50    1.30
   2  -3   1   47.80    1.30
  -2  -3  -1   47.70    1.20
   2  -3   1   48.50    1.60
  -2   3  -1   46.90    1.30
  -2   3  -1   46.40    1.40
  -2   3  -1   47.00    1.60
   2   3   1   46.80    1.30
   2   3   1   48.00    1.20
  -2   3  -1   48.40    1.30
   3  -3   1  123.39   16.40
  -3  -3  -1  142.09   13.80
   3   3   1  117.79   13.30
  -3   3  -1  160.38   19.00
  -4  -3  -1  198.98   16.60
   4  -3   1  187.88   18.60
  -4   3  -1  201.98   22.60
   4   3   1  225.58   16.00
  -5  -3  -1   39.10    1.00
   5  -3   1   39.00    1.40
  -5  -3  -1   35.60    1.10
   5  -3   1   37.60    1.30
  -5  -3  -1   40.20    1.20
   5  -3   1   40.50    1.00
   5  -3   1   41.90    1.50
  -5  -3  -1   39.60    1.40
  -5  -3  -1   40.10    1.20
  -5   3  -1   36.20    1.50
   5   3   1   40.60    1.20
   5   3   1   38.60    1.20
  -5   3  -1   37.90    1.20
   5   3   1   39.30    1.30
  -5   3  -1   39.30    1.30
  -6  -3  -1   47.30    1.60
  -6  -3  -1   46.40    1.30
  -6  -3  -1   45.80    1.40
   6  -3   1   46.00    1.50
  -6  -3  -1   48.20    1.30
   6  -3   1   49.50    1.60
  -6  -3  -1   49.20    1.40
  -6   3  -1   50.29    1.80
   6   3   1   47.10    1.40
  -6   3  -1   48.60    1.60
   6   3   1   49.10    1.60
   6   3   1   46.80    1.40
   7  -3   1    1.00    0.20
  -7  -3  -1    1.30    0.20
  -7  -3  -1    0.70    0.20
   7  -3   1    1.00    0.30
   7  -3   1    1.00    0.20
  -7  -3  -1    1.20    0.20
  -7  -3  -1    0.90    0.20
   7   3   1    0.60    0.20
   7   3   1    1.00    0.20
  -7   3  -1    1.20    0.30
  -7   3  -1    0.60    0.20
   7   3   1    1.00    0.20
   7   3   1    1.00    0.20
  -8  -3  -1    3.70    0.30
  -8  -3  -1    3.50    0.40
  -8  -3  -1    3.30    0.30
   8  -3   1    2.70    0.50
   8  -3   1    2.40    0.30
   8  -3   1    3.30    0.40
  -8  -3  -1    3.40    0.30
   8   3   1    2.50    0.20
   8   3   1    3.00    0.40
  -8   3  -1    4.00    0.60
   8   3   1    3.30    0.30
  -8   3  -1    3.70    0.50
   8   3   1    2.90    0.30
  -9  -3  -1   37.70    1.30
   9  -3   1   41.80    1.70
  -9  -3  -1   36.80    1.20
  -9  -3  -1   40.50    1.50
   9  -3   1   37.50    1.40
   9  -3   1   36.10    1.40
   9   3   1   36.90    1.40
   9   3   1   37.30    1.20
   9   3   1   37.60    1.30
  -9   3  -1   36.20    1.60
   9   3   1   37.20    1.20
 -10  -3  -1   24.40    1.10
 -10  -3  -1   24.40    1.00
  10  -3   1   25.00    1.10
 -10  -3  -1   24.50    0.90
  10  -3   1   24.60    1.10
 -10   3  -1   23.40    1.80
  10   3   1   25.80    0.90
  10   3   1   24.30    1.10
  10   3   1   22.90    1.00
  10   3   1   23.70    0.90
 -11  -3  -1    3.40    0.40
  11  -3   1    3.00    0.50
 -11  -3  -1    3.50    0.40
  11  -3   1    3.80    0.50
  11  -3   1    3.20    0.60
  11   3   1    3.50    0.40
  11   3   1    3.80    0.30
 -11   3  -1    4.10    0.60
  11   3   1    3.40    0.30
  11   3   1    3.20    0.40
 -12  -3  -1    1.70    0.30
  12  -3   1    2.00    0.40
  12  -3   1    2.20    0.40
 -12  -3  -1    2.50    0.30
  12  -3   1    2.40    0.50
  12   3   1    2.00    0.40
  12   3   1    2.30    0.30
  12   3   1    1.70    0.20
 -12   3  -1    2.20    0.50
  12   3   1    1.30    0.30
  11  -4  -1    0.30    0.20
  11  -4  -1   -0.10    0.20
  11  -4  -1    0.10    0.20
 -11   4   1    0.60    0.30
  11   4  -1    0.20    0.10
  11   4  -1    0.40    0.20
  10  -4  -1   11.90    0.90
 -10  -4   1   11.70    0.50
  10  -4  -1   12.00    0.70
  10  -4  -1   10.40    0.70
  10   4  -1   12.40    0.60
  10   4  -1   10.20    0.50
 -10   4   1   11.90    0.90
  10   4  -1   12.70    0.80
   9  -4  -1    1.10    0.30
   9  -4  -1    0.80    0.20
  -9  -4   1    0.60    0.10
   9   4  -1    0.80    0.20
   9   4  -1    0.70    0.20
   9   4  -1    0.70    0.20
  -9   4   1    1.20    0.30
   8  -4  -1   47.00    1.70
  -8  -4   1   46.10    1.30
   8  -4  -1   45.00    1.80
   8  -4  -1   46.80    1.60
  -8   4   1   48.00    1.90
   8   4  -1   47.90    1.50
   8   4  -1   46.00    1.50
   8   4  -1   47.00    1.50
  -7  -4   1    2.50    0.20
   7  -4  -1    2.70    0.50
   7  -4  -1    2.00    0.30
   7  -4  -1    2.50    0.40
  -7   4   1    3.20    0.50
   7   4  -1    2.50    0.30
  -7   4   1    2.40    0.40
   7   4  -1    2.70    0.30
   7   4  -1    2.80    0.30
   6  -4  -1   53.09    1.70
   6  -4  -1   52.39    1.80
  -6  -4   1   52.39    1.30
  -6   4   1   51.59    1.90
   6   4  -1   51.99    1.60
   6   4  -1   52.79    1.60
   6   4  -1   54.39    1.60
  -6   4   1   52.39    1.70
  -6   4   1   53.29    1.40
   5  -4  -1   23.60    0.90
  -5  -4   1   23.70    0.80
   5  -4  -1   25.30    1.00
  -5  -4   1   24.00    0.90
  -5  -4   1   27.20    0.90
   5  -4  -1   25.40    1.20
   5  -4  -1   24.90    0.70
   5   4  -1   26.20    1.00
  -5   4   1   26.20    1.20
  -5   4   1   22.90    1.00
   5   4  -1   25.60    1.00
   5   4  -1   27.80    0.90
  -5   4   1   25.00    0.70
  -4  -4   1    6.70    0.40
   4  -4  -1    7.30    0.30
   4  -4  -1    7.10    0.50
   4  -4  -1    5.60    0.50
  -4  -4   1    6.20    0.40
  -4  -4   1    6.50    0.30
  -4  -4   1    6.60    0.40
   4  -4  -1    6.60    0.40
   4   4  -1    5.90    0.40
   4   4  -1    6.90    0.50
  -4   4   1    6.30    0.40
  -4   4   1    6.80    0.60
  -4   4   1    6.70    0.50
   4   4  -1    6.30    0.40
  -4   4   1    6.60    0.30
  -4   4   1    6.90    0.50
   3  -4  -1   42.90    1.30
   3  -4  -1   43.20    1.60
  -3  -4   1   43.60    1.30
   3  -4  -1   41.60    1.60
  -3  -4   1   44.00    1.30
   3  -4  -1   43.60    1.20
  -3  -4   1   42.40    1.30
  -3   4   1   44.00    1.40
   3   4  -1   40.60    1.40
  -3   4   1   43.10    1.20
  -3   4   1   39.20    1.50
  -3   4   1   43.90    1.30
   3   4  -1   43.00    1.40
   3   4  -1   40.00    1.30
  -3   4   1   43.90    1.50
   2  -4  -1    1.10    0.20
   2  -4  -1    1.10    0.20
  -2  -4   1    0.90    0.20
  -2  -4   1    0.80    0.10
  -2  -4   1    0.80    0.20
   2  -4  -1    1.00    0.10
   2  -4  -1    1.00    0.20
   2   4  -1    0.90    0.20
  -2   4   1    0.90    0.20
  -2   4   1    0.70    0.20
   2   4  -1    1.10    0.20
  -2   4   1    1.10    0.20
   2   4  -1    0.90    0.10
   2   4  -1    0.90    0.10
  -2   4   1    1.00    0.10
   2   4  -1    0.80    0.20
  -1  -4   1   15.30    0.60
   1  -4  -1   13.70    0.50
  -1  -4   1   16.00    0.70
  -1  -4   1   15.30    0.70
   1  -4  -1   14.70    0.80
   1  -4  -1   14.30    0.50
   1  -4  -1   14.50    0.70
  -1   4   1   15.80    0.80
  -1   4   1   14.80    0.60
   1   4  -1   15.60    0.60
   1   4  -1   15.20    0.70
  -1   4   1   15.10    0.60
   0  -4   1  497.45   27.40
   0  -4  -1  478.85   27.20
   0   4   1  468.15   27.30
   0   4  -1  459.95   27.50
   1  -4   1  216.18   18.80
   1   4   1  250.47   20.00
   1   4   1  259.97   19.70
  -1   4  -1  216.98   19.80
   2  -4   1  156.38   18.90
  -2   4  -1  147.49   19.40
   2   4   1  152.88   17.30
   2   4   1  156.28   18.10
  -3  -4  -1   36.60    1.10
   3  -4   1   34.20    1.10
  -3  -4  -1   35.40    1.10
   3  -4   1   34.90    1.30
   3  -4   1   37.30    1.00
  -3  -4  -1   36.40    1.10
  -3  -4  -1   37.50    1.20
   3   4   1   34.20    1.10
   3   4   1   35.70    1.30
  -3   4  -1   37.40    1.10
  -3   4  -1   37.50    1.10
  -3   4  -1   37.40    1.30
   4  -4   1   14.00    0.50
  -4  -4  -1   14.30    0.60
   4  -4   1   14.00    0.70
   4  -4   1   14.60    0.80
  -4  -4  -1   14.50    0.60
  -4  -4  -1   14.40    0.60
  -4   4  -1   14.90    0.50
   4   4   1   15.00    0.70
  -4   4  -1   14.20    0.70
   4   4   1   13.80    0.70
  -4   4  -1   14.40    0.60
   4   4   1   14.40    0.70
  -4   4  -1   14.70    0.90
  -5  -4  -1  158.18    3.90
  -5  -4  -1  149.99    3.90
   5  -4   1  148.19    4.10
  -5   4  -1  149.88    4.40
  -5   4  -1  156.48    4.10
   6  -4   1   39.30    1.60
  -6  -4  -1   41.20    1.40
   6  -4   1   37.40    1.00
  -6  -4  -1   39.40    1.60
   6  -4   1   36.40    1.30
  -6  -4  -1   36.40    1.00
  -6  -4  -1   35.90    1.00
   6  -4   1   37.20    1.40
  -6   4  -1   34.80    1.60
   6   4   1   36.20    1.60
  -6   4  -1   38.70    1.40
   6   4   1   38.00    1.20
   6   4   1   35.70    1.20
   7  -4   1    3.10    0.50
   7  -4   1    2.50    0.30
  -7  -4  -1    3.10    0.40
  -7  -4  -1    2.00    0.20
  -7  -4  -1    2.30    0.20
   7  -4   1    2.80    0.40
  -7   4  -1    2.60    0.40
   7   4   1    2.50    0.30
  -7   4  -1    3.00    0.50
   7   4   1    2.40    0.20
   7   4   1    2.70    0.30
  -8  -4  -1   22.40    0.80
   8  -4   1   23.30    1.10
   8  -4   1   23.40    1.00
  -8  -4  -1   23.30    0.70
  -8  -4  -1   22.50    1.10
  -8   4  -1   22.20    1.10
  -8   4  -1   22.70    1.30
   8   4   1   21.50    1.00
   8   4   1   24.20    0.90
   8   4   1   23.20    0.90
  -9  -4  -1   14.40    0.50
  -9  -4  -1   14.50    0.60
   9  -4   1   14.50    0.80
  -9  -4  -1   14.60    0.80
   9  -4   1   13.10    0.80
   9  -4   1   14.90    1.00
  -9   4  -1   13.80    1.00
   9   4   1   12.70    0.60
   9   4   1   14.80    0.80
   9   4   1   14.30    0.70
  10  -4   1    5.70    0.70
  10  -4   1    6.00    0.60
 -10  -4  -1    5.70    0.30
  10  -4   1    5.10    0.50
 -10  -4  -1    6.30    0.40
 -10   4  -1    6.00    0.80
  10   4   1    5.70    0.40
  10   4   1    6.00    0.50
  11  -4   1    5.20    0.60
  11  -4   1    6.70    0.90
  11  -4   1    4.20    0.60
  11   4   1    6.00    0.50
 -11   4  -1    5.50    0.80
  11   4   1    5.80    0.40
  11  -5  -1   13.00    0.80
  11  -5  -1   12.70    0.90
  11  -5  -1   11.80    1.00
 -11   5   1   12.20    1.00
  11   5  -1   12.30    0.70
 -10  -5   1    4.80    0.20
  10  -5  -1    4.70    0.60
  10  -5  -1    5.50    0.50
  10  -5  -1    5.10    0.70
  10   5  -1    5.60    0.40
  10   5  -1    5.00    0.50
  10   5  -1    5.60    0.40
 -10   5   1    6.20    0.80
   9  -5  -1   16.00    0.90
   9  -5  -1   15.30    0.90
   9  -5  -1   16.50    1.10
   9   5  -1   17.00    0.80
   9   5  -1   15.00    0.70
  -9   5   1   15.60    1.10
   9   5  -1   15.90    0.80
   8  -5  -1   50.19    1.90
   8  -5  -1   53.29    1.90
   8   5  -1   49.30    1.60
  -8   5   1   50.39    2.10
   8   5  -1   49.50    1.70
   8   5  -1   52.89    1.70
   7  -5  -1   29.60    1.30
   7  -5  -1   26.90    1.40
   7  -5  -1   29.00    1.20
  -7   5   1   28.90    0.80
  -7   5   1   29.20    1.20
  -7   5   1   26.40    1.40
   7   5  -1   29.10    1.10
   7   5  -1   29.20    1.10
   7   5  -1   28.40    1.10
   6  -5  -1   38.70    1.50
   6  -5  -1   41.60    1.40
   6  -5  -1   38.20    1.70
  -6   5   1   39.10    1.50
  -6   5   1   40.70    1.10
   6   5  -1   38.30    1.40
   6   5  -1   40.30    1.40
  -6   5   1   40.50    1.70
   6   5  -1   39.50    1.40
   5  -5  -1   57.19    1.70
   5  -5  -1   54.89    1.50
   5  -5  -1   53.99    1.90
   5  -5  -1   57.09    2.10
  -5   5   1   56.39    1.90
   5   5  -1   53.29    1.80
   5   5  -1   51.19    1.80
  -5   5   1   53.09    2.10
  -5   5   1   55.99    1.50
   5   5  -1   56.09    1.70
  -4  -5   1    9.90    0.50
   4  -5  -1   10.80    0.40
  -4  -5   1   11.30    0.50
   4  -5  -1   10.80    0.70
   4  -5  -1   11.20    0.80
   4  -5  -1   12.10    0.60
   4   5  -1   10.90    0.70
  -4   5   1   11.60    0.50
  -4   5   1   11.00    0.60
  -4   5   1    9.50    0.70
   4   5  -1    9.50    0.50
   4   5  -1   10.60    0.70
   3  -5  -1  101.79    2.90
   3  -5  -1  100.69    3.10
  -3  -5   1  102.29    2.70
  -3  -5   1  100.49    2.80
   3  -5  -1  100.99    2.70
   3  -5  -1  102.29    2.60
  -3   5   1  100.09    2.60
   3   5  -1  100.29    3.00
  -3   5   1  102.79    3.20
  -3   5   1   98.89    2.80
  -3   5   1  105.29    2.90
   3   5  -1   99.49    2.90
   3   5  -1   98.29    2.80
  -2  -5   1    0.40    0.10
   2  -5  -1    0.50    0.10
  -2  -5   1    0.70    0.20
  -2  -5   1    1.30    0.20
   2  -5  -1    0.40    0.10
   2  -5  -1    0.40    0.10
   2  -5  -1    0.50    0.20
   2   5  -1    0.70    0.20
   2   5  -1    0.60    0.10
  -2   5   1    0.30    0.10
  -2   5   1    0.60    0.10
   2   5  -1    0.50    0.10
  -2   5   1    0.50    0.20
  -2   5   1    0.40    0.10
   2   5  -1    0.40    0.10
   2   5  -1    0.20    0.10
  -1  -5   1   28.90    1.20
   1  -5  -1   28.10    0.90
   1  -5  -1   27.10    1.10
   1  -5  -1   29.50    1.20
  -1  -5   1   27.90    1.10
  -1  -5   1   27.50    1.00
   1  -5  -1   26.60    0.90
   1   5  -1   29.00    1.20
  -1   5   1   27.30    1.20
  -1   5   1   27.70    0.90
  -1   5   1   27.80    0.90
   1   5  -1   27.90    0.80
   1   5  -1   29.50    1.10
   0  -5   1    1.70    0.20
   0  -5   1    1.20    0.30
   0  -5  -1    1.10    0.20
   0  -5   1    1.30    0.20
   0  -5  -1    1.80    0.30
   0  -5   1    1.60    0.20
   0   5   1    1.30    0.20
   0   5  -1    1.60    0.20
   0   5  -1    1.60    0.30
   0   5   1    1.80    0.30
   0   5  -1    1.60    0.30
   0   5  -1    1.30    0.20
   0   5   1    1.80    0.20
   0   5   1    1.30    0.30
   1  -5   1   89.59    2.60
  -1  -5  -1   84.99    2.40
   1  -5   1   84.19    2.70
   1  -5   1   85.29    2.50
  -1  -5  -1   95.19    2.70
   1  -5   1   85.79    2.50
   1   5   1   91.79    2.70
   1   5   1   84.49    2.80
  -1   5  -1   88.89    2.60
  -1   5  -1   89.19    2.40
  -1   5  -1   89.69    2.80
   1   5   1   87.09    2.20
   1   5   1   95.79    2.80
   2  -5   1    0.00    0.10
  -2  -5  -1    0.00    0.10
   2  -5   1   -0.30    0.10
  -2  -5  -1    0.10    0.10
   2  -5   1    0.50    0.10
   2  -5   1    0.20    0.10
  -2  -5  -1    0.00    0.10
  -2   5  -1    0.00    0.10
  -2   5  -1    0.20    0.20
   2   5   1    0.10    0.10
   2   5   1   -0.10    0.10
   2   5   1    0.10    0.10
   2   5   1    0.10    0.10
   3  -5   1   17.00    0.60
   3  -5   1   16.70    1.00
  -3  -5  -1   16.90    0.70
   3  -5   1   17.60    0.90
  -3  -5  -1   17.10    0.80
   3  -5   1   16.20    0.70
  -3   5  -1   17.40    0.80
   3   5   1   16.60    0.90
  -3   5  -1   17.00    1.00
  -3   5  -1   16.80    0.60
   3   5   1   16.90    0.70
  -4  -5  -1   56.79    1.70
  -4  -5  -1   55.79    1.70
   4  -5   1   57.39    1.50
   4  -5   1   57.19    2.10
   4  -5   1   53.89    1.70
   4   5   1   53.79    1.90
  -4   5  -1   54.99    1.50
  -4   5  -1   54.29    2.10
  -4   5  -1   56.29    1.90
   4   5   1   50.89    1.70
  -5  -5  -1    4.70    0.30
   5  -5   1    4.70    0.30
   5  -5   1    5.40    0.50
  -5  -5  -1    4.80    0.40
   5  -5   1    4.30    0.40
  -5   5  -1    5.00    0.30
  -5   5  -1    4.30    0.40
   5   5   1    5.40    0.50
   5   5   1    4.90    0.40
   5   5   1    4.70    0.50
   6  -5   1  105.59    3.30
   6  -5   1  101.69    2.50
   6  -5   1   98.19    3.00
   6  -5   1  100.29    2.90
   6   5   1   94.89    3.60
  -6   5  -1  100.99    2.50
  -6   5  -1  102.19    3.10
   6   5   1  102.09    2.80
  -6   5  -1  102.89    3.30
   6   5   1   97.39    3.00
   7  -5   1   61.59    2.20
   7  -5   1   64.69    2.10
   7  -5   1   69.79    2.50
   7  -5   1   61.79    1.60
   7   5   1   64.29    2.10
  -7   5  -1   62.49    2.20
   7   5   1   61.79    2.10
  -7   5  -1   65.09    2.50
   7   5   1   61.49    1.90
   8  -5   1   19.30    0.90
   8  -5   1   17.40    1.10
  -8   5  -1   18.20    1.00
   8   5   1   19.60    1.00
   8   5   1   18.10    0.80
   8   5   1   20.00    1.00
  -8   5  -1   19.70    1.20
   9  -5   1   21.60    1.10
   9  -5   1   22.40    1.10
   9   5   1   21.30    0.90
   9   5   1   21.30    1.00
  -9   5  -1   20.00    1.30
   9   5   1   20.00    1.00
 -10  -5  -1    0.60    0.10
  10  -5   1    0.40    0.20
  10  -5   1    1.10    0.30
  10  -5   1    0.50    0.30
 -10   5  -1    0.60    0.40
  10   5   1    0.60    0.30
  10   5   1    0.50    0.20
  11  -5   1    4.60    0.60
  11  -5   1    4.70    0.80
  11  -5   1    7.10    1.20
 -11   5  -1    4.90    0.80
  11   5   1    5.10    0.50
  11   5   1    5.10    0.60
  10  -6  -1    0.40    0.30
  10  -6  -1    0.30    0.20
  10  -6  -1    0.20    0.20
  10   6  -1    0.20    0.10
 -10   6   1    0.50    0.30
  10   6  -1    0.30    0.20
   9  -6  -1    1.90    0.40
   9  -6  -1    1.70    0.40
   9   6  -1    1.80    0.30
   9   6  -1    1.70    0.30
  -9   6   1    1.70    0.50
   9   6  -1    1.80    0.30
   8  -6  -1    3.90    0.50
   8  -6  -1    4.40    0.60
   8  -6  -1    3.60    0.60
   8   6  -1    3.40    0.40
   8   6  -1    4.00    0.50
   8   6  -1    4.40    0.70
  -8   6   1    4.70    0.70
   7  -6  -1   11.10    0.80
   7  -6  -1    9.50    0.80
   7   6  -1    9.00    0.60
  -7   6   1   11.70    0.90
   7   6  -1    9.70    0.60
  -7   6   1    8.90    0.70
  -7   6   1   10.90    0.40
   7   6  -1   11.20    0.70
   6  -6  -1    4.80    0.70
   6  -6  -1    5.50    0.30
   6  -6  -1    6.60    0.50
   6  -6  -1    4.80    0.50
  -6   6   1    5.40    0.30
   6   6  -1    6.90    0.60
  -6   6   1    5.80    0.50
  -6   6   1    6.40    0.80
   6   6  -1    5.90    0.50
   6   6  -1    5.60    0.50
   5  -6  -1   12.20    0.90
   5  -6  -1   10.90    0.70
   5  -6  -1   10.10    0.60
   5  -6  -1   10.60    0.40
   5   6  -1   10.70    0.60
  -5   6   1   10.60    0.50
  -5   6   1   10.30    0.70
  -5   6   1   12.50    0.90
   5   6  -1   11.70    0.70
  -4  -6   1    5.10    0.40
   4  -6  -1    4.80    0.40
  -4  -6   1    5.30    0.40
   4  -6  -1    4.70    0.30
   4  -6  -1    4.30    0.40
   4  -6  -1    5.00    0.70
   4   6  -1    4.50    0.40
   4   6  -1    4.30    0.50
  -4   6   1    4.40    0.60
   4   6  -1    5.90    0.60
  -4   6   1    4.80    0.30
  -4   6   1    3.60    0.40
   3  -6  -1   39.40    1.70
   3  -6  -1   40.10    1.50
  -3  -6   1   41.30    1.50
   3  -6  -1   40.80    1.40
   3  -6  -1   39.60    1.20
  -3  -6   1   36.40    1.50
   3   6  -1   38.40    1.60
   3   6  -1   40.10    1.60
  -3   6   1   41.70    1.50
  -3   6   1   42.40    1.80
   3   6  -1   42.90    1.40
  -3   6   1   41.10    1.30
   2  -6  -1    3.50    0.30
   2  -6  -1    3.00    0.30
  -2  -6   1    2.70    0.40
   2  -6  -1    3.60    0.50
   2  -6  -1    3.10    0.40
   2   6  -1    3.30    0.50
  -2   6   1    4.10    0.50
   2   6  -1    3.30    0.40
   2   6  -1    3.40    0.20
   2   6  -1    3.20    0.20
  -2   6   1    3.30    0.30
  -2   6   1    3.80    0.60
  -2   6   1    3.70    0.40
   1  -6  -1   30.00    1.20
  -1  -6   1   27.10    1.20
   1  -6  -1   26.90    1.30
  -1  -6   1   29.00    1.20
   1  -6  -1   27.70    1.00
  -1   6   1   28.70    1.00
  -1   6   1   27.50    1.00
   1   6  -1   27.90    1.10
  -1   6   1   29.00    1.20
   1   6  -1   30.00    1.10
   1   6  -1   29.50    1.30
  -1   6   1   30.50    1.40
   1   6  -1   29.30    0.90
   0  -6  -1   42.50    1.50
   0  -6   1   42.10    1.70
   0  -6  -1   39.80    1.30
   0  -6   1   41.50    1.50
   0  -6   1   41.10    1.30
   0   6   1   43.30    1.70
   0   6  -1   43.30    1.70
   0   6  -1   41.90    1.40
   0   6   1   40.00    1.20
   0   6   1   42.50    1.40
   0   6  -1   40.80    1.30
   0   6  -1   42.20    1.50
   1  -6   1    4.50    0.40
  -1  -6  -1    4.40    0.40
   1  -6   1    4.30    0.60
  -1  -6  -1    4.30    0.40
   1  -6   1    4.40    0.30
  -1   6  -1    4.30    0.40
  -1   6  -1    4.90    0.40
   1   6   1    3.80    0.60
  -1   6  -1    4.30    0.30
  -1   6  -1    4.10    0.60
   1   6   1    3.70    0.30
   1   6   1    3.40    0.50
   1   6   1    3.90    0.20
   2  -6   1    1.20    0.30
   2  -6   1    1.10    0.20
   2  -6   1    1.00    0.20
  -2  -6  -1    1.00    0.20
   2  -6   1    0.80    0.20
  -2  -6  -1    1.10    0.20
  -2   6  -1    1.00    0.20
   2   6   1    1.20    0.20
  -2   6  -1    1.30    0.30
  -2   6  -1    1.40    0.30
  -2   6  -1    0.90    0.20
   2   6   1    1.30    0.30
   2   6   1    1.00    0.10
   2   6   1    1.50    0.40
   3  -6   1   78.89    2.70
  -3  -6  -1   78.89    2.40
   3  -6   1   73.59    2.40
   3  -6   1   78.99    2.10
  -3  -6  -1   76.59    2.20
   3  -6   1   74.99    2.20
  -3   6  -1   79.89    2.70
  -3   6  -1   76.59    2.10
   3   6   1   78.19    2.30
   3   6   1   75.09    2.50
  -3   6  -1   75.49    2.40
   3   6   1   77.99    2.60
   4  -6   1    0.60    0.10
  -4  -6  -1    0.40    0.10
  -4  -6  -1    0.40    0.20
   4  -6   1    0.60    0.20
   4  -6   1    0.40    0.30
   4  -6   1    0.30    0.20
   4   6   1    0.90    0.30
  -4   6  -1    0.40    0.20
   4   6   1    0.60    0.20
   4   6   1    0.40    0.10
  -4   6  -1    0.50    0.30
  -4   6  -1    0.60    0.10
   5  -6   1   27.60    1.10
   5  -6   1   28.00    1.40
   5  -6   1   26.00    1.20
   5  -6   1   27.90    0.90
  -5   6  -1   27.30    0.90
   5   6   1   29.70    1.30
  -5   6  -1   27.50    1.30
   5   6   1   27.60    1.30
  -5   6  -1   26.30    1.40
   5   6   1   28.60    1.10
   6  -6   1  187.48    5.20
   6  -6   1  188.98    5.00
   6  -6   1  191.48    5.50
   6  -6   1  182.18    4.50
  -6   6  -1  183.88    5.50
   6   6   1  185.58    5.10
   6   6   1  184.08    4.90
  -6   6  -1  185.68    4.60
  -6   6  -1  192.08    5.20
   6   6   1  184.28    5.10
   7  -6   1   35.60    1.00
   7  -6   1   39.50    1.50
   7  -6   1   39.00    1.60
  -7   6  -1   37.40    1.10
   7   6   1   38.30    1.50
  -7   6  -1   37.60    1.60
   7   6   1   36.20    1.50
   7   6   1   37.90    1.40
   8  -6   1    5.10    1.00
   8  -6   1    3.60    0.50
   8  -6   1    4.10    0.70
  -8   6  -1    3.70    0.70
   8   6   1    3.40    0.50
   8   6   1    5.10    0.80
  -8   6  -1    3.40    0.50
   8   6   1    4.10    0.50
   9  -6   1    3.00    0.60
   9  -6   1    3.70    0.50
   9  -6   1    5.20    0.70
  -9   6  -1    4.50    0.80
   9   6   1    3.40    0.50
   9   6   1    4.90    0.50
  10  -6   1   15.00    0.90
  10  -6   1   12.70    0.90
  10  -6   1   14.70    1.20
 -10   6  -1   11.90    1.10
  10   6   1   13.80    0.80
  10   6   1   11.80    1.00
   9  -7  -1    2.90    0.50
   9  -7  -1    2.60    0.40
   9  -7  -1    1.80    0.50
   9   7  -1    2.70    0.40
   9   7  -1    2.80    0.40
  -9   7   1    2.40    0.60
   8  -7  -1    2.80    0.40
   8  -7  -1    2.90    0.50
   8  -7  -1    2.90    0.60
  -8   7   1    2.60    0.20
  -8   7   1    2.70    0.60
   8   7  -1    3.00    0.40
   8   7  -1    3.40    0.50
   7  -7  -1   37.30    1.70
   7  -7  -1   39.20    1.50
   7  -7  -1   36.20    1.80
   7   7  -1   35.80    1.50
  -7   7   1   36.80    1.10
  -7   7   1   38.40    2.00
   7   7  -1   34.70    1.50
   7   7  -1   37.70    1.50
  -7   7   1   36.50    1.60
   6  -7  -1   18.70    0.70
   6  -7  -1   16.80    1.20
   6  -7  -1   17.70    1.10
   6  -7  -1   19.30    0.90
  -6   7   1   18.00    1.30
  -6   7   1   18.60    0.70
   6   7  -1   19.70    1.00
   6   7  -1   17.70    1.00
  -6   7   1   18.50    1.00
   6   7  -1   19.00    0.90
   5  -7  -1    0.20    0.20
   5  -7  -1   -0.40    0.10
   5  -7  -1   -0.10    0.10
   5  -7  -1   -0.10    0.10
   5   7  -1    0.00    0.10
  -5   7   1    0.10    0.30
   5   7  -1    0.00    0.10
  -5   7   1   -0.10    0.10
   5   7  -1    0.20    0.20
  -5   7   1    0.00    0.10
   4  -7  -1    0.10    0.30
   4  -7  -1    0.50    0.20
   4  -7  -1    0.70    0.20
  -4   7   1    0.80    0.20
  -4   7   1    0.30    0.30
   4   7  -1    0.40    0.20
  -4   7   1    0.40    0.20
   4   7  -1    0.70    0.30
   4   7  -1    0.20    0.20
  -3  -7   1   79.79    2.50
  -3  -7   1   81.09    2.40
   3  -7  -1   79.99    2.60
   3  -7  -1   78.39    2.30
   3  -7  -1   74.99    2.80
   3   7  -1   77.49    2.40
  -3   7   1   78.89    2.60
   3   7  -1   77.99    2.70
  -3   7   1   83.09    2.90
  -3   7   1   80.39    2.30
   2  -7  -1    0.70    0.20
   2  -7  -1    0.70    0.30
  -2  -7   1    0.70    0.20
   2  -7  -1    0.60    0.20
  -2  -7   1    0.70    0.20
  -2   7   1    0.90    0.40
   2   7  -1    0.80    0.10
   2   7  -1    0.50    0.20
   2   7  -1    0.90    0.30
   2   7  -1    0.60    0.10
  -2   7   1    0.80    0.20
  -1  -7   1   80.29    2.70
  -1  -7   1   80.49    2.50
  -1  -7   1   78.89    2.30
   1  -7  -1   77.79    2.60
   1  -7  -1   79.69    2.30
   1  -7  -1   78.79    2.70
  -1   7   1   80.19    2.80
   1   7  -1   80.29    2.50
  -1   7   1   78.29    2.30
   1   7  -1   77.59    2.70
  -1   7   1   79.49    2.50
  -1   7   1   79.69    2.30
   1   7  -1   79.39    2.10
   1   7  -1   78.29    2.40
   0  -7   1   42.80    1.40
   0  -7  -1   42.30    1.40
   0  -7   1   43.10    1.60
   0  -7  -1   40.30    1.80
   0   7   1   43.40    1.90
   0   7   1   41.90    1.30
   0   7  -1   43.50    1.50
   0   7  -1   44.30    1.60
   0   7   1   43.30    1.40
   0   7  -1   41.10    1.30
   0   7   1   47.50    1.90
   1  -7   1    2.50    0.50
  -1  -7  -1    2.50    0.30
   1  -7   1    2.10    0.40
  -1  -7  -1    2.50    0.40
   1  -7   1    2.40    0.30
  -1   7  -1    2.70    0.50
   1   7   1    2.30    0.50
  -1   7  -1    2.80    0.30
  -1   7  -1    3.20    0.40
   1   7   1    2.60    0.20
  -1   7  -1    2.50    0.40
   1   7   1    3.00    0.40
   1   7   1    2.10    0.50
  -2  -7  -1   48.00    1.60
  -2  -7  -1   49.30    1.80
   2  -7   1   49.90    2.00
   2  -7   1   48.20    1.60
   2  -7   1   47.20    1.80
  -2   7  -1   48.50    2.10
  -2   7  -1   45.40    1.70
   2   7   1   46.10    2.00
   2   7   1   48.70    2.00
  -2   7  -1   47.00    1.50
   2   7   1   46.80    1.20
   2   7   1   48.10    1.60
  -3  -7  -1    4.30    0.40
  -3  -7  -1    4.20    0.40
   3  -7   1    3.50    0.40
   3  -7   1    6.00    0.80
   3  -7   1    4.00    0.50
  -3   7  -1    4.50    0.40
  -3   7  -1    4.90    0.70
   3   7   1    3.40    0.40
   3   7   1    5.20    0.70
   3   7   1    4.60    0.60
   4  -7   1  254.07    7.20
  -4  -7  -1  257.87    6.70
   4  -7   1  268.97    7.00
  -4  -7  -1  254.37    6.60
  -4   7  -1  261.47    7.30
  -4   7  -1  252.47    6.40
  -4   7  -1  255.87    6.90
   4   7   1  257.97    6.60
   4   7   1  257.77    7.00
   5  -7   1    6.20    0.80
   5  -7   1    5.80    0.30
   5  -7   1    5.90    0.60
  -5   7  -1    5.70    0.40
  -5   7  -1    5.50    0.60
  -5   7  -1    7.40    0.90
   5   7   1    5.70    0.70
   5   7   1    6.50    0.50
   5   7   1    5.50    0.70
   6  -7   1   54.19    1.80
   6  -7   1   50.79    1.50
   6  -7   1   49.10    2.00
   6  -7   1   53.29    2.30
   6   7   1   52.29    2.00
   6   7   1   55.49    1.80
   6   7   1   51.89    2.00
  -6   7  -1   51.79    1.50
  -6   7  -1   52.29    2.30
  -6   7  -1   48.90    2.00
   7  -7   1    2.70    0.40
   7  -7   1    2.50    0.50
   7  -7   1    2.30    0.20
   7  -7   1    2.30    0.50
  -7   7  -1    2.50    0.60
   7   7   1    2.30    0.50
   7   7   1    2.70    0.40
  -7   7  -1    2.80    0.20
   7   7   1    2.80    0.50
  -7   7  -1    1.80    0.40
   8  -7   1    2.30    0.50
   8  -7   1    2.40    0.60
   8  -7   1    2.90    0.50
   8   7   1    2.70    0.40
  -8   7  -1    3.50    0.50
   8   7   1    3.00    0.50
  -8   7  -1    2.80    0.60
   9  -7   1    0.50    0.20
   9  -7   1    0.30    0.20
   9  -7   1    0.40    0.30
   9   7   1    0.70    0.30
  -9   7  -1    1.00    0.40
   9   7   1    0.70    0.30
   8  -8  -1    0.00    0.20
   8  -8  -1    0.10    0.20
   8  -8  -1    0.80    0.40
   8   8  -1   -0.10    0.20
   8   8  -1    0.20    0.20
  -8   8   1    0.40    0.10
  -8   8   1    0.50    0.40
   7  -8  -1   57.29    2.00
   7  -8  -1   54.69    2.30
   7  -8  -1   54.49    2.50
   7   8  -1   58.39    2.20
  -7   8   1   57.29    1.70
   7   8  -1   57.49    2.00
  -7   8   1   57.79    2.60
   6  -8  -1    5.40    0.80
   6  -8  -1    5.20    0.70
   6  -8  -1    5.30    0.60
  -6   8   1    5.90    0.60
  -6   8   1    4.60    0.80
   6   8  -1    5.10    0.60
  -6   8   1    5.20    0.40
   6   8  -1    4.70    0.60
   6   8  -1    4.80    0.60
   5  -8  -1    0.70    0.20
   5  -8  -1    0.70    0.30
   5  -8  -1    1.00    0.40
  -5   8   1    0.70    0.20
   5   8  -1    0.80    0.30
  -5   8   1    0.70    0.40
   5   8  -1    0.90    0.30
  -5   8   1    0.80    0.30
   5   8  -1    1.00    0.30
   4  -8  -1    2.20    0.30
   4  -8  -1    2.50    0.50
  -4   8   1    2.10    0.50
  -4   8   1    2.30    0.30
  -4   8   1    1.30    0.30
   4   8  -1    1.60    0.40
   4   8  -1    1.60    0.40
   4   8  -1    3.00    0.40
   3  -8  -1   76.89    2.40
   3  -8  -1   81.29    3.00
   3  -8  -1   78.19    2.70
  -3   8   1   80.09    2.40
  -3   8   1   78.19    3.00
   3   8  -1   80.99    2.50
   3   8  -1   77.79    2.80
  -3   8   1   82.29    2.70
  -2  -8   1   10.30    0.70
   2  -8  -1    9.70    0.80
   2  -8  -1    9.90    0.90
  -2  -8   1    9.30    0.60
   2   8  -1    9.60    0.30
   2   8  -1    9.70    1.00
   2   8  -1    9.40    0.40
  -2   8   1    9.60    0.60
  -2   8   1    9.20    0.70
  -2   8   1   12.20    1.00
   2   8  -1    9.00    0.60
   2   8  -1   10.00    0.90
  -1  -8   1    0.00    0.10
   1  -8  -1    0.00    0.10
  -1  -8   1    0.10    0.10
   1  -8  -1   -0.10    0.10
   1   8  -1    0.00    0.10
   1   8  -1   -0.10    0.10
  -1   8   1    0.20    0.10
   1   8  -1    0.00    0.10
  -1   8   1   -0.40    0.10
  -1   8   1    0.00    0.10
   1   8  -1    0.10    0.20
   0  -8   1   33.70    1.50
   0  -8  -1   31.30    1.40
   0  -8  -1   31.60    1.30
   0  -8  -1   32.30    1.20
   0  -8   1   29.70    1.20
   0  -8   1   32.20    1.60
   0   8  -1   33.80    1.70
   0   8  -1   32.80    1.30
   0   8   1   32.20    1.20
   0   8   1   30.80    1.10
   0   8   1   34.80    1.80
   0   8  -1   29.90    1.30
   0   8  -1   33.90    1.30
   0   8   1   32.30    1.70
  -1  -8  -1    1.40    0.30
   1  -8   1    1.50    0.30
   1  -8   1    1.40    0.30
  -1  -8  -1    2.00    0.30
   1  -8   1    1.90    0.50
  -1  -8  -1    1.10    0.30
  -1   8  -1    2.00    0.50
  -1   8  -1    1.30    0.30
   1   8   1    1.60    0.20
   1   8   1    2.10    0.30
  -1   8  -1    1.90    0.30
  -1   8  -1    1.80    0.30
   1   8   1    1.20    0.40
   1   8   1    1.70    0.50
   2  -8   1   76.79    2.70
  -2  -8  -1   80.49    2.60
  -2  -8  -1   76.19    2.40
   2  -8   1   81.79    2.90
  -2   8  -1   76.79    2.60
   2   8   1   77.89    1.90
  -2   8  -1   77.09    2.30
  -2   8  -1   76.09    2.90
   2   8   1   75.39    2.90
   2   8   1   79.59    2.60
   2   8   1   72.79    2.80
  -3  -8  -1    0.60    0.20
   3  -8   1    0.80    0.20
   3  -8   1    0.20    0.30
  -3  -8  -1    0.80    0.20
   3  -8   1    0.50    0.20
   3   8   1    0.70    0.20
  -3   8  -1    0.80    0.20
   3   8   1    0.70    0.30
  -3   8  -1    0.40    0.30
   3   8   1    0.70    0.30
   4  -8   1    0.00    0.10
   4  -8   1    0.00    0.30
   4  -8   1    0.10    0.10
   4   8   1    0.20    0.20
  -4   8  -1    0.70    0.40
  -4   8  -1    0.30    0.20
  -4   8  -1    0.40    0.20
   4   8   1    0.30    0.20
   5  -8   1    8.80    0.80
   5  -8   1    8.60    0.60
   5  -8   1    8.60    1.00
  -5   8  -1    9.30    0.50
   5   8   1    8.40    0.60
   5   8   1    8.90    0.90
   5   8   1    7.40    0.80
  -5   8  -1    8.80    1.10
  -5   8  -1    8.60    0.70
   6  -8   1   24.50    1.50
   6  -8   1   27.80    1.20
   6  -8   1   25.00    1.40
  -6   8  -1   25.50    1.30
  -6   8  -1   26.10    1.00
  -6   8  -1   26.20    1.60
   6   8   1   25.00    1.20
   6   8   1   24.30    1.40
   6   8   1   23.90    1.30
   7  -8   1    9.10    0.80
   7  -8   1    7.70    1.00
   7  -8   1    8.00    0.60
  -7   8  -1    8.40    1.10
   7   8   1    8.90    0.80
  -7   8  -1    9.40    0.50
   7   8   1    9.90    0.70
   8  -8   1    9.60    1.20
   8  -8   1   10.10    0.80
   8  -8   1    9.10    1.00
   8   8   1   10.00    0.80
  -8   8  -1    8.70    1.10
  -8   8  -1   10.40    0.50
   8   8   1   11.60    0.80
   7  -9  -1   73.49    3.00
   7  -9  -1   72.49    2.70
  -7   9   1   69.69    2.10
   7   9  -1   69.39    2.50
   7   9  -1   72.29    2.60
  -7   9   1   71.59    3.20
   6  -9  -1   11.40    1.20
   6  -9  -1   12.50    0.80
   6  -9  -1   10.70    0.90
   6   9  -1   10.30    0.90
  -6   9   1   11.00    0.60
   6   9  -1   11.70    0.80
  -6   9   1   10.30    1.20
   5  -9  -1    1.90    0.40
   5  -9  -1    1.60    0.50
   5  -9  -1    1.50    0.40
  -5   9   1    2.00    0.60
   5   9  -1    1.70    0.40
  -5   9   1    2.20    0.30
   5   9  -1    1.60    0.30
   4  -9  -1    6.10    1.00
   4  -9  -1    7.40    0.70
   4  -9  -1    7.40    0.60
   4   9  -1    5.90    0.80
  -4   9   1    7.60    0.50
  -4   9   1    7.10    0.70
  -4   9   1    7.00    1.00
   4   9  -1    7.70    0.60
   4   9  -1    5.50    0.80
   3  -9  -1    1.50    0.40
   3  -9  -1    1.40    0.30
  -3   9   1    1.70    0.60
   3   9  -1    1.50    0.40
  -3   9   1    1.30    0.30
   3   9  -1    1.00    0.40
  -3   9   1    0.80    0.30
   3   9  -1    1.10    0.30
  -2  -9   1    0.00    0.10
   2  -9  -1    0.10    0.10
  -2  -9   1    0.10    0.20
   2  -9  -1    0.20    0.20
  -2  -9   1    0.10    0.20
   2   9  -1    0.00    0.10
   2   9  -1    0.00    0.30
   2   9  -1   -0.10    0.20
   2   9  -1    0.10    0.10
  -2   9   1   -0.10    0.20
   2   9  -1    0.10    0.10
  -1  -9   1   14.00    1.00
  -1  -9   1   14.50    0.80
   1  -9  -1   14.60    1.10
  -1  -9   1   13.90    0.90
   1  -9  -1   14.90    0.80
   1   9  -1   16.80    1.20
   1   9  -1   15.20    0.80
   1   9  -1   13.60    0.60
  -1   9   1   14.60    0.80
  -1   9   1   13.70    1.20
   1   9  -1   14.20    0.60
  -1   9   1   14.20    1.20
   0  -9  -1    0.50    0.20
   0  -9  -1    0.90    0.20
   0  -9   1    0.50    0.20
   0  -9   1    0.70    0.30
   0  -9  -1    0.90    0.30
   0   9  -1    0.80    0.40
   0   9  -1    0.60    0.20
   0   9   1    0.40    0.30
   0   9  -1    0.50    0.20
   0   9   1    0.90    0.20
   0   9   1    0.80    0.20
   0   9  -1    0.80    0.30
   0   9   1    0.60    0.40
   1  -9   1    1.30    0.40
  -1  -9  -1    1.30    0.30
   1  -9   1    1.30    0.40
   1  -9   1    1.50    0.30
  -1  -9  -1    1.20    0.30
  -1  -9  -1    1.30    0.40
   1   9   1    1.20    0.20
  -1   9  -1    1.40    0.50
   1   9   1    1.60    0.50
   1   9   1    1.70    0.30
   1   9   1    0.70    0.40
  -1   9  -1    1.10    0.30
  -1   9  -1    0.80    0.30
   2  -9   1    8.40    0.80
   2  -9   1    7.50    0.60
   2  -9   1    7.80    1.00
  -2  -9  -1    7.10    0.70
  -2   9  -1    8.30    0.70
   2   9   1    7.40    0.90
   2   9   1    7.70    0.60
  -2   9  -1    8.70    1.10
   2   9   1    7.20    0.30
  -2   9  -1    8.20    0.70
   2   9   1    7.10    0.30
   2   9   1    6.00    0.90
  -3  -9  -1    0.20    0.20
   3  -9   1    0.20    0.20
   3  -9   1    0.40    0.20
   3  -9   1    0.30    0.40
   3   9   1    0.90    0.30
   3   9   1   -0.10    0.20
  -3   9  -1    0.40    0.20
  -3   9  -1    0.70    0.40
  -3   9  -1    0.30    0.20
   4  -9   1    2.80    0.60
   4  -9   1    2.60    0.50
   4  -9   1    2.50    0.40
  -4   9  -1    2.70    0.40
   4   9   1    2.70    0.60
  -4   9  -1    2.90    0.50
  -4   9  -1    3.00    0.70
   4   9   1    3.20    0.50
   4   9   1    2.70    0.60
   5  -9   1    3.10    0.40
   5  -9   1    5.60    1.10
   5  -9   1    4.20    0.80
  -5   9  -1    3.40    0.80
  -5   9  -1    3.90    0.40
   5   9   1    3.50    0.50
   5   9   1    2.80    0.60
   6  -9   1    0.00    0.10
   6  -9   1    0.50    0.40
   6  -9   1    0.40    0.20
   6   9   1    0.20    0.20
  -6   9  -1    0.10    0.10
  -6   9  -1   -0.20    0.30
   6   9   1    0.00    0.20
   7  -9   1    0.90    0.40
   4 -10  -1    0.40    0.20
   4  10  -1    0.20    0.20
  -4  10   1    0.50    0.40
  -4  10   1    0.00    0.10
   4  10  -1   -0.10    0.20
   3 -10  -1    0.90    0.30
  -3 -10   1    0.90    0.30
   3  10  -1    1.00    0.30
   3  10  -1    0.70    0.30
  -3  10   1    0.70    0.40
  -3  10   1    1.10    0.30
  -2 -10   1    0.10    0.10
   2 -10  -1    0.00    0.10
   2  10  -1    0.20    0.30
  -2  10   1    1.00    0.50
  -2  10   1    0.20    0.20
   2  10  -1    0.20    0.30
   2  10  -1    0.00    0.20
  -2  10   1    0.00    0.30
   1 -10  -1   13.20    0.80
  -1 -10   1   14.00    0.80
  -1  10   1   13.50    0.80
   1  10  -1   13.10    1.40
   1  10  -1   13.70    1.20
   1  10  -1   12.90    0.80
   1  10  -1   13.60    0.50
  -1  10   1   14.70    1.30
  -1  10   1   11.50    1.30
   0 -10   1   12.00    0.80
   0 -10  -1   12.20    0.80
   0  10  -1   11.40    0.60
   0  10   1   11.50    1.30
   0  10   1   12.10    0.80
   0  10  -1   10.90    0.70
   0  10  -1   10.80    1.80
   0  10   1    9.00    1.20
   1 -10   1    1.80    0.30
  -1 -10  -1    0.80    0.20
   1  10   1    1.40    0.30
  -1  10  -1    1.50    0.30
  -1  10  -1    1.60    0.40
   1  10   1    1.80    0.50
   1  10   1    1.30    0.50
  -1  10  -1    1.90    0.60
   2 -10   1    0.40    0.40
  -2 -10  -1    0.40    0.20
   2 -10   1    0.70    0.20
   2  10   1    0.30    0.30
   2  10   1    0.50    0.10
  -2  10  -1    0.60    0.40
   2  10   1    0.60    0.40
  -2  10  -1    0.40    0.20
   2  10   1    0.10    0.20
  -2  10  -1    1.00    0.30
   3 -10   1   14.10    0.90
   3 -10   1   17.70    1.30
   3  10   1   12.90    0.90
  -3  10  -1   17.60    0.90
  -3  10  -1   15.40    1.30
   3  10   1   14.60    1.20
   4 -10   1    1.20    0.30
   4 -10   1    0.90    0.50
  -4  10  -1    1.50    0.60
   4  10   1    1.10    0.40
   4  10   1    1.80    0.40
  -4  10  -1    1.50    0.30
  12   0  -2    4.60    0.50
  12   0  -2    5.20    0.20
 -12   0   2    4.80    0.30
  11   0  -2   10.40    0.60
  11   0  -2    9.70    0.40
  11   0  -2   11.30    0.50
 -11   0   2   11.40    0.50
  10   0  -2   25.00    0.80
 -10   0   2   24.10    0.90
  10   0  -2   24.60    1.00
  10   0  -2   26.50    0.90
  -9   0   2    4.60    0.30
   9   0  -2    5.10    0.30
   9   0  -2    4.30    0.30
  -9   0   2    4.50    0.20
   9   0  -2    4.00    0.40
   8   0  -2   63.19    1.90
   8   0  -2   62.69    1.70
  -8   0   2   64.29    1.80
  -8   0   2   62.19    1.60
   8   0  -2   64.19    1.80
  -7   0   2   46.10    1.40
   7   0  -2   45.70    1.40
  -7   0   2   45.30    1.30
  -7   0   2   44.80    1.50
   7   0  -2   47.60    1.20
   7   0  -2   45.50    1.30
  -7   0   2   45.00    1.20
  -6   0   2  257.97   13.30
   6   0  -2  265.67   13.10
   5   0  -2  386.46   15.30
  -5   0   2  417.46   16.30
  -4   0   2  179.98    8.50
   4   0  -2  143.89    7.50
  -3   0   2  400.46   13.30
  -3   0   2  398.36   13.40
  -2   0   2  657.23   19.20
   1   0  -2    0.10    0.10
  -1   0   2    0.00    0.10
  -1   0   2    0.00    0.10
   1   0  -2    0.00    0.10
  -1   0   2    0.00    0.10
   1   0  -2    0.10    0.10
   0   0  -2  183.58    9.30
   1   0   2   79.89    6.90
  -1   0  -2   61.19    7.00
   2   0   2  578.04   24.10
  -2   0  -2  598.14   23.90
  -3   0  -2  190.28   13.30
  -4   0  -2  438.56   22.90
   5   0   2   28.30    1.10
  -5   0  -2   28.70    1.00
   5   0   2   28.80    0.80
   5   0   2   28.60    1.00
   5   0   2   29.20    1.00
  -5   0  -2   27.80    1.10
   6   0   2   28.20    1.10
   6   0   2   31.00    1.00
  -6   0  -2   27.80    1.00
   6   0   2   28.70    0.80
  -6   0  -2   28.20    1.10
  -6   0  -2   28.50    1.00
   6   0   2   29.30    1.00
   7   0   2   69.99    1.80
  -7   0  -2   71.49    2.10
   7   0   2   70.49    2.00
  -7   0  -2   69.49    2.20
   7   0   2   66.29    2.00
   7   0   2   71.29    2.20
  -8   0  -2   62.49    2.20
   8   0   2   60.69    1.60
   8   0   2   58.89    1.90
   8   0   2   59.69    1.80
   8   0   2   61.99    2.10
   9   0   2   83.09    2.10
   9   0   2   83.79    2.70
   9   0   2   83.59    2.50
   9   0   2   82.89    2.40
  -9   0  -2   79.39    2.60
  10   0   2   37.40    1.50
  10   0   2   35.10    1.30
  10   0   2   38.40    1.40
 -10   0  -2   33.30    1.40
  11   0   2   31.40    1.20
  11   0   2   30.70    1.40
  11   0   2   32.60    1.30
 -11   0  -2   31.30    1.40
 -12   0  -2    1.50    0.40
  12   0   2    1.60    0.30
  12   0   2    1.80    0.40
  12   0   2    1.10    0.30
  12  -1  -2    1.40    0.20
  12  -1  -2    1.70    0.30
  12  -1  -2    1.50    0.30
  12   1  -2    1.90    0.30
 -12   1   2    1.60    0.30
  11  -1  -2    0.20    0.10
 -11  -1   2    0.10    0.10
  11  -1  -2    0.10    0.10
  11  -1  -2    0.10    0.10
 -11   1   2    0.00    0.10
  11   1  -2    0.20    0.10
  10  -1  -2    4.20    0.40
  10  -1  -2    5.80    0.50
 -10  -1   2    4.20    0.20
 -10  -1   2    4.50    0.20
  10  -1  -2    4.40    0.40
 -10   1   2    5.10    0.40
  10   1  -2    4.10    0.40
  10   1  -2    4.50    0.20
  10   1  -2    4.30    0.30
   9  -1  -2   69.79    2.00
   9  -1  -2   64.59    2.00
   9  -1  -2   68.49    1.90
  -9  -1   2   64.09    1.80
  -9  -1   2   67.19    1.70
  -9   1   2   66.39    2.00
   9   1  -2   68.09    2.00
   9   1  -2   69.39    1.60
   9   1  -2   66.19    1.70
   9   1  -2   64.69    1.80
  -8  -1   2    6.50    0.30
   8  -1  -2    6.20    0.40
   8  -1  -2    6.20    0.40
   8  -1  -2    6.80    0.40
  -8  -1   2    6.00    0.30
  -8  -1   2    6.80    0.40
   8   1  -2    6.40    0.30
  -8   1   2    6.30    0.40
   8   1  -2    6.80    0.20
   8   1  -2    5.60    0.40
   8   1  -2    6.40    0.30
  -7  -1   2   51.39    1.60
   7  -1  -2   50.99    1.50
  -7  -1   2   53.99    1.40
   7  -1  -2   53.29    1.60
   7  -1  -2   52.69    1.60
  -7  -1   2   51.19    1.80
  -7  -1   2   52.79    1.40
  -7   1   2   53.49    1.30
   7   1  -2   54.19    1.50
  -7   1   2   54.29    1.70
   7   1  -2   50.09    1.30
   7   1  -2   53.19    1.30
  -7   1   2   52.69    1.60
   7   1  -2   54.39    1.60
  -6  -1   2    0.00    0.10
  -6  -1   2    0.10    0.10
   6  -1  -2    0.00    0.10
   6  -1  -2    0.00    0.10
  -6  -1   2    0.00    0.10
   6  -1  -2    0.00    0.10
  -6  -1   2   -0.10    0.10
  -6   1   2    0.00    0.10
  -6   1   2   -0.10    0.10
  -6   1   2    0.00    0.10
  -6   1   2    0.00    0.10
   6   1  -2    0.00    0.10
  -6   1   2    0.10    0.10
   6   1  -2    0.00    0.10
   6   1  -2    0.00    0.10
  -5  -1   2  117.49    3.00
  -5  -1   2  115.89    2.90
  -5   1   2  116.49    3.10
  -5   1   2  115.99    2.90
  -5   1   2  114.29    3.00
   4  -1  -2    3.00    0.20
   4  -1  -2    3.20    0.30
  -4  -1   2    2.50    0.20
   4  -1  -2    2.70    0.20
  -4  -1   2    2.60    0.20
   4  -1  -2    2.70    0.20
  -4  -1   2    2.70    0.20
   4   1  -2    2.70    0.20
  -4   1   2    2.60    0.20
  -4   1   2    2.70    0.10
  -4   1   2    2.40    0.20
   4   1  -2    2.80    0.20
   4   1  -2    2.60    0.20
  -4   1   2    2.40    0.20
  -4   1   2    2.80    0.20
   3  -1  -2   33.50    0.90
   3  -1  -2   31.50    1.00
  -3  -1   2   33.80    0.90
  -3  -1   2   33.00    0.90
  -3  -1   2   33.70    0.90
   3  -1  -2   33.10    1.00
   3  -1  -2   34.10    0.90
  -3   1   2   34.40    1.00
  -3   1   2   33.60    0.90
  -3   1   2   33.30    1.00
  -3   1   2   35.70    0.90
   3   1  -2   33.60    0.90
   3   1  -2   33.40    0.90
   3   1  -2   32.30    0.90
  -2  -1   2  136.29    6.20
  -2   1   2  144.29    9.10
  -2   1   2  137.29    9.40
   2   1  -2  139.09    7.00
  -1  -1   2   93.69    6.30
   1  -1  -2   79.19    7.10
   1   1  -2   88.09    6.00
  -1   1   2   88.49    7.40
   0  -1  -2    2.60    0.20
   0  -1   2    2.80    0.10
   0  -1   2    2.70    0.20
   0  -1   2    2.60    0.10
   0  -1  -2    2.40    0.20
   0  -1   2    2.50    0.20
   0  -1   2    2.70    0.10
   0   1   2    2.30    0.10
   0   1   2    2.80    0.20
   0   1   2    2.80    0.20
   0   1  -2    2.60    0.20
   0   1  -2    2.60    0.20
   0   1  -2    2.40    0.20
   0   1  -2    2.50    0.10
  -1  -1  -2   27.20    0.80
   1  -1   2   27.50    0.80
  -1  -1  -2   27.90    0.90
  -1  -1  -2   28.80    0.80
  -1  -1  -2   29.00    0.80
   1  -1   2   28.40    0.90
   1  -1   2   28.40    0.80
   1  -1   2   28.40    0.80
   1   1   2   26.00    0.90
   1   1   2   26.80    0.70
  -1   1  -2   28.10    0.80
  -1   1  -2   28.60    0.90
  -2  -1  -2   11.20    0.50
  -2  -1  -2   10.20    0.40
  -2  -1  -2   10.90    0.40
   2  -1   2   10.60    0.30
   2  -1   2   10.30    0.40
   2  -1   2   11.30    0.40
  -2  -1  -2   10.60    0.40
  -2  -1  -2   12.00    0.40
   2  -1   2   10.60    0.50
  -2   1  -2   10.10    0.40
   2   1   2   11.20    0.40
  -2   1  -2   10.40    0.40
   2   1   2   11.20    0.50
   2   1   2   11.40    0.40
   2   1   2   10.90    0.40
   2   1   2   10.80    0.40
  -2   1  -2   10.30    0.50
   3  -1   2  176.28   14.50
  -3  -1  -2  164.38   12.20
  -3   1  -2  167.28   13.80
  -4  -1  -2   13.30    0.40
   4  -1   2   12.60    0.60
  -4  -1  -2   13.00    0.60
  -4  -1  -2   14.00    0.50
  -4  -1  -2   14.90    0.60
   4  -1   2   11.50    0.70
   4   1   2   13.30    0.50
  -4   1  -2   13.60    0.60
   4   1   2   13.70    0.50
  -4   1  -2   13.50    0.50
  -4   1  -2   12.50    0.60
   4   1   2   15.80    0.50
   4   1   2   12.70    0.60
   5  -1   2    0.10    0.10
  -5  -1  -2    0.50    0.10
  -5  -1  -2    0.10    0.10
   5  -1   2    0.20    0.10
   5  -1   2    0.20    0.10
  -5  -1  -2    0.20    0.10
  -5  -1  -2    0.20    0.10
   5   1   2    0.30    0.10
   5   1   2    0.20    0.10
   5   1   2    0.30    0.10
  -5   1  -2    0.40    0.10
   5   1   2    0.30    0.10
  -5   1  -2    0.20    0.10
  -5   1  -2    0.10    0.10
  -6  -1  -2  181.08    4.60
  -7  -1  -2    3.00    0.30
   7  -1   2    3.60    0.40
   7  -1   2    3.70    0.50
  -7  -1  -2    3.90    0.40
  -7  -1  -2    3.20    0.20
   7  -1   2    3.10    0.30
  -7   1  -2    3.40    0.60
   7   1   2    3.50    0.20
   7   1   2    3.70    0.30
   7   1   2    3.30    0.50
  -7   1  -2    4.00    0.50
   7   1   2    3.40    0.40
   8  -1   2   19.50    0.80
   8  -1   2   19.90    1.00
   8  -1   2   19.30    0.90
  -8  -1  -2   20.60    0.90
   8   1   2   19.30    0.80
   8   1   2   18.80    0.60
   8   1   2   17.70    0.80
   8   1   2   18.90    0.90
  -8   1  -2   20.40    1.00
  -8   1  -2   19.40    1.00
   9  -1   2    0.50    0.20
  -9  -1  -2    0.30    0.20
   9  -1   2    0.50    0.20
   9   1   2    0.20    0.20
   9   1   2    0.40    0.10
   9   1   2    0.30    0.10
   9   1   2    0.30    0.20
  10  -1   2   42.50    1.80
  10  -1   2   44.80    1.60
  10  -1   2   45.10    1.60
 -10  -1  -2   43.30    1.60
  10   1   2   46.20    1.70
  10   1   2   43.50    1.30
  10   1   2   47.90    1.50
  10   1   2   44.60    1.60
 -10   1  -2   44.70    1.80
  11  -1   2   11.00    0.70
 -11  -1  -2   10.80    0.70
  11  -1   2   10.00    0.80
  11  -1   2    9.10    0.80
  11   1   2    9.90    0.40
 -11   1  -2   10.20    0.80
  11   1   2   11.70    0.70
  11   1   2   11.80    0.60
  11   1   2   11.30    0.80
  12  -1   2    1.30    0.30
 -12  -1  -2    0.80    0.40
  12  -1   2    0.50    0.30
  12  -1   2    0.70    0.20
  12   1   2    0.60    0.20
 -12   1  -2    0.70    0.30
  12   1   2    0.80    0.20
  12   1   2    0.80    0.30
  12   1   2    0.60    0.10
  12  -2  -2    0.10    0.20
  12  -2  -2   -0.10    0.10
  12  -2  -2    0.00    0.10
  12   2  -2    0.30    0.20
  12   2  -2    0.10    0.10
 -12   2   2    0.20    0.20
  11  -2  -2   16.60    0.90
  11  -2  -2   16.80    0.90
 -11  -2   2   15.60    0.60
  11  -2  -2   15.30    0.70
  11   2  -2   16.90    0.80
  11   2  -2   15.50    0.90
 -11   2   2   18.70    0.90
  10  -2  -2   34.30    1.40
  10  -2  -2   37.10    1.30
 -10  -2   2   36.10    1.10
  10  -2  -2   39.40    1.40
 -10   2   2   36.60    1.40
  10   2  -2   37.30    1.20
  10   2  -2   35.00    1.30
   9  -2  -2   12.90    0.70
   9  -2  -2   11.70    0.60
  -9  -2   2   11.50    0.60
  -9  -2   2   11.70    0.50
   9  -2  -2   12.50    0.70
  -9   2   2   11.00    0.70
   9   2  -2   11.10    0.60
   9   2  -2   13.20    0.60
  -8  -2   2   28.30    1.00
   8  -2  -2   28.30    1.10
   8  -2  -2   26.80    1.00
   8  -2  -2   26.10    1.00
   8   2  -2   28.10    1.00
  -8   2   2   30.00    1.20
   8   2  -2   27.90    0.90
  -7  -2   2    6.90    0.40
   7  -2  -2    6.80    0.40
  -7  -2   2    6.90    0.40
   7  -2  -2    7.60    0.50
   7  -2  -2    6.40    0.40
   7   2  -2    6.90    0.20
   7   2  -2    6.50    0.40
  -7   2   2    6.60    0.50
   7   2  -2    6.90    0.20
   7   2  -2    6.80    0.40
  -6  -2   2    3.20    0.20
  -6  -2   2    3.30    0.30
   6  -2  -2    3.60    0.30
   6  -2  -2    3.80    0.30
   6  -2  -2    3.30    0.40
  -6  -2   2    3.30    0.20
   6   2  -2    3.70    0.20
  -6   2   2    3.60    0.30
   6   2  -2    3.60    0.30
  -6   2   2    3.50    0.30
  -6   2   2    3.90    0.40
   6   2  -2    3.50    0.30
   6   2  -2    3.70    0.20
  -5  -2   2   20.00    0.70
   5  -2  -2   20.40    0.70
  -5  -2   2   20.80    0.50
  -5  -2   2   20.10    0.50
   5  -2  -2   19.80    0.70
  -5  -2   2   19.10    0.70
  -5  -2   2   20.10    0.60
   5  -2  -2   18.80    0.80
  -5   2   2   18.80    0.80
   5   2  -2   19.50    0.60
  -5   2   2   18.80    0.80
   5   2  -2   20.50    0.70
   5   2  -2   19.30    0.70
   5   2  -2   19.50    0.60
  -5   2   2   19.70    0.50
  -5   2   2   19.40    0.70
  -5   2   2   20.70    0.70
  -4  -2   2   30.30    0.80
  -4  -2   2   29.60    0.80
   4  -2  -2   29.90    1.00
  -4  -2   2   30.10    0.90
  -4  -2   2   30.40    0.80
   4  -2  -2   27.20    1.00
  -4  -2   2   29.40    0.90
   4  -2  -2   29.30    0.90
   4  -2  -2   30.80    1.10
   4   2  -2   30.00    0.80
  -4   2   2   30.50    1.00
  -4   2   2   32.30    1.10
  -4   2   2   29.10    0.90
   4   2  -2   29.90    0.80
   4   2  -2   30.30    0.90
   4   2  -2   28.40    0.90
   4   2  -2   29.90    0.90
  -4   2   2   29.70    1.00
  -3  -2   2   36.00    0.90
  -3  -2   2   33.90    0.90
  -3  -2   2   35.00    0.90
  -3  -2   2   35.30    1.00
   3  -2  -2   32.50    1.10
   3  -2  -2   35.10    1.10
  -3  -2   2   34.70    1.00
   3  -2  -2   34.40    1.00
   3  -2  -2   35.30    1.10
  -3   2   2   35.20    0.90
   3   2  -2   32.90    1.00
  -3   2   2   34.20    1.10
   3   2  -2   33.50    1.00
  -3   2   2   35.30    1.10
  -3   2   2   34.90    1.20
   3   2  -2   36.50    1.10
   3   2  -2   35.10    1.00
  -3   2   2   34.50    1.00
   2  -2  -2    1.90    0.10
   2  -2  -2    1.50    0.20
  -2  -2   2    1.80    0.20
  -2  -2   2    1.70    0.10
  -2  -2   2    1.90    0.10
   2  -2  -2    1.50    0.20
  -2  -2   2    1.80    0.20
   2  -2  -2    1.90    0.20
   2   2  -2    2.00    0.20
  -2   2   2    1.80    0.10
  -2   2   2    1.90    0.20
  -2   2   2    1.80    0.20
  -2   2   2    1.90    0.10
   2   2  -2    2.00    0.10
   2   2  -2    1.80    0.20
   2   2  -2    1.80    0.10
  -2   2   2    1.90    0.20
   1  -2  -2    0.20    0.10
   1  -2  -2    0.20    0.10
  -1  -2   2    0.10    0.10
   1  -2  -2    0.10    0.10
   1  -2  -2    0.10    0.10
   1  -2  -2    0.20    0.10
  -1  -2   2    0.10    0.10
  -1  -2   2    0.10    0.10
  -1  -2   2    0.10    0.10
  -1   2   2    0.40    0.20
   1   2  -2    0.10    0.10
  -1   2   2    0.20    0.10
   1   2  -2    0.20    0.10
   1   2  -2    0.10    0.10
  -1   2   2    0.20    0.10
  -1   2   2    0.20    0.10
   1   2  -2    0.10    0.10
   0  -2   2   21.70    0.60
   0  -2  -2   22.10    0.60
   0  -2   2   20.70    0.90
   0  -2  -2   22.90    0.70
   0  -2   2   21.20    0.70
   0  -2  -2   24.10    0.90
   0  -2   2   22.50    0.70
   0   2   2   22.00    0.60
   0   2   2   22.70    0.80
   0   2   2   22.60    0.70
   0   2  -2   22.40    0.70
   0   2  -2   21.40    0.60
   0   2  -2   22.40    0.70
   1  -2   2   10.00    0.50
  -1  -2  -2   10.50    0.50
  -1  -2  -2   11.50    0.40
   1  -2   2   10.40    0.40
   1  -2   2   10.90    0.50
   1  -2   2   10.70    0.40
  -1  -2  -2   10.50    0.40
  -1   2  -2   11.10    0.40
  -1   2  -2   11.00    0.40
   1   2   2   10.90    0.50
  -1   2  -2   11.30    0.50
   1   2   2   10.50    0.30
  -1   2  -2   10.60    0.50
   1   2   2   11.00    0.40
  -2  -2  -2    2.00    0.10
  -2  -2  -2    1.90    0.10
  -2  -2  -2    2.30    0.20
   2  -2   2    2.00    0.20
  -2  -2  -2    1.70    0.10
   2  -2   2    2.00    0.30
  -2  -2  -2    2.70    0.30
   2  -2   2    1.90    0.20
   2  -2   2    1.40    0.10
   2   2   2    2.10    0.20
  -2   2  -2    1.90    0.10
   2   2   2    2.00    0.10
   2   2   2    1.90    0.10
   2   2   2    2.20    0.30
  -2   2  -2    2.20    0.30
  -2   2  -2    1.90    0.20
  -2   2  -2    2.00    0.20
   3  -2   2   17.80    0.70
   3  -2   2   18.00    0.50
   3  -2   2   17.10    0.80
  -3  -2  -2   19.90    0.70
  -3  -2  -2   16.70    0.70
   3  -2   2   17.90    0.60
  -3  -2  -2   18.00    0.50
  -3  -2  -2   18.30    0.60
  -3  -2  -2   18.20    0.60
  -3   2  -2   18.50    0.70
  -3   2  -2   17.70    0.60
   3   2   2   19.50    0.60
   3   2   2   18.70    0.60
  -3   2  -2   18.90    0.80
   3   2   2   17.30    0.60
  -4  -2  -2   31.60    1.10
  -4  -2  -2   31.90    0.90
   4  -2   2   31.80    1.10
  -4  -2  -2   30.60    1.00
  -4  -2  -2   31.00    1.00
   4  -2   2   30.10    1.00
   4  -2   2   31.00    1.20
  -4  -2  -2   31.10    0.90
   4  -2   2   31.60    0.80
   4   2   2   31.70    1.00
  -4   2  -2   31.30    1.00
  -4   2  -2   31.70    1.20
   4   2   2   30.60    1.10
   4   2   2   31.90    0.90
   4   2   2   30.60    1.00
  -4   2  -2   30.50    1.20
  -5  -2  -2   23.40    0.80
   5  -2   2   21.50    0.80
   5  -2   2   23.60    0.60
   5  -2   2   22.00    1.00
  -5  -2  -2   22.90    0.90
  -5  -2  -2   24.70    0.70
  -5  -2  -2   22.40    0.80
   5  -2   2   23.50    0.90
  -5  -2  -2   23.50    0.70
  -5   2  -2   23.00    0.90
   5   2   2   22.20    0.80
  -5   2  -2   24.00    1.10
   5   2   2   24.10    0.90
   5   2   2   23.90    0.80
   5   2   2   22.80    0.80
  -5   2  -2   22.80    0.80
  -6  -2  -2    0.40    0.10
  -6  -2  -2    0.30    0.10
   6  -2   2    0.50    0.10
  -6  -2  -2    0.50    0.20
   6  -2   2    0.60    0.20
   6   2   2    0.80    0.10
  -6   2  -2    0.60    0.20
   6   2   2    0.60    0.10
   6   2   2    0.60    0.10
  -6   2  -2    0.70    0.20
   6   2   2    0.50    0.20
  -7  -2  -2    1.90    0.30
   7  -2   2    1.60    0.30
   7  -2   2    1.50    0.30
   7  -2   2    1.30    0.20
  -7  -2  -2    1.50    0.20
  -7   2  -2    1.60    0.30
   7   2   2    1.60    0.20
   7   2   2    1.90    0.30
   7   2   2    1.50    0.20
  -7   2  -2    1.40    0.30
   8  -2   2    0.00    0.20
  -8  -2  -2   -0.10    0.10
   8  -2   2    0.10    0.10
   8  -2   2    0.20    0.10
  -8   2  -2    0.20    0.20
   8   2   2    0.10    0.10
  -8   2  -2    0.00    0.10
   8   2   2    0.00    0.10
   8   2   2    0.20    0.20
   8   2   2    0.10    0.10
   9  -2   2   22.40    1.00
   9  -2   2   26.00    1.10
  -9  -2  -2   24.60    1.10
   9  -2   2   25.20    1.30
  -9  -2  -2   23.00    0.80
   9   2   2   23.60    0.80
   9   2   2   23.10    1.10
  -9   2  -2   21.90    1.20
   9   2   2   23.50    1.00
   9   2   2   26.10    0.90
  10  -2   2    9.40    1.00
 -10  -2  -2    9.90    0.40
  10  -2   2    8.90    0.60
  10  -2   2   10.00    0.70
 -10  -2  -2    9.30    0.70
  10   2   2    9.10    0.60
  10   2   2   10.70    0.50
 -10   2  -2    9.80    0.80
  10   2   2   11.50    0.70
  10   2   2   10.10    0.50
 -11  -2  -2   21.10    0.90
  11  -2   2   20.40    1.00
  11  -2   2   21.30    1.10
  11  -2   2   22.70    1.30
 -11  -2  -2   21.70    1.10
 -11   2  -2   21.20    1.20
  11   2   2   21.80    1.10
  11   2   2   22.30    0.90
  11   2   2   22.40    0.80
  11   2   2   22.30    1.00
 -12  -2  -2   14.00    0.90
  12  -2   2   14.10    0.80
  12  -2   2   14.50    1.00
 -12  -2  -2   14.40    0.80
  12  -2   2   12.50    0.80
  12   2   2   14.30    0.90
  12   2   2   14.70    0.60
  12   2   2   14.60    0.70
  12   2   2   15.30    0.90
 -12   2  -2   15.00    1.00
  12  -3  -2    7.10    0.50
  12  -3  -2    6.40    0.70
  12   3  -2    7.50    0.50
  12   3  -2    6.70    0.50
 -12   3   2    6.10    0.90
  11  -3  -2    0.10    0.20
  11  -3  -2    0.40    0.20
  11  -3  -2    0.10    0.20
 -11   3   2    0.20    0.20
  11   3  -2    0.10    0.10
  11   3  -2    0.30    0.20
  10  -3  -2    1.80    0.30
  10  -3  -2    1.80    0.30
 -10  -3   2    1.90    0.30
  10  -3  -2    1.40    0.30
  10   3  -2    1.90    0.50
  10   3  -2    1.50    0.20
 -10   3   2    1.50    0.40
   9  -3  -2    8.70    0.60
  -9  -3   2    7.60    0.40
   9  -3  -2    7.70    0.50
   9  -3  -2    7.70    0.60
  -9   3   2    8.90    0.70
   9   3  -2    8.10    0.50
   9   3  -2    8.40    0.50
   8  -3  -2   64.49    2.00
   8  -3  -2   62.69    2.00
  -8  -3   2   64.69    1.80
   8  -3  -2   66.79    2.20
   8   3  -2   63.89    1.60
   8   3  -2   62.69    1.90
  -8   3   2   66.39    2.20
   8   3  -2   64.29    1.90
   7  -3  -2    0.60    0.20
  -7  -3   2    0.60    0.10
  -7  -3   2    0.50    0.10
   7  -3  -2    0.40    0.10
   7  -3  -2    0.40    0.10
  -7   3   2    0.50    0.20
  -7   3   2    0.20    0.20
   7   3  -2    0.30    0.10
   7   3  -2    0.30    0.10
   7   3  -2    0.40    0.10
   7   3  -2    0.60    0.10
   6  -3  -2   61.09    1.80
  -6  -3   2   59.59    1.70
  -6  -3   2   59.49    1.60
  -6  -3   2   58.59    1.70
   6  -3  -2   59.99    1.80
   6  -3  -2   59.79    2.00
   6   3  -2   58.69    1.70
   6   3  -2   59.49    1.60
  -6   3   2   57.69    2.00
   6   3  -2   60.29    1.60
  -6   3   2   59.29    1.50
   5  -3  -2   96.09    2.80
  -5  -3   2   96.79    2.60
   5  -3  -2   95.19    2.60
  -5  -3   2   99.49    2.40
  -5  -3   2   94.49    2.60
  -5  -3   2   96.19    2.40
  -5  -3   2  100.29    2.40
   5  -3  -2   92.19    2.70
  -5   3   2   96.69    2.80
  -5   3   2  101.69    2.70
  -5   3   2   95.59    2.90
   5   3  -2   96.79    2.50
   5   3  -2   98.39    2.60
  -5   3   2   98.89    2.60
  -4   3   2  233.58   19.80
   4   3  -2  266.07   14.70
   4   3  -2  253.47   14.20
  -3  -3   2    0.90    0.10
   3  -3  -2    0.50    0.20
  -3  -3   2    0.80    0.10
  -3  -3   2    0.90    0.10
   3  -3  -2    0.90    0.10
   3  -3  -2    0.60    0.10
  -3  -3   2    1.10    0.10
   3  -3  -2    0.90    0.20
   3  -3  -2    1.00    0.10
  -3   3   2    1.00    0.10
  -3   3   2    0.80    0.20
  -3   3   2    0.90    0.10
   3   3  -2    0.80    0.10
  -3   3   2    0.60    0.20
   3   3  -2    0.80    0.20
  -3   3   2    0.60    0.10
   3   3  -2    0.80    0.20
   3   3  -2    0.80    0.10
  -2  -3   2  147.59   11.70
   2  -3  -2  150.78   13.80
  -2   3   2  142.69   13.90
   2   3  -2  128.99   11.60
   1  -3  -2    7.30    0.40
   1  -3  -2    6.70    0.30
  -1  -3   2    7.40    0.40
   1  -3  -2    6.80    0.30
  -1  -3   2    6.90    0.30
   1  -3  -2    7.60    0.40
  -1  -3   2    7.20    0.40
   1  -3  -2    7.10    0.40
   1   3  -2    7.40    0.40
  -1   3   2    7.00    0.30
   1   3  -2    7.20    0.30
   1   3  -2    7.50    0.30
   1   3  -2    7.60    0.40
  -1   3   2    7.00    0.50
  -1   3   2    6.60    0.30
  -1   3   2    6.40    0.50
   0  -3   2  104.79    2.70
   1  -3   2   34.60    1.20
  -1  -3  -2   37.40    1.10
  -1  -3  -2   33.50    1.00
   1  -3   2   35.00    1.00
   1  -3   2   34.90    1.00
  -1  -3  -2   34.50    1.00
  -1   3  -2   34.80    1.30
   1   3   2   34.30    0.90
  -1   3  -2   35.40    1.00
  -1   3  -2   34.60    1.10
   1   3   2   34.90    1.00
  -1   3  -2   34.10    1.00
   1   3   2   35.00    1.30
  -2  -3  -2   98.19   13.80
   2   3   2  109.69   13.80
  -3  -3  -2    9.00    0.40
  -3  -3  -2    9.00    0.40
   3  -3   2    9.10    0.40
   3  -3   2    8.80    0.50
  -3  -3  -2    9.70    0.30
   3  -3   2    8.80    0.60
   3  -3   2    9.00    0.40
  -3  -3  -2    9.70    0.40
  -3  -3  -2    9.20    0.60
  -3   3  -2    8.80    0.40
   3   3   2    9.20    0.30
   3   3   2    8.70    0.40
   3   3   2   10.40    0.50
  -3   3  -2    8.60    0.50
  -3   3  -2    8.80    0.60
  -3   3  -2    8.90    0.40
  -4  -3  -2   19.60    0.90
  -4  -3  -2   20.80    0.60
   4  -3   2   19.80    0.80
   4  -3   2   19.90    0.60
   4  -3   2   19.30    1.00
  -4  -3  -2   18.90    0.70
  -4  -3  -2   21.40    0.70
  -4  -3  -2   19.30    0.70
   4  -3   2   20.70    0.80
   4   3   2   21.20    0.70
  -4   3  -2   20.60    0.90
  -4   3  -2   20.40    0.60
  -4   3  -2   19.70    0.70
   4   3   2   20.00    0.70
  -4   3  -2   19.40    1.00
   4   3   2   20.10    0.90
  -5  -3  -2  168.78    4.30
  -5  -3  -2  168.28    4.20
  -5   3  -2  166.38    4.30
   6  -3   2   95.59    2.80
   6  -3   2   95.59    3.00
  -6  -3  -2   95.39    2.40
  -6  -3  -2   95.19    2.80
  -6  -3  -2   99.49    2.60
   6  -3   2   92.79    2.30
   6  -3   2   91.09    2.60
  -6  -3  -2   94.19    2.50
  -6   3  -2   93.29    2.80
   6   3   2   92.99    2.70
   6   3   2   92.89    2.50
   6   3   2   96.29    2.60
   6   3   2   98.49    2.60
  -6   3  -2   89.99    2.90
   7  -3   2   98.29    2.80
  -7  -3  -2   98.99    2.60
   7  -3   2   98.59    2.90
  -7  -3  -2   99.89    2.60
  -7  -3  -2   98.69    3.00
   7   3   2   96.89    2.70
   7   3   2  101.89    2.70
   7   3   2   98.09    2.70
   7   3   2  105.19    3.00
  -7   3  -2  101.09    2.90
  -7   3  -2   97.79    3.10
   8  -3   2   27.70    1.10
  -8  -3  -2   26.20    1.00
  -8  -3  -2   31.20    1.20
  -8  -3  -2   28.60    0.90
  -8   3  -2   25.80    1.20
  -8   3  -2   25.10    1.30
   8   3   2   27.40    1.20
   8   3   2   29.80    1.10
   8   3   2   26.10    1.00
   8   3   2   28.30    1.00
  -9  -3  -2    8.40    0.60
  -9  -3  -2    8.70    0.50
  -9  -3  -2    7.90    0.50
   9  -3   2    8.00    0.60
   9  -3   2    8.60    0.80
  -9   3  -2    8.80    0.80
   9   3   2    8.90    0.60
   9   3   2    8.90    0.50
   9   3   2    8.40    0.50
 -10  -3  -2    9.30    0.50
  10  -3   2    8.00    0.60
  10  -3   2    8.70    0.80
 -10  -3  -2    9.60    0.70
  10  -3   2    9.50    0.70
  10   3   2    8.80    0.60
  10   3   2    8.70    0.70
  10   3   2    9.40    0.50
 -10   3  -2    8.80    0.80
  11  -3   2    3.20    0.50
  11  -3   2    3.80    0.60
  11  -3   2    3.60    0.50
 -11  -3  -2    3.60    0.40
 -11  -3  -2    4.00    0.50
 -11   3  -2    5.10    0.70
  11   3   2    3.50    0.30
  11   3   2    4.60    0.50
  11   3   2    4.20    0.30
  11   3   2    4.00    0.50
  12  -3   2    1.40    0.30
  12  -3   2    0.90    0.30
 -12  -3  -2    0.90    0.30
 -12  -3  -2    1.20    0.20
  12  -3   2    0.80    0.40
  12   3   2    1.30    0.30
 -12   3  -2    0.70    0.30
  12   3   2    1.10    0.30
  12   3   2    0.70    0.20
  12   3   2    0.90    0.20
  11  -4  -2    4.10    0.60
  11  -4  -2    4.60    0.50
  11  -4  -2    4.20    0.50
 -11   4   2    4.70    0.60
  11   4  -2    4.50    0.50
 -10  -4   2    2.20    0.20
  10  -4  -2    2.00    0.40
  10  -4  -2    2.10    0.40
  10  -4  -2    2.20    0.40
 -10   4   2    1.70    0.40
  10   4  -2    1.80    0.30
   9  -4  -2   43.20    1.60
  -9  -4   2   40.40    1.20
   9  -4  -2   42.50    1.60
   9  -4  -2   39.20    1.70
   9   4  -2   41.30    1.40
  -9   4   2   42.90    1.80
   9   4  -2   41.30    1.10
   9   4  -2   42.90    1.10
   8  -4  -2    1.00    0.30
   8  -4  -2    0.80    0.20
  -8  -4   2    0.90    0.10
   8  -4  -2    0.70    0.30
   8   4  -2    0.80    0.20
   8   4  -2    1.00    0.20
  -8   4   2    1.30    0.30
   8   4  -2    1.40    0.20
   7  -4  -2    1.90    0.40
   7  -4  -2    1.50    0.30
  -7  -4   2    1.50    0.10
   7  -4  -2    1.70    0.30
   7   4  -2    1.50    0.20
  -7   4   2    2.00    0.30
   7   4  -2    1.70    0.20
   7   4  -2    2.00    0.20
  -7   4   2    1.30    0.30
   6  -4  -2    9.50    0.50
   6  -4  -2   10.10    0.60
  -6  -4   2   10.00    0.30
   6  -4  -2    7.30    0.70
  -6   4   2   10.10    0.70
  -6   4   2   10.10    0.60
   6   4  -2   10.00    0.50
  -6   4   2    9.70    0.30
   6   4  -2   10.00    0.50
   6   4  -2   10.10    0.50
  -5  -4   2    2.10    0.10
   5  -4  -2    2.00    0.30
   5  -4  -2    2.20    0.40
   5  -4  -2    1.60    0.30
  -5  -4   2    1.90    0.20
  -5   4   2    2.10    0.20
  -5   4   2    2.10    0.40
   5   4  -2    2.10    0.30
   5   4  -2    1.70    0.20
   5   4  -2    2.40    0.30
  -5   4   2    2.20    0.30
   4  -4  -2    1.30    0.20
   4  -4  -2    1.30    0.30
  -4  -4   2    0.90    0.10
  -4  -4   2    1.20    0.20
  -4  -4   2    1.40    0.20
  -4  -4   2    1.10    0.10
   4  -4  -2    1.10    0.10
   4   4  -2    1.20    0.20
  -4   4   2    1.00    0.20
  -4   4   2    0.90    0.30
   4   4  -2    0.80    0.20
  -4   4   2    1.20    0.20
  -4   4   2    1.30    0.20
   4   4  -2    1.10    0.20
  -4   4   2    1.10    0.10
   3  -4  -2   82.29    2.40
   3  -4  -2   88.79    2.60
  -3  -4   2   83.59    2.30
   3  -4  -2   82.99    2.20
  -3  -4   2   85.39    2.30
   3  -4  -2   83.89    2.10
   3   4  -2   83.99    2.20
  -3   4   2   84.59    2.20
   3   4  -2   84.19    2.40
  -3   4   2   83.09    2.50
  -3   4   2   83.09    2.20
   3   4  -2   82.69    2.00
   3   4  -2   78.79    2.30
  -3   4   2   83.19    2.30
  -3   4   2   83.39    2.60
  -2  -4   2   24.80    0.90
   2  -4  -2   25.30    1.00
   2  -4  -2   25.30    0.90
  -2  -4   2   26.50    0.90
  -2  -4   2   26.20    1.00
   2  -4  -2   26.20    0.80
   2  -4  -2   25.80    1.10
   2   4  -2   27.30    0.90
   2   4  -2   27.10    0.70
   2   4  -2   27.10    1.00
  -2   4   2   27.60    0.80
  -2   4   2   26.10    0.90
  -2   4   2   26.60    1.00
  -2   4   2   28.00    1.10
   2   4  -2   26.00    0.90
   1  -4  -2   32.10    1.00
   1  -4  -2   33.60    1.00
  -1  -4   2   31.10    1.20
  -1  -4   2   33.80    1.10
   1  -4  -2   34.60    1.20
   1  -4  -2   33.70    1.10
  -1  -4   2   32.10    1.10
   1   4  -2   32.10    0.90
   1   4  -2   34.40    1.30
   1   4  -2   33.00    1.10
   1   4  -2   34.00    1.10
  -1   4   2   35.80    1.30
  -1   4   2   31.90    1.00
  -1   4   2   32.40    1.00
   0  -4  -2   13.70    0.50
   0  -4   2   12.30    0.70
   0  -4   2   12.50    0.50
   0  -4   2   12.80    0.60
   0  -4  -2   12.60    0.60
   0  -4  -2   13.80    0.60
   0  -4  -2   12.10    0.50
   0  -4   2   14.40    0.50
   0   4  -2   14.20    0.70
   0   4   2   12.10    0.50
   0   4  -2   12.30    0.50
   0   4  -2   12.80    0.60
   0   4   2   14.00    0.70
   0   4   2   13.20    0.50
  -1  -4  -2    1.00    0.20
   1  -4   2    0.50    0.10
  -1  -4  -2    0.70    0.10
  -1  -4  -2    0.50    0.10
   1  -4   2    1.00    0.20
   1  -4   2    0.60    0.20
   1  -4   2    0.70    0.10
  -1  -4  -2    0.80    0.10
   1   4   2    0.70    0.20
  -1   4  -2    0.60    0.20
  -1   4  -2    0.70    0.20
   1   4   2    0.80    0.10
   1   4   2    0.70    0.10
  -1   4  -2    0.90    0.10
   1   4   2    0.60    0.20
   2  -4   2    1.00    0.10
  -2  -4  -2    0.90    0.20
  -2  -4  -2    1.00    0.10
  -2  -4  -2    0.90    0.20
   2  -4   2    0.70    0.10
   2  -4   2    0.90    0.20
  -2  -4  -2    0.80    0.10
   2  -4   2    0.90    0.20
   2   4   2    0.80    0.20
   2   4   2    0.90    0.10
  -2   4  -2    1.20    0.30
   2   4   2    1.20    0.20
  -2   4  -2    1.10    0.20
   2   4   2    0.80    0.20
   3  -4   2    0.50    0.10
  -3  -4  -2    0.40    0.10
  -3  -4  -2    0.60    0.10
  -3  -4  -2    0.50    0.10
  -3  -4  -2    0.50    0.10
   3  -4   2    0.40    0.10
   3  -4   2    0.40    0.20
   3  -4   2    0.60    0.20
  -3   4  -2    0.40    0.10
   3   4   2    0.40    0.10
   3   4   2    0.80    0.20
  -3   4  -2    0.60    0.20
   3   4   2    0.60    0.10
  -3   4  -2    0.50    0.10
   3   4   2    0.40    0.10
  -3   4  -2    0.30    0.10
   4  -4   2   46.40    1.50
  -4  -4  -2   47.80    1.50
  -4  -4  -2   48.90    1.40
  -4  -4  -2   49.00    1.20
   4  -4   2   49.30    1.70
  -4  -4  -2   45.30    1.70
   4  -4   2   49.00    1.30
   4   4   2   49.60    1.50
   4   4   2   47.80    1.70
  -4   4  -2   47.90    1.60
  -4   4  -2   49.60    1.30
  -4   4  -2   49.50    1.60
   4   4   2   48.20    1.50
  -5  -4  -2    5.10    0.40
  -5  -4  -2    6.70    0.50
   5  -4   2    6.30    0.70
   5  -4   2    6.50    0.30
   5  -4   2    6.60    0.40
   5  -4   2    7.10    0.50
  -5   4  -2    5.70    0.50
   5   4   2    5.60    0.40
  -5   4  -2    6.00    0.70
  -5   4  -2    6.10    0.30
   5   4   2    5.80    0.40
   5   4   2    6.30    0.50
  -6  -4  -2    9.10    0.30
   6  -4   2    9.10    0.70
   6  -4   2    9.60    0.60
  -6  -4  -2    9.80    0.70
  -6  -4  -2    8.90    0.50
   6  -4   2    9.30    0.30
   6  -4   2    9.10    0.50
   6   4   2   10.00    0.60
   6   4   2    9.00    0.50
  -6   4  -2    9.60    0.80
   6   4   2    8.90    0.50
  -6   4  -2    9.10    0.60
  -7  -4  -2    0.10    0.20
   7  -4   2    0.30    0.20
   7  -4   2    0.30    0.20
   7  -4   2    0.50    0.20
  -7  -4  -2    0.30    0.10
  -7  -4  -2    0.60    0.10
  -7   4  -2    0.20    0.20
  -7   4  -2    0.30    0.20
   7   4   2    0.30    0.10
   7   4   2    0.10    0.10
   7   4   2    0.20    0.10
   8  -4   2    0.20    0.10
  -8  -4  -2    0.20    0.10
   8  -4   2    0.10    0.10
   8  -4   2    0.00    0.20
  -8  -4  -2    0.10    0.20
  -8  -4  -2    0.30    0.10
   8   4   2    0.20    0.10
   8   4   2    0.30    0.20
  -8   4  -2   -0.20    0.20
   8   4   2    0.30    0.10
  -8   4  -2    0.20    0.20
   9  -4   2    0.30    0.20
  -9  -4  -2    0.40    0.10
   9  -4   2    0.20    0.20
  -9  -4  -2    0.20    0.10
  -9  -4  -2    0.10    0.20
   9   4   2    0.20    0.10
   9   4   2    0.10    0.20
   9   4   2    0.10    0.10
  -9   4  -2   -0.10    0.20
 -10  -4  -2   50.79    1.60
 -10  -4  -2   49.90    1.90
  10  -4   2   54.79    2.20
  10  -4   2   48.00    1.90
  10  -4   2   49.10    1.80
 -10  -4  -2   48.90    1.40
  10   4   2   48.10    1.60
 -10   4  -2   50.49    2.20
  10   4   2   53.49    1.70
  11  -4   2    0.00    0.10
 -11  -4  -2    0.10    0.10
  11  -4   2    0.40    0.30
  11  -4   2    0.20    0.20
  11   4   2    0.30    0.10
 -11   4  -2    0.20    0.30
  11   4   2    0.10    0.10
  11  -5  -2   -0.10    0.20
  11  -5  -2    0.20    0.20
  11  -5  -2    0.20    0.20
  11   5  -2    0.00    0.10
 -11   5   2    0.30    0.30
  10  -5  -2   57.39    2.30
 -10  -5   2   58.89    1.50
  10  -5  -2   58.49    2.10
  10  -5  -2   60.69    2.10
 -10   5   2   55.59    2.40
  10   5  -2   57.99    1.90
  10   5  -2   55.59    1.40
   9  -5  -2    9.20    0.70
  -9  -5   2    8.70    0.30
   9  -5  -2    8.90    0.60
   9  -5  -2    8.60    0.80
   9   5  -2    8.60    0.50
  -9   5   2    9.10    0.80
   9   5  -2    9.10    0.60
   9   5  -2    8.40    0.40
   8  -5  -2   63.59    2.30
   8  -5  -2   59.39    2.10
   8  -5  -2   59.49    2.00
   8   5  -2   58.79    1.90
   8   5  -2   60.49    1.80
   8   5  -2   62.39    1.80
  -8   5   2   58.29    2.30
   7  -5  -2    0.30    0.20
  -7   5   2    0.30    0.20
  -7   5   2    0.40    0.10
   7   5  -2    0.30    0.20
   7   5  -2    0.30    0.10
   7   5  -2    0.40    0.10
  -7   5   2    0.30    0.20
   6  -5  -2    0.70    0.20
   6  -5  -2    0.50    0.20
   6  -5  -2    0.70    0.20
  -6   5   2    0.50    0.20
   6   5  -2    0.40    0.20
  -6   5   2    0.40    0.20
   6   5  -2    0.40    0.10
   6   5  -2    0.30    0.10
  -6   5   2    0.60    0.10
   5  -5  -2    3.10    0.40
   5  -5  -2    3.20    0.50
   5  -5  -2    3.00    0.40
   5  -5  -2    2.90    0.20
   5   5  -2    2.40    0.30
   5   5  -2    2.50    0.30
  -5   5   2    2.20    0.30
  -5   5   2    2.80    0.50
  -5   5   2    2.80    0.20
   5   5  -2    2.80    0.30
  -4  -5   2   36.90    1.20
   4  -5  -2   35.40    1.30
  -4  -5   2   33.30    1.10
   4  -5  -2   37.10    1.50
   4  -5  -2   33.50    1.00
   4  -5  -2   34.00    1.20
   4   5  -2   34.20    1.30
   4   5  -2   33.90    1.30
  -4   5   2   35.70    1.30
  -4   5   2   33.60    1.00
  -4   5   2   34.30    1.50
   4   5  -2   33.40    1.20
   3  -5  -2    9.90    0.50
   3  -5  -2   10.90    0.60
  -3  -5   2   10.20    0.50
   3  -5  -2    9.80    0.40
  -3   5   2   10.40    0.60
  -3   5   2    9.70    0.60
  -3   5   2   10.50    0.50
   3   5  -2   10.50    0.60
   3   5  -2    9.90    0.50
   2  -5  -2    5.10    0.30
   2  -5  -2    5.10    0.40
   2  -5  -2    5.50    0.30
   2  -5  -2    4.50    0.50
  -2  -5   2    5.20    0.40
  -2  -5   2    5.00    0.40
   2   5  -2    5.70    0.40
  -2   5   2    5.40    0.40
   2   5  -2    5.80    0.20
  -2   5   2    5.70    0.30
  -2   5   2    5.40    0.40
   2   5  -2    5.50    0.50
  -2   5   2    6.10    0.60
   2   5  -2    5.80    0.40
   1  -5  -2    1.10    0.20
  -1  -5   2    0.80    0.20
   1  -5  -2    0.70    0.10
  -1  -5   2    0.70    0.20
   1  -5  -2    1.00    0.20
  -1  -5   2    0.70    0.20
  -1   5   2    0.90    0.20
  -1   5   2    0.80    0.30
   1   5  -2    0.80    0.20
   1   5  -2    0.90    0.20
   1   5  -2    1.10    0.20
  -1   5   2    0.90    0.20
   1   5  -2    1.20    0.10
   0  -5   2   39.90    1.30
   0  -5  -2   38.30    1.20
   0  -5   2   42.40    1.30
   0  -5  -2   42.10    1.40
   0  -5   2   41.00    1.60
   0  -5  -2   41.40    1.40
   0  -5   2   42.30    1.40
   0   5   2   39.00    1.30
   0   5  -2   41.90    1.30
   0   5  -2   41.90    1.60
   0   5   2   39.00    1.60
   0   5   2   43.70    1.70
   0   5   2   39.90    1.20
   0   5  -2   42.40    1.40
  -1  -5  -2   77.99    2.00
  -1  -5  -2   75.19    2.10
   1  -5   2   75.09    2.10
   1  -5   2   75.79    2.10
  -1  -5  -2   77.39    2.30
   1  -5   2   76.19    2.50
  -1  -5  -2   78.59    2.20
   1  -5   2   78.09    2.30
  -1   5  -2   74.39    2.10
  -1   5  -2   76.99    2.30
   1   5   2   74.49    2.50
   1   5   2   79.99    2.50
  -1   5  -2   79.39    2.50
   1   5   2   78.99    2.00
   1   5   2   72.99    2.10
   2  -5   2   38.50    1.20
  -2  -5  -2   40.10    1.10
   2  -5   2   43.20    1.60
   2  -5   2   39.00    1.40
  -2  -5  -2   38.10    1.40
  -2  -5  -2   39.20    1.30
   2  -5   2   38.60    1.20
  -2   5  -2   40.30    1.60
   2   5   2   39.40    1.30
   2   5   2   39.20    1.10
  -2   5  -2   39.80    1.20
  -2   5  -2   38.20    1.40
   2   5   2   40.50    1.60
   2   5   2   38.60    1.50
   3  -5   2   20.10    1.10
  -3  -5  -2   18.20    0.80
   3  -5   2   18.70    0.90
  -3  -5  -2   19.30    0.80
   3  -5   2   18.20    0.70
  -3  -5  -2   18.90    0.50
   3  -5   2   19.20    0.80
  -3   5  -2   18.80    1.10
  -3   5  -2   18.40    0.90
  -3   5  -2   19.40    0.70
   3   5   2   17.40    0.90
   3   5   2   19.10    0.50
   3   5   2   18.30    1.00
   3   5   2   19.50    0.80
   4  -5   2    2.70    0.50
   4  -5   2    2.90    0.30
   4  -5   2    2.60    0.20
  -4  -5  -2    2.90    0.30
  -4  -5  -2    2.90    0.30
   4  -5   2    3.40    0.40
  -4   5  -2    3.50    0.50
  -4   5  -2    2.50    0.40
   4   5   2    3.10    0.30
  -4   5  -2    3.20    0.20
   5  -5   2    9.30    0.80
   5  -5   2    8.60    0.40
  -5  -5  -2    9.20    0.50
  -5  -5  -2    9.60    0.60
   5  -5   2    9.20    0.60
   5  -5   2    8.90    0.50
  -5   5  -2    8.20    0.60
   5   5   2    8.00    0.60
  -5   5  -2    8.20    0.40
   5   5   2    7.80    0.50
  -5   5  -2    8.10    0.90
   5   5   2    8.20    0.60
   6  -5   2    1.20    0.30
   6  -5   2    1.50    0.20
   6  -5   2    1.60    0.30
  -6   5  -2    1.80    0.40
   6   5   2    1.40    0.20
  -6   5  -2    1.50    0.20
   6   5   2    1.70    0.30
   7  -5   2    0.70    0.10
   7  -5   2    1.00    0.20
   7  -5   2    0.90    0.40
   7  -5   2    1.00    0.30
  -7   5  -2    0.40    0.30
  -7   5  -2    0.90    0.30
   7   5   2    0.50    0.20
   7   5   2    0.70    0.20
  -8  -5  -2   12.60    0.50
   8  -5   2   12.40    0.80
   8  -5   2   12.80    1.00
   8  -5   2   14.10    0.90
  -8   5  -2   13.40    0.90
   8   5   2   14.90    0.90
  -8   5  -2   13.80    1.00
   8   5   2   14.40    0.70
  -9  -5  -2    5.20    0.30
  -9  -5  -2    5.20    0.20
   9  -5   2    6.20    0.80
   9  -5   2    4.90    0.60
   9  -5   2    4.80    0.60
   9   5   2    5.80    0.50
   9   5   2    4.80    0.60
  -9   5  -2    4.60    0.70
  10  -5   2   27.00    1.40
 -10  -5  -2   27.20    0.80
  10  -5   2   28.70    1.30
  10   5   2   28.00    1.30
 -10   5  -2   27.90    1.60
  10   5   2   28.80    1.20
  11  -5   2   26.30    1.30
  11  -5   2   25.00    1.60
  11  -5   2   28.00    1.40
 -11   5  -2   26.30    1.60
  11   5   2   28.70    1.20
  11   5   2   28.60    1.30
  10  -6  -2    0.10    0.20
  10  -6  -2    0.50    0.30
  10  -6  -2    0.40    0.20
 -10   6   2    0.20    0.30
  10   6  -2    0.50    0.20
  10   6  -2    0.20    0.10
   9  -6  -2    3.60    0.50
   9  -6  -2    4.00    0.60
   9  -6  -2    3.60    0.60
   9   6  -2    3.10    0.30
   9   6  -2    4.20    0.50
   9   6  -2    3.20    0.40
  -9   6   2    3.50    0.70
   8  -6  -2    1.20    0.30
   8  -6  -2    1.30    0.60
   8  -6  -2    1.30    0.30
   8   6  -2    1.10    0.30
   8   6  -2    1.10    0.30
   8   6  -2    1.10    0.20
  -8   6   2    1.30    0.10
  -8   6   2    1.70    0.50
   7  -6  -2   55.79    2.00
   7  -6  -2   52.79    2.20
   7   6  -2   52.99    1.80
  -7   6   2   54.39    2.00
   7   6  -2   54.79    1.80
   7   6  -2   55.19    1.80
  -7   6   2   51.19    2.20
  -7   6   2   54.89    1.50
   6  -6  -2   24.60    1.20
   6  -6  -2   24.10    1.00
   6  -6  -2   24.00    1.30
   6   6  -2   22.90    1.00
   6   6  -2   25.50    1.10
  -6   6   2   22.00    1.10
  -6   6   2   27.20    1.40
   6   6  -2   25.30    1.10
  -6   6   2   24.60    0.80
   4  -6  -2   43.30    1.30
   4  -6  -2   44.40    1.50
   4  -6  -2   42.10    1.80
   4  -6  -2   41.80    1.60
  -4   6   2   46.10    1.60
   4   6  -2   41.90    1.70
  -4   6   2   47.40    1.40
   4   6  -2   43.50    1.70
   4   6  -2   44.20    1.50
  -4   6   2   46.60    1.90
   3  -6  -2   13.20    0.80
   3  -6  -2   12.60    0.50
  -3  -6   2   12.30    0.70
   3  -6  -2   13.20    0.90
   3  -6  -2   13.00    0.60
  -3   6   2   12.90    0.90
  -3   6   2   13.40    0.60
  -3   6   2   12.10    0.70
   3   6  -2   12.70    0.80
   3   6  -2   12.90    0.70
   2  -6  -2    9.90    0.70
   2  -6  -2    9.90    0.50
  -2  -6   2   10.60    0.70
   2  -6  -2   10.10    0.50
  -2  -6   2   10.10    0.60
   2   6  -2    9.80    0.30
  -2   6   2    9.60    0.50
   2   6  -2   10.00    0.60
   2   6  -2   10.20    0.40
  -2   6   2    9.40    0.50
   2   6  -2    9.80    0.70
  -2   6   2   11.00    0.80
   2   6  -2    9.60    0.60
  -2   6   2    9.90    0.60
   1  -6  -2   20.90    0.80
  -1  -6   2   19.80    0.80
   1  -6  -2   19.90    1.00
  -1  -6   2   18.30    0.90
   1  -6  -2   20.40    0.90
  -1  -6   2   19.00    1.00
  -1   6   2   18.90    0.80
  -1   6   2   18.90    1.10
   1   6  -2   19.90    0.80
   1   6  -2   20.70    0.90
   1   6  -2   19.90    0.70
  -1   6   2   21.80    1.10
   1   6  -2   21.20    1.10
  -1   6   2   21.50    0.80
   0  -6   2   26.30    1.00
   0  -6   2   29.00    1.30
   0  -6  -2   27.00    1.10
   0  -6  -2   27.40    1.20
   0  -6   2   27.70    1.20
   0   6  -2   29.40    1.00
   0   6   2   27.20    1.30
   0   6   2   26.40    0.90
   0   6   2   28.50    1.00
   0   6   2   28.60    1.40
   0   6  -2   26.10    1.10
   0   6  -2   28.70    1.30
  -1  -6  -2    8.50    0.50
   1  -6   2    7.80    0.40
   1  -6   2    8.70    0.60
   1  -6   2    7.60    0.70
  -1  -6  -2    8.20    0.70
   1   6   2    8.20    0.70
  -1   6  -2    7.10    0.50
   1   6   2    6.80    0.40
  -1   6  -2    7.60    0.70
   1   6   2    7.80    0.30
   1   6   2    8.00    0.70
  -1   6  -2    7.60    0.50
   2  -6   2   37.00    1.20
   2  -6   2   37.50    1.50
  -2  -6  -2   38.10    1.30
   2  -6   2   36.00    1.20
   2  -6   2   36.90    1.60
  -2  -6  -2   38.70    1.40
   2   6   2   39.50    1.70
  -2   6  -2   36.20    1.40
  -2   6  -2   37.20    1.20
   2   6   2   37.70    1.60
   2   6   2   37.70    1.30
  -2   6  -2   38.50    1.70
   2   6   2   39.30    1.00
   3  -6   2   43.20    1.70
  -3  -6  -2   47.40    1.50
  -3  -6  -2   46.90    1.60
   3  -6   2   45.50    1.40
   3  -6   2   44.80    1.90
   3  -6   2   46.90    1.50
   3   6   2   44.40    1.50
   3   6   2   46.10    1.10
   3   6   2   46.90    1.80
  -3   6  -2   46.10    1.60
   3   6   2   43.60    1.80
  -3   6  -2   47.60    2.00
   4  -6   2   30.10    1.30
   4  -6   2   30.70    1.10
   4  -6   2   29.00    1.50
   4  -6   2   29.20    1.00
  -4  -6  -2   30.50    1.10
  -4  -6  -2   28.30    1.20
  -4   6  -2   29.10    1.50
  -4   6  -2   28.70    1.30
   4   6   2   32.50    1.40
   4   6   2   29.80    1.10
  -4   6  -2   29.70    1.00
   5  -6   2   39.30    1.30
   5  -6   2   41.90    1.60
  -5  -6  -2   39.60    1.50
   5  -6   2   41.40    1.80
   5  -6   2   38.10    1.40
  -5  -6  -2   39.40    1.40
  -5   6  -2   40.10    1.80
   5   6   2   38.70    1.40
   5   6   2   41.30    1.70
  -5   6  -2   40.90    1.90
  -5   6  -2   39.90    1.20
   5   6   2   38.60    1.60
   6  -6   2  214.08    6.10
   6  -6   2  208.38    5.10
   6  -6   2  208.78    5.50
   6  -6   2  213.48    5.80
  -6   6  -2  211.08    6.10
   6   6   2  210.78    5.40
  -6   6  -2  201.38    5.70
   6   6   2  203.58    5.70
  -6   6  -2  211.98    5.10
   6   6   2  205.48    5.70
   7  -6   2   50.69    1.80
   7  -6   2   51.79    2.20
   7  -6   2   48.40    1.90
   7  -6   2   49.00    1.30
   7   6   2   51.79    2.10
   7   6   2   48.80    1.70
  -7   6  -2   49.30    1.90
  -7   6  -2   51.39    2.20
  -7   6  -2   50.49    1.40
   7   6   2   46.60    1.90
   8  -6   2   12.60    0.90
   8  -6   2   13.50    0.80
  -8   6  -2   12.40    0.90
   8   6   2   13.60    0.90
   8   6   2   11.80    0.80
   8   6   2   12.40    0.80
   9  -6   2    1.00    0.40
   9  -6   2    0.60    0.30
   9  -6   2    1.20    0.30
   9   6   2    1.10    0.30
   9   6   2    1.00    0.30
  -9   6  -2    1.20    0.50
  10  -6   2    1.90    0.40
  10  -6   2    1.50    0.40
  10  -6   2    2.00    0.60
  10   6   2    2.10    0.40
  10   6   2    2.50    0.50
 -10   6  -2    1.80    0.50
   9  -7  -2    0.40    0.20
   9  -7  -2    0.00    0.30
   9   7  -2    0.30    0.20
   9   7  -2   -0.10    0.10
  -9   7   2    0.30    0.30
   8  -7  -2    1.30    0.30
   8  -7  -2    1.10    0.30
   8  -7  -2    1.80    0.50
   8   7  -2    1.30    0.30
   8   7  -2    1.30    0.30
  -8   7   2    1.10    0.40
  -8   7   2    1.40    0.20
   7  -7  -2    7.70    0.90
   7  -7  -2    6.30    0.90
   7  -7  -2    6.70    0.50
  -7   7   2    7.00    0.40
  -7   7   2    8.00    1.00
   7   7  -2    7.80    0.60
   7   7  -2    7.90    0.60
   7   7  -2    7.60    0.60
  -7   7   2    7.90    0.70
   6  -7  -2    0.30    0.20
   6  -7  -2    0.30    0.20
   6  -7  -2    0.80    0.40
   6  -7  -2    0.40    0.10
   6   7  -2    0.50    0.20
   6   7  -2    0.50    0.20
  -6   7   2    0.20    0.20
  -6   7   2    0.40    0.30
   5  -7  -2   15.80    0.80
   5  -7  -2   17.50    1.00
   5  -7  -2   16.00    1.10
  -5   7   2   16.30    0.70
   5   7  -2   15.30    0.90
  -5   7   2   14.20    0.90
   5   7  -2   16.30    0.90
   5   7  -2   15.20    0.90
  -5   7   2   15.90    1.10
   4  -7  -2   10.50    0.80
   4  -7  -2   10.80    0.90
   4  -7  -2   10.20    0.60
  -4   7   2   10.50    0.50
   4   7  -2    9.10    0.70
  -4   7   2    8.70    1.00
   4   7  -2   10.20    0.60
   4   7  -2   10.60    0.80
  -2  -7   2   49.99    2.00
   2  -7  -2   52.79    1.70
   2  -7  -2   51.09    1.90
  -2  -7   2   49.30    1.90
   2   7  -2   48.50    2.00
  -2   7   2   52.09    1.60
   2   7  -2   49.20    1.40
   2   7  -2   51.99    1.70
   2   7  -2   51.89    1.80
  -2   7   2   51.19    2.10
   2   7  -2   50.99    1.30
   1  -7  -2   44.90    1.70
  -1  -7   2   44.90    1.70
   1  -7  -2   46.20    1.50
  -1  -7   2   47.30    1.50
  -1  -7   2   45.90    1.80
   1  -7  -2   45.70    1.60
  -1   7   2   42.70    1.90
   1   7  -2   45.30    1.30
   1   7  -2   44.70    1.60
   1   7  -2   46.60    1.90
  -1   7   2   45.00    1.40
   1   7  -2   45.80    1.60
   1   7  -2   45.40    1.30
  -1   7   2   44.30    2.00
  -1   7   2   46.30    1.50
   0  -7   2   38.30    1.30
   0  -7   2   36.20    1.50
   0  -7  -2   36.80    1.40
   0  -7  -2   37.40    1.30
   0  -7   2   38.00    1.70
   0  -7  -2   37.70    1.50
   0   7  -2   34.60    1.20
   0   7   2   34.20    1.70
   0   7  -2   38.20    1.70
   0   7   2   35.90    1.70
   0   7   2   37.20    1.20
   0   7  -2   37.00    1.30
   0   7   2   37.60    1.30
   0   7  -2   38.60    1.50
  -1  -7  -2   29.10    1.20
   1  -7   2   28.00    1.30
   1  -7   2   29.30    1.10
   1  -7   2   28.50    1.40
  -1  -7  -2   29.50    1.30
   1   7   2   27.80    1.50
  -1   7  -2   30.00    1.10
  -1   7  -2   30.60    1.30
   1   7   2   29.90    0.90
  -1   7  -2   30.80    1.50
   1   7   2   30.30    1.10
  -1   7  -2   29.00    1.10
   2  -7   2   25.90    1.00
  -2  -7  -2   25.50    1.20
  -2  -7  -2   26.00    1.10
   2  -7   2   25.30    1.20
   2  -7   2   26.10    1.40
  -2   7  -2   25.90    1.40
  -2   7  -2   24.90    1.20
   2   7   2   24.70    0.70
  -2   7  -2   24.90    1.00
   2   7   2   25.30    1.00
   2   7   2   26.60    1.40
   2   7   2   24.10    1.30
   3  -7   2  148.99    4.50
  -3  -7  -2  143.09    4.10
   3  -7   2  143.89    3.90
   3  -7   2  144.69    4.20
  -3  -7  -2  142.59    3.90
  -3   7  -2  146.49    3.80
   3   7   2  141.29    4.40
  -3   7  -2  143.29    4.50
   3   7   2  141.79    4.30
   3   7   2  143.49    3.90
   4  -7   2  343.97    9.30
  -4  -7  -2  349.96    8.70
  -4  -7  -2  342.57    8.90
   4  -7   2  340.77    9.00
  -4   7  -2  354.76    9.50
  -4   7  -2  357.56    9.00
   5  -7   2   24.30    1.50
   5  -7   2   30.90    2.10
   5  -7   2   25.50    1.20
   5  -7   2   25.90    1.00
  -5   7  -2   25.20    1.30
   5   7   2   25.40    1.30
  -5   7  -2   26.30    0.90
  -5   7  -2   26.10    1.50
   5   7   2   25.20    1.30
   5   7   2   27.00    1.50
   6  -7   2   19.00    1.30
   6  -7   2   18.50    0.90
   6  -7   2   18.70    1.10
   6  -7   2   17.60    0.70
  -6   7  -2   15.80    1.20
   6   7   2   19.30    1.10
   6   7   2   16.00    1.00
  -6   7  -2   17.40    1.00
   6   7   2   18.30    0.90
  -6   7  -2   15.70    0.80
   7  -7   2    6.30    0.70
   7  -7   2    7.40    0.90
   7  -7   2    5.30    0.60
   7  -7   2    6.30    0.30
   7   7   2    6.00    1.00
  -7   7  -2    5.90    0.60
  -7   7  -2    6.60    0.40
  -7   7  -2    6.00    0.90
   7   7   2    6.40    0.50
   7   7   2    6.30    0.70
   8  -7   2   14.70    0.90
   8  -7   2   15.50    1.00
   8  -7   2   13.30    1.10
  -8   7  -2   12.50    1.30
   8   7   2   13.50    0.80
   8   7   2   15.50    1.00
   9  -7   2   10.40    0.80
   9  -7   2   10.40    0.90
   9  -7   2    9.70    1.10
   9   7   2   11.80    0.90
   9   7   2   11.50    0.80
  -9   7  -2   12.50    1.40
   8  -8  -2    5.30    0.90
   8  -8  -2    4.40    0.60
   8  -8  -2    4.70    0.60
  -8   8   2    5.90    0.90
  -8   8   2    5.20    0.30
   8   8  -2    3.90    0.50
   7  -8  -2    3.70    0.70
   7  -8  -2    5.30    1.10
   7  -8  -2    4.20    0.50
  -7   8   2    4.70    0.80
   7   8  -2    4.60    0.60
   7   8  -2    4.30    0.60
  -7   8   2    4.20    0.30
   6  -8  -2    0.00    0.10
   6  -8  -2    0.00    0.30
   6  -8  -2   -0.10    0.10
   6   8  -2    0.10    0.20
  -6   8   2    0.40    0.30
  -6   8   2    0.20    0.20
  -6   8   2    0.00    0.10
   6   8  -2    0.00    0.20
   6   8  -2   -0.10    0.20
   5  -8  -2   26.20    1.40
   5  -8  -2   27.70    1.60
   5  -8  -2   32.80    1.30
   5   8  -2   30.40    1.30
  -5   8   2   30.50    1.10
   5   8  -2   31.00    1.50
   5   8  -2   29.60    1.50
  -5   8   2   29.00    1.40
  -5   8   2   31.40    1.80
   4  -8  -2   25.90    1.40
   4  -8  -2   27.90    1.20
  -4   8   2   26.20    1.40
  -4   8   2   27.50    1.60
  -4   8   2   27.90    1.10
   4   8  -2   26.40    1.20
   4   8  -2   27.30    1.40
   4   8  -2   25.90    1.40
   3  -8  -2    0.10    0.10
   3  -8  -2    0.20    0.20
   3   8  -2    0.30    0.30
  -3   8   2    0.30    0.10
   3   8  -2    0.20    0.20
  -3   8   2    0.70    0.40
   3   8  -2    0.20    0.20
  -2  -8   2   13.50    0.80
  -2  -8   2   14.60    0.70
   2  -8  -2   14.30    0.90
   2   8  -2   13.90    0.50
   2   8  -2   14.00    0.50
   2   8  -2   15.90    1.10
  -2   8   2   15.10    0.70
  -2   8   2   14.10    1.10
  -2   8   2   14.60    1.20
  -1  -8   2   17.80    0.80
  -1  -8   2   18.30    1.00
   1  -8  -2   19.70    0.90
   1  -8  -2   18.90    1.10
   1  -8  -2   18.80    1.00
  -1  -8   2   19.30    1.20
   1   8  -2   19.20    0.70
  -1   8   2   15.80    1.20
   1   8  -2   18.70    1.00
  -1   8   2   21.00    2.20
  -1   8   2   19.10    0.90
   1   8  -2   19.10    1.20
   1   8  -2   19.00    0.70
   1   8  -2   18.40    0.90
   0  -8   2   24.40    1.00
   0  -8   2   26.00    1.40
   0  -8  -2   25.30    1.00
   0  -8   2   26.00    1.30
   0  -8  -2   24.40    1.30
   0   8  -2   24.10    1.20
   0   8   2   24.00    0.90
   0   8  -2   23.70    0.90
   0   8  -2   25.80    1.10
   0   8   2   25.90    1.50
   0   8  -2   25.00    1.40
   0   8   2   23.70    1.00
   0   8   2   22.30    1.40
   0   8  -2   23.50    0.90
   1  -8   2   45.00    1.50
  -1  -8  -2   43.70    1.60
   1  -8   2   42.80    1.80
   1  -8   2   41.10    1.90
  -1  -8  -2   42.80    1.70
  -1   8  -2   46.20    2.10
   1   8   2   40.90    1.90
   1   8   2   43.20    2.00
  -1   8  -2   43.50    1.50
  -1   8  -2   43.60    1.70
   1   8   2   46.60    1.60
   1   8   2   42.80    1.30
  -2  -8  -2    0.10    0.10
  -2  -8  -2   -0.10    0.10
   2  -8   2    0.10    0.30
   2  -8   2    0.00    0.10
  -2   8  -2    0.30    0.30
  -2   8  -2    0.10    0.20
   2   8   2    0.00    0.20
   2   8   2    0.00    0.10
  -2   8  -2    0.00    0.10
   2   8   2    0.00    0.20
   3  -8   2    5.80    0.60
   3  -8   2    5.80    0.50
   3  -8   2    7.40    0.90
  -3   8  -2    6.30    0.60
   3   8   2    5.70    0.50
  -3   8  -2    7.10    0.50
   3   8   2    6.60    0.80
   3   8   2    6.10    0.80
  -3   8  -2    6.10    1.00
   4  -8   2    1.80    0.30
  -4  -8  -2    2.20    0.40
  -4  -8  -2    1.00    0.30
   4  -8   2    1.60    0.50
   4  -8   2    2.90    0.50
  -4   8  -2    2.20    0.30
   4   8   2    1.50    0.40
   4   8   2    1.90    0.50
  -4   8  -2    1.20    0.50
   4   8   2    1.90    0.40
  -4   8  -2    2.00    0.40
   5  -8   2    7.10    0.70
   5  -8   2    7.50    1.00
   5  -8   2    7.80    0.60
  -5   8  -2    7.20    1.00
  -5   8  -2    7.60    0.50
   5   8   2    7.00    0.60
  -5   8  -2    8.00    0.70
   5   8   2    9.50    1.00
   6  -8   2   16.00    0.90
   6  -8   2   17.20    1.30
   6  -8   2   18.00    1.10
  -6   8  -2   16.40    0.70
   6   8   2   17.50    0.90
  -6   8  -2   18.40    1.40
  -6   8  -2   17.70    1.10
   6   8   2   19.00    1.20
   6   8   2   19.10    1.20
   7  -8   2    1.10    0.40
   7  -8   2    0.90    0.50
   7  -8   2    0.60    0.30
  -7   8  -2    0.80    0.40
   7   8   2    0.70    0.30
  -7   8  -2    0.90    0.20
   8  -8   2    0.90    0.50
   8  -8   2    1.20    0.30
   8  -8   2    1.10    0.40
  -8   8  -2    1.80    0.60
   8   8   2    1.30    0.40
   8   8   2    1.00    0.30
   6  -9  -2    1.00    0.30
   6  -9  -2    0.40    0.30
   6   9  -2    0.50    0.20
  -6   9   2    0.60    0.20
   6   9  -2    0.10    0.20
  -6   9   2    0.10    0.30
   5  -9  -2    2.70    0.40
   5  -9  -2    3.40    0.60
  -5   9   2    3.10    0.70
   5   9  -2    3.70    0.50
  -5   9   2    4.50    0.50
   5   9  -2    3.20    0.70
   4  -9  -2    5.50    0.60
   4  -9  -2    5.30    0.70
   4   9  -2    5.20    0.60
  -4   9   2    5.20    0.90
   4   9  -2    5.10    0.80
   4   9  -2    3.80    0.60
  -4   9   2    5.40    0.40
   3  -9  -2   54.99    1.90
   3  -9  -2   54.39    2.10
   3  -9  -2   56.09    2.30
  -3   9   2   54.39    2.60
  -3   9   2   56.49    2.80
  -3   9   2   57.19    1.90
   3   9  -2   57.99    2.00
   3   9  -2   54.39    2.40
  -2  -9   2   13.30    0.70
   2  -9  -2   13.50    0.90
   2  -9  -2   14.60    0.80
   2  -9  -2   12.60    0.90
   2   9  -2   13.00    0.40
   2   9  -2   13.40    0.80
  -2   9   2   12.50    1.50
   2   9  -2   12.90    1.10
  -2   9   2   13.20    1.10
  -2   9   2   14.70    0.90
   2   9  -2   13.00    0.50
   1  -9  -2   94.99    3.10
   1  -9  -2   86.39    2.90
  -1  -9   2   89.29    2.70
  -1  -9   2   88.79    3.20
  -1  -9   2   87.69    3.00
   1  -9  -2   90.69    2.70
   1   9  -2   90.99    2.40
   1   9  -2   84.69    3.30
   1   9  -2   87.79    2.40
   1   9  -2   89.19    2.90
   1   9  -2   95.09    2.80
  -1   9   2   94.69    2.80
  -1   9   2   90.89    3.40
  -1   9   2   93.69    3.60
   0  -9   2   19.00    0.90
   0  -9  -2   18.50    1.10
   0  -9  -2   17.60    1.00
   0  -9  -2   19.90    0.90
   0  -9   2   18.50    1.20
   0  -9   2   17.90    1.10
   0   9   2   18.60    0.80
   0   9   2   20.40    1.40
   0   9  -2   18.40    0.70
   0   9  -2   18.80    0.80
   0   9  -2   17.90    1.30
   0   9  -2   18.90    1.10
   0   9  -2   19.20    1.00
   0   9   2   17.90    1.30
   0   9   2   19.50    0.90
  -1  -9  -2    0.40    0.20
  -1  -9  -2    0.10    0.20
   1  -9   2    0.20    0.20
   1  -9   2    0.40    0.20
  -1  -9  -2    0.30    0.20
   1  -9   2    0.40    0.30
   1   9   2    0.20    0.10
   1   9   2   -0.10    0.20
  -1   9  -2    0.60    0.40
   1   9   2    0.20    0.30
  -1   9  -2    0.30    0.20
   1   9   2    0.40    0.20
  -1   9  -2    0.10    0.10
  -2  -9  -2   36.70    1.50
   2  -9   2   34.10    1.80
   2  -9   2   37.00    1.40
   2  -9   2   34.20    1.70
  -2  -9  -2   34.60    1.60
   2   9   2   34.80    1.00
   2   9   2   37.20    1.90
  -2   9  -2   37.60    1.60
  -2   9  -2   36.40    1.90
   2   9   2   33.60    1.40
   2   9   2   33.50    1.80
  -2   9  -2   33.00    1.90
   3  -9   2   44.60    1.60
  -3  -9  -2   43.90    1.80
   3  -9   2   48.60    2.20
  -3  -9  -2   42.00    1.70
   3  -9   2   40.90    1.90
  -3   9  -2   42.60    2.20
   3   9   2   41.70    1.60
   3   9   2   40.80    2.00
  -3   9  -2   43.60    1.90
  -3   9  -2   41.80    1.50
   4  -9   2   18.60    1.40
   4  -9   2   16.90    0.90
   4  -9   2   17.70    1.20
   4   9   2   20.10    1.00
   4   9   2   18.00    1.30
  -4   9  -2   21.30    1.50
   4   9   2   18.90    1.30
  -4   9  -2   19.50    0.90
   5  -9   2    0.00    0.20
   5  -9   2   -0.10    0.10
   5  -9   2    0.10    0.30
  -5   9  -2    0.20    0.40
   5   9   2   -0.10    0.10
  -5   9  -2    0.10    0.10
   6  -9   2   20.20    1.50
   6  -9   2   17.90    1.00
   6   9   2   15.60    0.90
  -6   9  -2   16.80    1.80
   6   9   2   16.70    1.20
  -6   9  -2   18.00    0.80
   4 -10  -2   15.40    0.90
  -4  10   2   15.70    0.80
   4  10  -2   16.80    1.00
   4  10  -2   14.10    1.20
  -4  10   2   15.20    1.60
  -4  10   2   14.40    1.50
  -3 -10   2    0.80    0.30
   3 -10  -2    0.70    0.30
  -3  10   2    1.20    0.30
   3  10  -2    1.20    0.50
  -3  10   2    0.70    0.50
  -3  10   2    0.80    0.50
   3  10  -2    1.10    0.30
  -2 -10   2    1.50    0.30
   2 -10  -2    1.70    0.30
   2  10  -2    3.20    0.70
   2  10  -2    2.20    0.40
  -2  10   2    2.00    0.40
   2  10  -2    2.00    0.10
  -2  10   2    1.60    0.60
  -2  10   2    1.60    0.60
   1 -10  -2   31.80    1.30
  -1 -10   2   27.90    1.20
  -1  10   2   27.90    1.30
   1  10  -2   31.30    1.80
  -1  10   2   29.50    1.80
   1  10  -2   28.70    1.30
   1  10  -2   29.70    0.90
   0 -10   2    0.20    0.30
   0 -10  -2    0.20    0.20
   0 -10   2    0.00    0.20
   0  10   2    0.20    0.30
   0  10   2   -0.10    0.20
   0  10   2    0.20    0.20
   0  10  -2    0.20    0.20
   0  10  -2    0.20    0.30
   0  10  -2    0.20    0.20
   0  10  -2    0.20    0.10
  -1 -10  -2    0.00    0.10
   1 -10   2    0.00    0.10
   1  10   2    0.00    0.40
   1  10   2    0.00    0.20
  -1  10  -2    0.10    0.20
  -1  10  -2    0.00    0.30
  -1  10  -2    0.00    0.10
  -1  10  -2    0.00    0.10
   1  10   2    0.00    0.20
   2 -10   2   35.40    1.90
  -2 -10  -2   33.90    1.40
   2 -10   2   34.70    1.40
   2  10   2   31.40    1.90
  -2  10  -2   32.90    1.40
   2  10   2   37.10    1.50
  -2  10  -2   33.40    2.00
  -2  10  -2   35.40    1.70
   2  10   2   33.70    1.90
   3 -10   2   -0.20    0.30
   3 -10   2   -0.20    0.10
   3  10   2    0.10    0.20
  -3  10  -2   -0.10    0.10
  -3  10  -2    0.30    0.40
   3  10   2   -0.20    0.20
   4 -10   2    1.70    0.60
   4 -10   2    1.60    0.40
   4  10   2    1.10    0.40
  -4  10  -2    1.30    0.50
  -4  10  -2    1.20    0.30
   4  10   2    1.90    0.40
  12   0  -3    0.10    0.10
  11   0  -3    0.00    0.10
  10   0  -3    0.10    0.10
 -10   0   3    0.10    0.10
 -10   0   3    0.10    0.10
 -10   0   3    0.10    0.10
  -9   0   3    0.00    0.10
   9   0  -3    0.00    0.10
   9   0  -3    0.00    0.10
  -9   0   3    0.00    0.10
  -8   0   3    0.00    0.10
  -8   0   3    0.00    0.10
   8   0  -3    0.10    0.10
   8   0  -3    0.00    0.10
  -7   0   3    0.00    0.10
   7   0  -3    0.00    0.10
   7   0  -3    0.00    0.10
  -7   0   3    0.10    0.10
  -7   0   3    0.00    0.10
  -7   0   3    0.00    0.10
   6   0  -3    0.00    0.10
   6   0  -3    0.00    0.10
   6   0  -3    0.00    0.10
  -6   0   3    0.00    0.10
  -6   0   3    0.00    0.10
  -6   0   3    0.10    0.10
  -6   0   3    0.10    0.10
  -6   0   3    0.00    0.10
   6   0  -3    0.00    0.10
  -5   0   3    0.00    0.10
   5   0  -3    0.00    0.10
  -5   0   3    0.10    0.10
  -5   0   3    0.00    0.10
   5   0  -3    0.00    0.10
  -5   0   3    0.00    0.10
   5   0  -3    0.10    0.10
   5   0  -3    0.00    0.10
  -5   0   3   -0.10    0.10
  -4   0   3    0.10    0.10
   4   0  -3    0.00    0.10
   4   0  -3    0.00    0.10
  -4   0   3    0.00    0.10
  -4   0   3    0.00    0.10
   4   0  -3    0.00    0.10
  -4   0   3    0.10    0.10
  -4   0   3   -0.10    0.10
   4   0  -3    0.00    0.10
  -3   0   3    0.00    0.10
   3   0  -3    0.00    0.10
   3   0  -3    0.10    0.10
  -3   0   3    0.00    0.10
  -3   0   3    0.10    0.10
  -3   0   3    0.00    0.10
   3   0  -3    0.00    0.10
   3   0  -3    0.00    0.10
  -2   0   3    0.00    0.10
  -2   0   3    0.00    0.10
  -2   0   3    0.00    0.10
   2   0  -3    0.00    0.10
  -2   0   3    0.00    0.10
   2   0  -3    0.00    0.10
   2   0  -3    0.00    0.10
  -2   0   3    0.00    0.10
   2   0  -3    0.00    0.10
  -1   0   3    0.00    0.10
  -1   0   3    0.00    0.10
   1   0  -3    0.00    0.10
   1   0  -3    0.00    0.10
  -1   0   3    0.00    0.10
   0   0  -3    0.00    0.10
   0   0   3   -0.10    0.10
   0   0  -3    0.00    0.10
   0   0   3    0.00    0.10
   0   0  -3    0.00    0.10
   0   0   3    0.00    0.10
   0   0   3    0.00    0.10
   0   0  -3    0.10    0.10
  -1   0  -3    0.00    0.10
   1   0   3    0.00    0.10
  -1   0  -3    0.00    0.10
  -1   0  -3    0.10    0.10
   1   0   3    0.10    0.10
   1   0   3    0.00    0.10
   1   0   3    0.00    0.10
  -2   0  -3    0.00    0.10
  -2   0  -3    0.00    0.10
   2   0   3   -0.10    0.10
   2   0   3    0.10    0.10
  -2   0  -3    0.10    0.10
  -2   0  -3    0.10    0.10
   2   0   3    0.00    0.10
   2   0   3    0.10    0.10
  -3   0  -3    0.00    0.10
  -3   0  -3    0.20    0.10
  -3   0  -3    0.00    0.10
   3   0   3    0.00    0.10
  -3   0  -3    0.00    0.10
   3   0   3    0.00    0.10
   3   0   3   -0.10    0.10
   4   0   3    0.00    0.10
   4   0   3    0.00    0.10
  -4   0  -3   -0.10    0.10
  -4   0  -3    0.00    0.10
   4   0   3    0.00    0.10
   4   0   3    0.00    0.10
  -4   0  -3   -0.10    0.10
  -4   0  -3    0.20    0.10
   5   0   3    0.10    0.10
  -5   0  -3    0.00    0.10
   5   0   3    0.00    0.10
   5   0   3    0.10    0.10
  -5   0  -3   -0.10    0.10
  -5   0  -3   -0.10    0.10
   6   0   3    0.20    0.20
   6   0   3    0.00    0.10
   6   0   3    0.00    0.10
   6   0   3    0.10    0.10
  -6   0  -3    0.00    0.10
  -6   0  -3    0.10    0.10
  -7   0  -3    0.00    0.10
   7   0   3    0.00    0.10
   7   0   3    0.00    0.10
   7   0   3    0.10    0.10
   7   0   3    0.10    0.10
   8   0   3    0.00    0.10
   8   0   3    0.00    0.10
  -8   0  -3   -0.10    0.10
   8   0   3   -0.10    0.10
  -8   0  -3   -0.10    0.10
   8   0   3    0.00    0.10
   9   0   3    0.00    0.10
   9   0   3    0.00    0.20
   9   0   3    0.00    0.10
   9   0   3   -0.10    0.10
  -9   0  -3    0.00    0.10
  10   0   3   -0.20    0.10
  10   0   3    0.00    0.10
  10   0   3   -0.10    0.20
  10   0   3    0.00    0.10
 -10   0  -3    0.10    0.20
  11   0   3    0.10    0.20
  11   0   3   -0.20    0.10
 -11   0  -3    0.10    0.20
  11   0   3    0.10    0.20
  12   0   3    0.00    0.10
  12   0   3    0.00    0.20
 -12   0  -3    0.10    0.20
  12   0   3   -0.20    0.10
  12  -1  -3    0.20    0.20
  12  -1  -3    0.30    0.10
  12  -1  -3    0.30    0.10
 -12   1   3    0.20    0.10
  12   1  -3    0.40    0.20
 -11  -1   3   14.60    0.50
  11  -1  -3   14.20    0.60
  11  -1  -3   15.40    0.80
 -11   1   3   15.00    0.60
  11   1  -3   14.40    0.80
  10  -1  -3   25.60    0.80
  10  -1  -3   24.00    1.00
 -10  -1   3   26.30    0.80
 -10   1   3   27.20    1.00
  10   1  -3   26.30    1.00
   9  -1  -3    0.50    0.10
   9  -1  -3    0.30    0.10
  -9  -1   3    0.20    0.10
   9  -1  -3    0.10    0.10
   9   1  -3    0.30    0.10
  -9   1   3    0.30    0.10
   9   1  -3    0.30    0.10
  -8  -1   3  271.47    6.60
   7  -1  -3    1.80    0.20
   7  -1  -3    1.20    0.20
  -7  -1   3    1.40    0.20
  -7  -1   3    1.50    0.20
   7  -1  -3    1.40    0.20
  -7  -1   3    1.70    0.20
  -7   1   3    2.10    0.30
   7   1  -3    1.40    0.20
  -7   1   3    1.70    0.10
   7   1  -3    1.60    0.20
  -7   1   3    1.70    0.20
  -6  -1   3    2.30    0.20
   6  -1  -3    2.40    0.20
   6  -1  -3    1.80    0.20
   6  -1  -3    2.20    0.20
  -6  -1   3    2.10    0.20
  -6  -1   3    2.20    0.20
  -6   1   3    2.50    0.30
  -6   1   3    2.50    0.30
  -6   1   3    2.10    0.30
   6   1  -3    1.50    0.20
  -6   1   3    2.30    0.20
   6   1  -3    2.40    0.20
   6   1  -3    2.20    0.20
  -6   1   3    2.10    0.10
   5  -1  -3    4.40    0.40
  -5  -1   3    3.90    0.20
   5  -1  -3    4.50    0.30
  -5  -1   3    4.40    0.30
   5  -1  -3    5.00    0.30
  -5  -1   3    4.40    0.30
  -5   1   3    4.60    0.20
  -5   1   3    5.20    0.30
   5   1  -3    4.30    0.30
   5   1  -3    4.60    0.30
  -5   1   3    4.50    0.30
   5   1  -3    4.80    0.30
  -4  -1   3    2.30    0.20
  -4  -1   3    2.50    0.20
   4  -1  -3    3.00    0.20
   4  -1  -3    3.20    0.20
  -4  -1   3    2.70    0.20
   4  -1  -3    2.80    0.30
   4  -1  -3    2.80    0.20
  -4   1   3    2.90    0.20
  -4   1   3    2.20    0.20
   4   1  -3    2.70    0.20
  -4   1   3    2.80    0.20
   4   1  -3    2.70    0.20
  -4   1   3    2.60    0.20
   4   1  -3    2.40    0.20
  -4   1   3    2.70    0.20
   3  -1  -3   53.89    1.60
   3  -1  -3   54.49    1.40
  -3  -1   3   54.99    1.30
  -3  -1   3   55.59    1.40
  -3  -1   3   55.19    1.50
  -3  -1   3   54.89    1.40
   3   1  -3   52.89    1.50
  -3   1   3   56.69    1.40
  -3   1   3   53.99    1.50
   3   1  -3   55.19    1.50
  -2  -1   3    3.80    0.20
  -2  -1   3    3.60    0.20
   2  -1  -3    4.60    0.20
  -2  -1   3    4.30    0.20
   2  -1  -3    3.40    0.30
  -2  -1   3    4.00    0.20
  -2  -1   3    3.60    0.20
   2  -1  -3    4.00    0.20
  -2   1   3    3.90    0.30
  -2   1   3    4.30    0.20
   2   1  -3    3.30    0.20
   2   1  -3    3.40    0.20
  -2   1   3    3.50    0.20
   2   1  -3    3.60    0.20
  -2   1   3    3.70    0.20
   2   1  -3    3.70    0.20
  -1  -1   3 1120.49   35.50
   1  -1  -3 1094.89   37.40
  -1   1   3 1135.99   37.10
   1   1  -3 1162.18   35.50
   0  -1  -3  258.47   14.50
   0  -1   3  219.68   15.70
   0   1  -3  208.98   13.40
   0   1   3  220.38   13.30
   1  -1   3  850.01   33.50
  -1  -1  -3  924.31   33.30
  -1   1  -3  841.92   33.20
   1   1   3  880.41   32.70
  -2  -1  -3  272.37   16.70
   2  -1   3  291.07   18.60
   2   1   3  251.77   16.00
  -2   1  -3  257.37   17.50
  -3  -1  -3   77.79    2.00
  -3   1  -3   79.39    2.20
  -3   1  -3   78.49    2.10
  -4  -1  -3    0.30    0.10
  -4  -1  -3    0.20    0.10
  -4  -1  -3    0.50    0.10
   4  -1   3    0.20    0.10
  -4  -1  -3    0.50    0.10
   4  -1   3    0.30    0.10
   4  -1   3    0.30    0.10
   4   1   3    0.30    0.10
  -4   1  -3    0.30    0.10
   4   1   3    0.50    0.10
  -4   1  -3    0.70    0.20
   4   1   3    0.40    0.10
   5  -1   3    0.00    0.10
  -5  -1  -3    0.10    0.10
   5  -1   3    0.00    0.10
   5  -1   3    0.00    0.10
  -5  -1  -3    0.10    0.10
   5  -1   3    0.30    0.20
  -5  -1  -3    0.00    0.10
  -5  -1  -3    0.10    0.10
  -5   1  -3    0.10    0.10
  -5   1  -3    0.00    0.10
  -5   1  -3    0.10    0.10
   5   1   3    0.00    0.10
   5   1   3    0.10    0.10
   5   1   3    0.00    0.10
   5   1   3   -0.10    0.10
  -6  -1  -3    1.40    0.20
   6  -1   3    1.20    0.10
  -6  -1  -3    1.20    0.20
   6  -1   3    1.40    0.20
  -6  -1  -3    1.50    0.30
   6  -1   3    1.10    0.20
   6   1   3    1.00    0.10
   6   1   3    1.30    0.30
   6   1   3    1.00    0.20
   6   1   3    0.80    0.20
  -6   1  -3    1.00    0.30
  -6   1  -3    1.20    0.20
   7  -1   3    0.20    0.10
   7  -1   3    0.20    0.10
  -7  -1  -3    0.20    0.10
  -7  -1  -3    0.30    0.10
   7  -1   3    0.20    0.20
  -7  -1  -3    0.00    0.10
   7  -1   3    0.30    0.10
  -7   1  -3    0.10    0.10
   7   1   3    0.10    0.10
   7   1   3    0.40    0.10
   7   1   3    0.20    0.10
  -7   1  -3    0.30    0.20
   7   1   3    0.10    0.10
   8  -1   3   56.19    2.10
   8  -1   3   58.49    1.90
   8  -1   3   59.09    1.50
  -8  -1  -3   59.69    2.00
   8  -1   3   59.49    1.90
   8   1   3   57.59    2.00
   8   1   3   56.49    1.80
   8   1   3   58.99    1.60
  -8   1  -3   57.69    1.90
   8   1   3   60.49    1.80
  -8   1  -3   58.79    2.10
   9  -1   3    3.50    0.40
   9  -1   3    3.00    0.40
  -9  -1  -3    3.00    0.40
   9  -1   3    3.40    0.50
  -9   1  -3    3.30    0.50
   9   1   3    2.30    0.30
   9   1   3    3.30    0.20
   9   1   3    3.10    0.50
   9   1   3    2.80    0.30
  11  -1   3   32.60    1.40
  11  -1   3   32.60    1.60
  11  -1   3   32.70    1.30
 -11  -1  -3   29.50    1.20
  11   1   3   31.80    1.50
  11   1   3   30.20    1.00
  11   1   3   30.60    1.20
  11   1   3   31.70    1.30
 -11   1  -3   29.90    1.50
 -12  -1  -3    1.40    0.30
 -12  -1  -3    1.40    0.40
  12  -1   3    0.70    0.30
  12  -1   3    1.20    0.40
  12  -1   3    1.40    0.30
  12   1   3    1.40    0.30
  12   1   3    1.80    0.20
  12   1   3    0.90    0.30
 -12   1  -3    1.20    0.40
  12   1   3    1.80    0.30
  12  -2  -3    1.10    0.30
  12  -2  -3    0.90    0.20
  12   2  -3    1.00    0.30
 -12   2   3    0.70    0.20
  11  -2  -3    0.20    0.10
 -11  -2   3    0.50    0.10
  11  -2  -3    0.60    0.20
  11   2  -3    0.40    0.10
 -11   2   3    0.20    0.20
  11   2  -3    0.30    0.20
 -10  -2   3   87.19    2.40
  10  -2  -3   84.09    2.60
  10  -2  -3   86.19    2.60
  10  -2  -3   86.49    2.50
 -10   2   3   92.09    2.70
  10   2  -3   87.09    2.50
  10   2  -3   92.49    2.40
   9  -2  -3    0.00    0.10
   9  -2  -3    0.00    0.10
   9  -2  -3   -0.10    0.10
  -9  -2   3    0.10    0.10
   9   2  -3    0.00    0.10
  -9   2   3    0.00    0.10
   9   2  -3    0.20    0.10
  -8  -2   3    0.90    0.20
   8  -2  -3    0.70    0.20
   8  -2  -3    0.70    0.20
   8  -2  -3    0.70    0.20
  -8  -2   3    0.90    0.20
  -8   2   3    0.60    0.20
   8   2  -3    0.70    0.20
   8   2  -3    0.70    0.10
   7  -2  -3   11.50    0.50
   7  -2  -3    9.90    0.50
  -7  -2   3    9.80    0.50
  -7  -2   3   11.60    0.60
   7  -2  -3   10.90    0.60
  -7   2   3   10.60    0.30
   7   2  -3   11.00    0.50
  -7   2   3   10.60    0.60
  -7   2   3   10.90    0.30
   7   2  -3   10.80    0.50
  -6  -2   3   66.79    1.90
  -6  -2   3   64.69    1.80
  -6  -2   3   67.79    1.80
   6  -2  -3   62.69    2.00
   6  -2  -3   62.39    1.90
   6  -2  -3   67.49    1.90
  -6   2   3   66.89    1.60
   6   2  -3   67.49    1.80
   6   2  -3   66.69    1.90
  -6   2   3   62.79    1.80
   6   2  -3   66.69    1.80
  -6   2   3   69.89    2.10
  -6   2   3   67.79    1.90
  -5  -2   3   98.19    2.60
   5  -2  -3   94.19    3.00
  -5  -2   3  102.19    2.60
   5  -2  -3  100.99    2.60
  -5  -2   3   96.59    2.50
   5   2  -3   99.89    2.60
  -5   2   3  102.49    2.60
  -5   2   3  100.19    2.60
   5   2  -3   97.29    2.60
  -5   2   3  100.09    2.80
  -4   2   3  545.85   26.20
   4   2  -3  546.25   16.60
   4   2  -3  553.94   16.70
  -3  -2   3   94.19    2.40
  -3   2   3   95.09    2.50
  -2  -2   3   22.70    0.80
  -2  -2   3   25.00    0.70
   2  -2  -3   26.20    0.80
   2  -2  -3   24.90    0.80
   2  -2  -3   26.90    0.80
  -2  -2   3   26.00    0.80
  -2  -2   3   25.60    0.70
   2  -2  -3   25.30    0.70
  -2   2   3   25.20    0.90
   2   2  -3   25.50    0.70
  -2   2   3   24.40    0.80
   2   2  -3   25.20    0.80
  -2   2   3   24.80    0.70
  -2   2   3   25.40    1.00
  -2   2   3   25.10    0.70
   2   2  -3   24.00    0.80
   2   2  -3   24.70    0.70
   1  -2  -3    0.40    0.10
   1  -2  -3    0.10    0.10
  -1  -2   3    0.40    0.10
  -1  -2   3    0.40    0.10
   1  -2  -3    0.30    0.10
  -1  -2   3    0.20    0.10
   1  -2  -3    0.30    0.10
  -1  -2   3    0.30    0.10
  -1   2   3    0.20    0.10
  -1   2   3    0.30    0.10
   1   2  -3    0.20    0.10
   1   2  -3    0.30    0.10
   1   2  -3    0.30    0.10
  -1   2   3    0.30    0.10
  -1   2   3    0.20    0.10
   1   2  -3    0.50    0.10
   0  -2  -3  257.27   17.30
   0  -2   3  218.98   15.50
   0   2   3  267.47   16.90
   0   2  -3  277.07   16.80
  -1  -2  -3   41.30    1.40
   1  -2   3   42.00    1.40
   1  -2   3   41.70    1.30
   1  -2   3   42.20    1.10
   1  -2   3   42.20    1.10
  -1  -2  -3   41.00    1.20
  -1  -2  -3   40.50    1.10
   1   2   3   40.60    1.10
  -1   2  -3   42.00    1.30
  -1   2  -3   42.40    1.10
  -1   2  -3   40.70    1.20
  -1   2  -3   41.60    1.10
   1   2   3   38.10    1.20
   1   2   3   41.90    1.30
  -1   2  -3   42.50    1.40
   2  -2   3   16.60    0.70
   2  -2   3   17.50    0.60
  -2  -2  -3   15.40    0.60
   2  -2   3   18.20    0.80
  -2  -2  -3   16.40    0.60
  -2  -2  -3   17.20    0.80
  -2  -2  -3   17.10    0.50
   2  -2   3   18.80    0.60
  -2  -2  -3   16.80    0.60
  -2   2  -3   17.20    0.80
   2   2   3   15.00    0.60
   2   2   3   17.80    0.60
  -2   2  -3   17.20    0.60
   2   2   3   17.00    0.70
  -2   2  -3   17.50    0.60
  -2   2  -3   17.90    0.60
   2   2   3   17.20    0.50
   3  -2   3   74.19    1.80
  -3  -2  -3   71.69    1.90
  -3  -2  -3   74.59    1.90
   3  -2   3   69.99    2.20
  -3  -2  -3   67.89    2.20
  -3   2  -3   73.79    2.10
  -3   2  -3   73.59    1.90
  -4  -2  -3    3.90    0.40
  -4  -2  -3    4.10    0.20
   4  -2   3    4.10    0.50
   4  -2   3    3.90    0.30
  -4  -2  -3    4.20    0.30
  -4  -2  -3    3.80    0.30
  -4  -2  -3    3.60    0.20
   4  -2   3    3.60    0.40
   4  -2   3    3.70    0.20
   4   2   3    4.30    0.30
  -4   2  -3    3.90    0.50
  -4   2  -3    3.70    0.30
   4   2   3    4.00    0.20
   4   2   3    3.60    0.20
  -4   2  -3    3.70    0.30
   5  -2   3    7.50    0.60
  -5  -2  -3    7.90    0.40
   5  -2   3    8.80    0.70
   5  -2   3    8.40    0.50
  -5  -2  -3    8.10    0.40
  -5  -2  -3    8.00    0.40
   5  -2   3    8.00    0.30
  -5  -2  -3    9.10    0.50
  -5  -2  -3    7.50    0.50
   5   2   3    7.50    0.40
  -5   2  -3    8.00    0.40
   5   2   3    8.80    0.40
   5   2   3    7.60    0.50
  -5   2  -3    7.50    0.60
  -5   2  -3    7.50    0.50
   5   2   3    7.80    0.50
   6  -2   3   19.20    0.80
  -6  -2  -3   18.00    0.60
   6  -2   3   19.00    0.50
   6  -2   3   17.90    1.00
  -6  -2  -3   18.90    0.70
   6  -2   3   17.70    0.80
   6  -2   3   17.90    0.50
  -6  -2  -3   18.90    0.80
  -6  -2  -3   18.90    0.90
   6   2   3   18.60    0.70
   6   2   3   18.00    0.70
   6   2   3   18.90    0.90
  -6   2  -3   18.10    1.00
  -6   2  -3   17.00    0.80
   6   2   3   21.10    0.80
   7  -2   3  154.78    4.10
  -7  -2  -3  151.18    4.00
   7  -2   3  155.28    3.60
  -7  -2  -3  151.68    4.20
  -7   2  -3  151.58    4.20
  -7   2  -3  158.28    4.40
   8  -2   3    0.10    0.10
   8  -2   3    0.00    0.20
  -8  -2  -3    0.10    0.10
   8  -2   3    0.10    0.10
  -8  -2  -3    0.10    0.20
   8   2   3   -0.10    0.10
  -8   2  -3    0.10    0.10
   8   2   3    0.10    0.10
   8   2   3    0.10    0.10
   8   2   3    0.10    0.20
  -8   2  -3   -0.10    0.10
  -9  -2  -3    8.10    0.50
   9  -2   3    9.60    0.80
   9  -2   3    8.70    0.60
   9  -2   3    8.60    0.60
  -9  -2  -3    8.40    0.60
   9   2   3    9.20    0.50
  -9   2  -3    8.90    0.70
   9   2   3    9.60    0.70
   9   2   3    9.50    0.60
   9   2   3    8.80    0.50
  10  -2   3    5.10    0.70
 -10  -2  -3    5.10    0.40
 -10  -2  -3    5.70    0.60
  10  -2   3    5.00    0.50
  10  -2   3    5.60    0.50
  10   2   3    5.10    0.40
  10   2   3    5.30    0.60
  10   2   3    5.80    0.50
  10   2   3    6.00    0.40
 -10   2  -3    5.30    0.70
  11  -2   3    7.40    0.60
 -11  -2  -3    8.60    0.70
 -11  -2  -3    8.70    0.60
  11  -2   3    8.10    0.90
  11  -2   3    8.50    0.60
  11   2   3    8.10    0.60
  11   2   3    8.50    0.70
  11   2   3    8.60    0.50
 -11   2  -3    8.80    0.80
  11   2   3    8.50    0.50
  12  -2   3    4.00    0.60
 -12  -2  -3    4.40    0.50
  12  -2   3    4.60    0.50
  12  -2   3    4.90    0.60
 -12  -2  -3    5.00    0.60
  12   2   3    4.10    0.50
  12   2   3    4.40    0.40
  12   2   3    5.20    0.40
  12   2   3    4.70    0.60
 -12   2  -3    5.00    0.70
  12  -3  -3    4.80    0.40
  12  -3  -3    5.20    0.60
  12   3  -3    5.00    0.50
 -12   3   3    5.70    0.60
  12   3  -3    5.20    0.40
  11  -3  -3    0.20    0.10
  11  -3  -3    0.00    0.10
  11  -3  -3    0.00    0.10
  11   3  -3    0.20    0.10
  11   3  -3    0.20    0.10
 -11   3   3    0.00    0.20
  10  -3  -3    4.50    0.60
  10  -3  -3    4.80    0.50
 -10   3   3    4.50    0.60
  10   3  -3    5.30    0.40
  10   3  -3    4.70    0.40
   9  -3  -3   46.00    1.60
   9  -3  -3   46.90    1.60
   9  -3  -3   45.70    1.70
  -9  -3   3   42.50    1.40
  -9   3   3   46.90    1.80
   9   3  -3   46.50    1.50
   9   3  -3   47.00    1.50
   8  -3  -3   21.60    0.90
  -8  -3   3   21.50    0.80
   8  -3  -3   23.90    1.00
   8  -3  -3   23.80    1.10
  -8   3   3   24.20    1.10
   8   3  -3   22.60    0.90
   7  -3  -3    0.10    0.20
   7  -3  -3    0.00    0.10
   7  -3  -3    0.10    0.10
  -7  -3   3    0.10    0.10
  -7  -3   3    0.10    0.10
  -7   3   3    0.00    0.10
  -7   3   3    0.10    0.10
  -7   3   3    0.00    0.20
   7   3  -3    0.10    0.10
  -6  -3   3    2.90    0.20
   6  -3  -3    2.90    0.30
  -6  -3   3    2.50    0.30
  -6  -3   3    2.60    0.30
   6  -3  -3    3.30    0.30
   6  -3  -3    2.60    0.40
  -6   3   3    2.90    0.30
   6   3  -3    3.00    0.10
  -6   3   3    3.50    0.40
  -6   3   3    3.50    0.30
   6   3  -3    3.60    0.40
  -6   3   3    3.10    0.20
   6   3  -3    3.00    0.10
   5  -3  -3   13.00    0.60
  -5  -3   3   13.20    0.50
  -5  -3   3   13.50    0.50
   5  -3  -3   14.00    0.70
  -5  -3   3   13.60    0.60
  -5  -3   3   13.20    0.60
   5  -3  -3   13.60    0.60
   5   3  -3   13.80    0.50
   5   3  -3   13.20    0.50
  -5   3   3   13.80    0.40
  -5   3   3   13.50    0.60
  -5   3   3   12.90    0.50
   5   3  -3   14.30    0.50
   5   3  -3   13.90    0.60
  -5   3   3   12.60    0.70
   4  -3  -3   38.90    1.20
  -4  -3   3   40.00    1.10
  -4  -3   3   41.60    1.20
  -4  -3   3   39.90    1.10
  -4  -3   3   40.40    1.10
   4  -3  -3   39.30    1.30
   4  -3  -3   37.10    1.30
  -4  -3   3   36.40    1.30
  -4   3   3   40.40    1.30
  -4   3   3   40.20    1.10
   4   3  -3   41.10    1.20
  -4   3   3   40.10    1.20
   4   3  -3   40.50    1.10
  -4   3   3   39.90    1.40
  -4   3   3   38.90    1.30
   4   3  -3   40.50    1.20
   4   3  -3   40.80    1.20
  -3  -3   3  326.77   17.30
   3   3  -3  369.86   19.10
  -3   3   3  369.86   23.40
   2  -3  -3   64.59    1.80
  -2  -3   3   61.59    1.70
  -2  -3   3   60.99    1.60
   2  -3  -3   62.19    1.80
   2  -3  -3   62.79    1.80
   2  -3  -3   62.79    1.60
  -2  -3   3   60.69    1.80
  -2  -3   3   61.09    1.70
   2  -3  -3   61.69    1.60
  -2   3   3   60.09    2.00
   2   3  -3   63.89    1.80
   2   3  -3   61.69    1.70
   2   3  -3   59.09    1.70
  -2   3   3   63.19    1.90
  -2   3   3   62.19    1.60
  -2   3   3   62.29    1.70
   1  -3  -3   66.59    1.80
  -1  -3   3   65.59    1.80
   1  -3  -3   64.39    1.70
  -1  -3   3   64.89    1.90
  -1  -3   3   62.89    1.80
   1  -3  -3   63.99    1.80
   1  -3  -3   64.99    1.80
  -1  -3   3   66.49    1.70
   1   3  -3   63.09    1.90
   1   3  -3   63.89    1.80
   1   3  -3   66.39    1.80
  -1   3   3   63.29    1.70
  -1   3   3   63.79    2.00
  -1   3   3   61.79    2.00
   0  -3   3    0.60    0.10
   0  -3   3    0.50    0.20
   0  -3  -3    0.40    0.10
   0  -3   3    0.30    0.10
   0  -3   3    0.50    0.10
   0   3  -3    0.40    0.10
   0   3  -3    0.70    0.10
   0   3   3    0.40    0.10
   0   3  -3    0.70    0.20
   0   3   3    0.60    0.20
   1  -3   3    0.20    0.10
  -1  -3  -3    0.30    0.10
   1  -3   3    0.20    0.10
  -1  -3  -3    0.20    0.10
   1  -3   3    0.10    0.10
   1  -3   3    0.40    0.10
  -1  -3  -3    0.40    0.10
  -1  -3  -3    0.50    0.20
  -1   3  -3    0.30    0.10
   1   3   3    0.20    0.10
  -1   3  -3    0.70    0.10
  -1   3  -3    0.30    0.20
   1   3   3    0.40    0.10
  -1   3  -3    0.40    0.10
   1   3   3    0.40    0.20
  -1   3  -3    0.30    0.10
   1   3   3    0.30    0.10
   2  -3   3    1.60    0.20
  -2  -3  -3    1.70    0.30
   2  -3   3    1.30    0.20
  -2  -3  -3    1.50    0.20
  -2  -3  -3    1.60    0.20
  -2  -3  -3    1.40    0.20
   2  -3   3    1.40    0.30
   2  -3   3    1.40    0.20
  -2  -3  -3    1.60    0.10
   2   3   3    1.20    0.10
   2   3   3    1.10    0.20
  -2   3  -3    1.50    0.30
  -2   3  -3    1.70    0.20
  -2   3  -3    0.80    0.20
   2   3   3    1.00    0.10
   2   3   3    1.00    0.20
  -2   3  -3    1.40    0.20
   3  -3   3  405.36   28.10
  -3  -3  -3  396.26   25.00
   3   3   3  331.27   22.30
  -3   3  -3  345.67   26.20
  -4  -3  -3   14.70    0.50
  -4  -3  -3   15.70    0.80
   4  -3   3   15.30    0.70
  -4  -3  -3   16.00    0.60
   4  -3   3   14.50    0.50
   4  -3   3   14.10    0.80
   4  -3   3   13.80    0.60
  -4  -3  -3   13.20    0.60
  -4  -3  -3   14.10    0.60
   4   3   3   15.90    0.60
   4   3   3   13.40    0.60
  -4   3  -3   14.30    0.60
  -4   3  -3   14.70    0.70
  -4   3  -3   15.50    0.90
   5  -3   3   95.69    2.80
  -5  -3  -3   98.59    2.60
   5  -3   3   95.99    3.00
   5  -3   3   96.39    2.40
  -5  -3  -3   93.19    2.40
  -5  -3  -3   95.19    2.50
  -5  -3  -3   98.79    2.90
   5  -3   3   94.19    2.60
  -5   3  -3   96.99    3.00
   5   3   3   94.19    2.60
   5   3   3   94.19    2.50
   5   3   3   94.89    2.80
   5   3   3   97.99    2.60
  -5   3  -3   95.69    2.80
  -6  -3  -3    1.70    0.30
   6  -3   3    1.80    0.30
   6  -3   3    1.60    0.40
   6  -3   3    2.20    0.30
  -6  -3  -3    1.50    0.30
  -6  -3  -3    1.50    0.20
   6   3   3    1.60    0.30
   6   3   3    1.80    0.20
  -6   3  -3    1.70    0.40
   6   3   3    1.50    0.30
  -6   3  -3    1.80    0.30
  -7  -3  -3    5.20    0.50
   7  -3   3    4.90    0.40
   7  -3   3    4.90    0.60
  -7  -3  -3    4.80    0.30
  -7  -3  -3    5.30    0.60
  -7  -3  -3    4.90    0.40
   7  -3   3    4.60    0.40
   7  -3   3    4.90    0.20
  -7   3  -3    4.90    0.60
   7   3   3    4.80    0.40
   7   3   3    4.70    0.30
  -7   3  -3    4.60    0.40
   7   3   3    4.80    0.40
   7   3   3    5.10    0.60
  -8  -3  -3    3.50    0.30
   8  -3   3    4.00    0.50
   8  -3   3    3.50    0.50
  -8  -3  -3    2.50    0.40
   8  -3   3    4.80    0.70
   8   3   3    3.50    0.30
   8   3   3    3.20    0.40
   8   3   3    4.00    0.60
   8   3   3    3.50    0.30
  -8   3  -3    4.00    0.60
  -8   3  -3    4.40    0.50
  -9  -3  -3   74.39    2.10
   9  -3   3   71.69    2.40
  -9  -3  -3   70.09    2.40
   9  -3   3   67.39    2.30
   9   3   3   73.19    2.40
  -9   3  -3   72.99    2.60
   9   3   3   69.09    2.10
   9   3   3   72.69    2.20
   9   3   3   73.49    2.10
  10  -3   3    0.20    0.20
 -10  -3  -3   -0.10    0.10
  10  -3   3    0.30    0.20
  10  -3   3   -0.20    0.20
 -10  -3  -3    0.20    0.20
 -10   3  -3    0.50    0.30
  10   3   3   -0.10    0.10
  10   3   3    0.20    0.10
  10   3   3    0.00    0.10
  10   3   3    0.30    0.10
  11  -3   3    8.40    0.90
 -11  -3  -3    8.50    0.50
  11  -3   3    8.50    0.70
 -11  -3  -3    7.20    0.80
  11  -3   3    8.00    0.60
  11   3   3    9.20    0.50
  11   3   3    8.40    0.60
  11   3   3    8.10    0.50
  11   3   3    8.00    0.70
 -11   3  -3    8.40    0.90
  12  -3   3    3.60    0.50
  12  -3   3    2.60    0.50
 -12  -3  -3    3.60    0.40
 -12  -3  -3    3.00    0.60
  12   3   3    3.20    0.30
 -12   3  -3    2.60    0.60
  12   3   3    4.10    0.40
  11  -4  -3    2.70    0.40
  11  -4  -3    3.30    0.50
  11  -4  -3    2.90    0.50
  11   4  -3    2.90    0.40
 -11   4   3    2.50    0.50
 -10  -4   3    4.70    0.40
  10  -4  -3    3.80    0.50
  10  -4  -3    5.00    0.60
  10   4  -3    4.80    0.40
 -10   4   3    5.30    0.70
  -9  -4   3   25.40    0.80
   9  -4  -3   26.40    1.20
   9  -4  -3   25.20    1.10
   9  -4  -3   25.10    1.10
  -9   4   3   24.90    1.30
   9   4  -3   23.30    1.00
  -8  -4   3    0.20    0.10
   8  -4  -3    0.10    0.20
   8  -4  -3    0.30    0.20
   8  -4  -3    0.10    0.10
  -8   4   3    0.00    0.20
   8   4  -3    0.00    0.10
  -7  -4   3    9.60    0.40
   7  -4  -3   10.30    0.60
   7  -4  -3   10.30    0.60
   7  -4  -3   10.10    0.70
   7   4  -3   10.50    0.40
   7   4  -3    9.70    0.40
   7   4  -3    9.20    0.50
  -7   4   3   10.60    0.40
  -7   4   3    9.60    0.70
   6  -4  -3   37.40    1.50
  -6  -4   3   37.70    1.00
   6  -4  -3   35.00    1.20
   6  -4  -3   38.00    1.40
  -6   4   3   35.90    1.30
   6   4  -3   38.40    1.10
   6   4  -3   36.40    1.30
  -6   4   3   37.40    1.00
  -6   4   3   37.90    1.50
   6   4  -3   36.70    1.10
  -5  -4   3  181.28    4.50
   5   4  -3  180.08    4.40
  -4  -4   3   50.49    1.50
  -4  -4   3   52.09    1.50
   4  -4  -3   49.80    1.60
  -4  -4   3   50.29    1.30
   4  -4  -3   50.39    1.80
   4  -4  -3   50.49    1.70
  -4  -4   3   49.90    1.40
  -4  -4   3   50.89    1.50
  -4   4   3   50.29    1.50
   4   4  -3   51.09    1.60
  -4   4   3   52.39    1.60
  -4   4   3   51.49    1.40
  -4   4   3   51.79    1.80
   4   4  -3   49.70    1.30
   4   4  -3   50.99    1.60
   3  -4  -3   20.30    0.90
  -3  -4   3   19.10    0.70
  -3  -4   3   20.90    0.60
   3  -4  -3   19.70    0.60
   3  -4  -3   19.30    0.80
  -3  -4   3   18.70    0.70
   3  -4  -3   20.50    0.70
  -3  -4   3   20.90    0.80
   3   4  -3   19.80    0.70
  -3   4   3   20.30    1.00
   3   4  -3   19.50    1.00
  -3   4   3   20.10    0.70
   3   4  -3   19.60    0.60
   3   4  -3   19.00    0.80
  -3   4   3   20.60    0.80
  -2  -4   3    5.50    0.40
   2  -4  -3    5.50    0.40
   2  -4  -3    5.30    0.40
   2  -4  -3    4.90    0.40
   2  -4  -3    5.20    0.30
   2  -4  -3    5.30    0.30
  -2  -4   3    4.50    0.40
  -2  -4   3    5.10    0.30
   2   4  -3    5.30    0.20
  -2   4   3    4.60    0.30
  -2   4   3    5.60    0.30
   2   4  -3    5.40    0.40
  -2   4   3    5.30    0.50
   2   4  -3    5.10    0.30
   2   4  -3    5.10    0.30
  -2   4   3    5.20    0.60
   1  -4  -3   26.30    0.90
   1  -4  -3   25.60    1.00
  -1  -4   3   23.60    0.90
  -1  -4   3   24.60    0.90
   1  -4  -3   25.00    0.80
   1  -4  -3   25.10    0.90
   1  -4  -3   24.40    0.80
  -1  -4   3   24.40    1.00
   1   4  -3   24.90    0.70
   1   4  -3   23.50    1.00
  -1   4   3   25.10    0.80
  -1   4   3   23.40    1.10
   1   4  -3   23.30    0.90
   1   4  -3   22.90    0.80
  -1   4   3   23.90    0.80
  -1   4   3   21.50    1.10
   0  -4   3  350.36   23.90
   0   4   3  336.87   24.30
   0   4   3  412.66   27.50
   0   4  -3  344.17   24.90
   1  -4   3  233.78   20.90
  -1   4  -3  208.88   20.40
   1   4   3  209.68   20.00
   2  -4   3   14.40    0.60
  -2  -4  -3   13.60    0.80
   2  -4   3   15.40    0.70
  -2  -4  -3   14.30    0.60
   2  -4   3   12.50    0.80
  -2  -4  -3   15.90    0.60
  -2  -4  -3   14.70    0.50
   2  -4   3   13.80    0.60
   2   4   3   14.80    0.60
   2   4   3   14.50    0.50
   2   4   3   13.40    0.80
  -2   4  -3   15.20    0.60
  -2   4  -3   13.70    0.60
  -2   4  -3   13.20    0.80
  -2   4  -3   14.80    0.70
   3  -4   3    9.60    0.70
   3  -4   3    8.90    0.40
  -3  -4  -3    9.60    0.50
   3  -4   3    9.30    0.70
  -3  -4  -3    9.20    0.30
  -3  -4  -3    9.60    0.40
  -3  -4  -3    8.30    0.40
  -3  -4  -3    9.60    0.70
   3  -4   3    8.70    0.60
   3   4   3    8.20    0.50
   3   4   3    8.00    0.60
  -3   4  -3    8.70    0.70
  -3   4  -3    9.30    0.60
  -3   4  -3    9.30    0.40
   3   4   3    9.10    0.50
  -3   4  -3   10.00    0.40
   3   4   3    8.90    0.30
   4  -4   3    0.20    0.10
  -4  -4  -3    0.20    0.10
  -4  -4  -3    0.20    0.10
  -4  -4  -3    0.20    0.10
   4  -4   3    0.40    0.20
  -4  -4  -3    0.70    0.20
   4  -4   3    0.20    0.10
   4  -4   3    0.00    0.10
  -4   4  -3    0.30    0.20
   4   4   3    0.20    0.10
   4   4   3    0.30    0.20
  -4   4  -3    0.30    0.10
  -4   4  -3    0.20    0.10
   4   4   3    0.20    0.10
   5  -4   3    1.20    0.10
   5  -4   3    1.20    0.30
  -5  -4  -3    1.30    0.30
  -5  -4  -3    1.50    0.20
   5  -4   3    0.90    0.20
  -5  -4  -3    1.20    0.10
   5  -4   3    0.80    0.20
   5   4   3    1.10    0.20
   5   4   3    1.50    0.30
  -5   4  -3    1.30    0.30
  -5   4  -3    1.00    0.30
   5   4   3    1.50    0.20
   6  -4   3   46.80    1.60
  -6  -4  -3   46.30    1.20
  -6  -4  -3   46.30    1.80
   6  -4   3   44.50    1.90
  -6  -4  -3   46.30    1.50
   6  -4   3   46.40    1.20
   6  -4   3   46.90    1.70
  -6   4  -3   46.50    1.90
   6   4   3   48.30    1.50
   6   4   3   46.70    1.70
  -6   4  -3   44.70    1.70
   6   4   3   43.70    1.50
   7  -4   3    2.50    0.40
   7  -4   3    2.20    0.20
   7  -4   3    2.10    0.30
  -7  -4  -3    2.40    0.20
   7  -4   3    2.50    0.50
  -7  -4  -3    2.80    0.50
   7   4   3    2.30    0.30
  -7   4  -3    3.10    0.40
   7   4   3    2.70    0.30
   7   4   3    2.20    0.40
  -7   4  -3    1.60    0.40
   8  -4   3    2.90    0.60
   8  -4   3    2.50    0.40
  -8  -4  -3    3.50    0.20
   8  -4   3    2.50    0.40
  -8  -4  -3    4.40    0.60
   8   4   3    3.00    0.30
   8   4   3    3.30    0.50
  -8   4  -3    1.90    0.40
  -8   4  -3    3.50    0.60
   8   4   3    3.10    0.40
  -9  -4  -3   22.60    0.80
  -9  -4  -3   21.80    0.90
   9  -4   3   22.10    1.10
   9  -4   3   22.90    1.40
  -9  -4  -3   22.00    1.20
   9  -4   3   20.90    1.00
   9   4   3   23.90    0.90
   9   4   3   21.90    0.90
  -9   4  -3   21.50    1.30
   9   4   3   23.40    1.20
 -10  -4  -3    0.10    0.10
  10  -4   3    0.20    0.20
 -10  -4  -3    0.10    0.20
  10  -4   3    0.20    0.20
 -10  -4  -3    0.20    0.10
  10   4   3    0.00    0.10
  10   4   3    0.20    0.20
 -10   4  -3    0.50    0.30
  10   4   3    0.00    0.10
  11  -4   3    5.80    0.60
  11  -4   3    6.30    0.90
 -11  -4  -3    6.10    0.70
 -11  -4  -3    5.90    0.40
  11  -4   3    5.80    0.60
  11   4   3    5.40    0.40
 -11   4  -3    6.20    0.90
  11   4   3    6.90    0.50
  11   4   3    6.50    0.70
  11  -5  -3    4.60    0.60
  11  -5  -3    5.90    0.60
  11  -5  -3    5.80    0.70
  11   5  -3    4.90    0.50
 -11   5   3    5.60    0.80
  10  -5  -3    0.40    0.20
  10  -5  -3    0.10    0.20
 -10   5   3    0.40    0.30
   9  -5  -3    0.60    0.20
  -9  -5   3    0.40    0.10
   9  -5  -3    0.10    0.20
   9  -5  -3    0.30    0.20
  -9   5   3    0.30    0.30
   9   5  -3    0.60    0.20
   8  -5  -3   34.50    1.30
   8  -5  -3   33.40    1.50
  -8  -5   3   33.70    1.00
   8  -5  -3   34.50    1.40
   8   5  -3   34.00    1.30
   8   5  -3   35.60    1.10
   8   5  -3   33.90    1.10
  -8   5   3   32.70    1.60
   7  -5  -3   65.69    2.40
   7  -5  -3   66.19    2.20
   7  -5  -3   69.59    2.10
  -7   5   3   67.09    2.50
  -7   5   3   66.59    1.70
   7   5  -3   67.69    1.90
   7   5  -3   68.39    2.10
   7   5  -3   65.89    1.90
   6  -5  -3   13.50    0.70
   6  -5  -3   14.10    0.80
   6  -5  -3   15.40    0.90
  -6   5   3   14.10    0.50
  -6   5   3   13.60    0.90
  -6   5   3   13.50    0.90
   6   5  -3   13.10    0.60
   6   5  -3   13.20    0.70
   6   5  -3   12.80    0.70
   5  -5  -3   42.90    1.50
   5  -5  -3   39.60    1.30
   5  -5  -3   38.30    1.60
  -5   5   3   40.30    1.70
  -5   5   3   40.20    1.20
  -5   5   3   41.90    1.50
   5   5  -3   39.70    1.40
   5   5  -3   41.50    1.40
   5   5  -3   36.10    1.40
   4  -5  -3   14.20    0.70
   4  -5  -3   15.30    0.90
   4  -5  -3   14.80    0.80
   4  -5  -3   14.40    0.50
  -4  -5   3   14.10    0.70
  -4  -5   3   14.60    0.70
   4   5  -3   15.20    0.40
   4   5  -3   14.50    0.80
  -4   5   3   14.80    0.90
  -4   5   3   15.70    0.60
  -4   5   3   15.10    0.80
   4   5  -3   14.70    0.70
   3  -5  -3   38.10    1.40
  -3  -5   3   32.20    1.60
   3  -5  -3   36.80    1.20
  -3  -5   3   36.40    1.20
   3   5  -3   35.10    1.20
  -3   5   3   38.40    1.10
  -3   5   3   37.10    1.50
   3   5  -3   37.60    1.00
  -3   5   3   37.30    1.30
   3   5  -3   35.60    1.20
  -2  -5   3   29.90    1.20
   2  -5  -3   29.40    1.10
   2  -5  -3   29.30    0.90
   2  -5  -3   28.80    1.10
  -2  -5   3   28.50    1.10
   2  -5  -3   27.40    1.00
   2  -5  -3   28.50    1.10
  -2   5   3   25.70    1.00
  -2   5   3   29.60    1.00
   2   5  -3   29.10    0.80
   2   5  -3   27.20    1.00
  -2   5   3   29.10    1.30
   2   5  -3   30.60    1.10
  -2   5   3   30.10    1.40
   2   5  -3   30.50    1.20
  -1  -5   3   10.30    0.70
   1  -5  -3   11.00    0.50
  -1  -5   3   11.30    0.50
   1  -5  -3   11.20    0.60
   1  -5  -3   11.30    0.60
   1  -5  -3   11.20    0.60
  -1  -5   3   10.80    0.60
   1  -5  -3   11.20    0.50
  -1  -5   3   11.10    0.60
   1   5  -3   10.30    0.60
  -1   5   3   10.70    0.80
  -1   5   3   11.00    0.70
   1   5  -3   12.10    0.70
   1   5  -3   10.50    0.50
  -1   5   3   11.50    0.50
  -1   5   3   11.00    0.50
   1   5  -3   10.60    0.40
   0  -5   3  225.98   21.80
   0   5   3  230.98   26.80
   0   5   3  271.87   23.60
   0   5  -3  221.08   25.70
   1  -5   3   72.59    2.10
  -1  -5  -3   75.89    2.00
   1  -5   3   71.99    2.10
   1  -5   3   77.89    2.30
  -1  -5  -3   76.19    2.20
  -1  -5  -3   75.19    2.30
   1  -5   3   76.09    2.50
  -1   5  -3   75.89    2.30
   1   5   3   73.49    2.40
  -1   5  -3   73.89    2.10
   1   5   3   75.49    1.90
   1   5   3   72.59    2.50
  -1   5  -3   77.09    2.50
   1   5   3   72.49    2.10
   2  -5   3    1.80    0.30
  -2  -5  -3    1.70    0.30
   2  -5   3    2.20    0.20
   2  -5   3    1.80    0.20
   2  -5   3    1.80    0.40
  -2  -5  -3    2.00    0.20
  -2  -5  -3    1.60    0.30
   2   5   3    2.00    0.10
  -2   5  -3    1.70    0.20
   2   5   3    1.90    0.40
  -2   5  -3    2.00    0.30
  -2   5  -3    2.10    0.40
   2   5   3    1.50    0.30
   2   5   3    1.80    0.20
  -3  -5  -3    0.80    0.10
   3  -5   3    0.50    0.20
   3  -5   3    0.40    0.20
   3  -5   3    1.10    0.20
  -3  -5  -3    0.70    0.20
   3  -5   3    0.90    0.20
  -3  -5  -3    0.90    0.20
   3   5   3    0.80    0.20
  -3   5  -3    0.30    0.20
   3   5   3    0.90    0.30
   3   5   3    0.80    0.10
  -3   5  -3    1.10    0.20
  -4  -5  -3  113.89    3.10
   4  -5   3  114.29    3.60
  -4  -5  -3  113.59    2.80
   4  -5   3  113.79    3.10
   4  -5   3  114.19    2.90
   4  -5   3  114.49    3.30
   4   5   3  111.09    3.40
  -4   5  -3  113.39    3.30
  -4   5  -3  113.09    3.60
   4   5   3  114.09    3.10
  -4   5  -3  112.69    2.90
   5  -5   3    0.10    0.10
   5  -5   3    0.10    0.20
   5  -5   3    0.10    0.10
   5  -5   3    0.20    0.10
  -5  -5  -3   -0.10    0.10
  -5  -5  -3    0.10    0.10
  -5   5  -3    0.00    0.10
   5   5   3   -0.10    0.10
  -5   5  -3    0.20    0.20
  -5   5  -3   -0.10    0.20
   5   5   3    0.00    0.10
   6  -5   3   74.79    2.00
  -6  -5  -3   76.49    2.30
   6  -5   3   72.39    2.50
   6  -5   3   76.19    2.80
  -6  -5  -3   75.29    1.90
  -6  -5  -3   78.49    2.70
   6  -5   3   76.89    2.30
  -6   5  -3   76.99    2.50
   6   5   3   75.39    2.30
  -6   5  -3   77.69    2.80
   6   5   3   75.69    2.50
   6   5   3   74.29    2.20
   7  -5   3    3.20    0.50
   7  -5   3    4.20    0.50
  -7  -5  -3    3.50    0.20
   7  -5   3    3.50    0.20
   7  -5   3    3.20    0.60
  -7  -5  -3    3.00    0.50
  -7   5  -3    3.20    0.50
  -7   5  -3    3.40    0.70
   7   5   3    3.20    0.40
   7   5   3    3.40    0.30
   7   5   3    3.90    0.50
   8  -5   3   -0.10    0.10
   8  -5   3   -0.20    0.20
   8  -5   3    0.00    0.10
  -8  -5  -3    0.00    0.20
  -8  -5  -3    0.00    0.10
  -8  -5  -3    0.00    0.10
  -8   5  -3   -0.20    0.20
   8   5   3   -0.10    0.10
   8   5   3    0.10    0.20
   8   5   3    0.00    0.10
  -9  -5  -3   75.19    2.80
   9  -5   3   77.19    2.50
   9  -5   3   76.69    3.00
   9  -5   3   78.69    2.70
  -9  -5  -3   78.39    2.00
  -9  -5  -3   76.49    2.10
   9   5   3   78.59    2.40
  -9   5  -3   80.19    3.00
   9   5   3   76.49    2.30
 -10  -5  -3    7.20    0.30
 -10  -5  -3    7.90    0.80
  10  -5   3    6.30    0.60
  10  -5   3    7.70    0.60
  10  -5   3    7.20    0.90
  10   5   3    6.30    0.50
  10   5   3    8.20    0.70
 -10   5  -3    6.60    0.90
  11  -5   3    2.60    0.50
  11   5   3    2.10    0.30
 -11   5  -3    1.50    0.50
  11   5   3    2.40    0.50
  11   5   3    2.50    0.40
  10  -6  -3   19.20    1.00
  10  -6  -3   15.50    1.10
  10  -6  -3   19.20    1.30
 -10   6   3   20.50    1.40
  10   6  -3   18.10    0.90
   9  -6  -3   14.20    0.80
   9  -6  -3   12.90    1.00
   9  -6  -3   14.00    0.90
   9   6  -3   13.90    0.80
   9   6  -3   14.30    0.60
  -9   6   3   14.30    1.10
   9   6  -3   13.10    0.60
   8  -6  -3    8.60    0.60
   8  -6  -3    8.70    0.70
  -8   6   3    8.50    0.40
   8   6  -3    8.40    0.60
   8   6  -3    8.50    0.50
   8   6  -3    9.20    0.50
  -8   6   3   10.10    1.10
   7  -6  -3   14.40    1.00
   7  -6  -3   13.40    0.90
   7  -6  -3   12.10    0.70
   7   6  -3   12.80    0.70
  -7   6   3   13.90    1.00
  -7   6   3   13.20    0.90
   7   6  -3   14.20    0.80
  -7   6   3   11.80    0.50
   7   6  -3   12.40    0.70
   6  -6  -3   40.40    1.60
   6  -6  -3   39.30    1.40
   6  -6  -3   39.60    1.70
   6   6  -3   38.90    1.40
   6   6  -3   37.90    1.40
  -6   6   3   37.10    1.80
  -6   6   3   46.50    2.20
   6   6  -3   38.00    1.50
  -6   6   3   38.80    1.20
   5  -6  -3  225.38    6.10
   5  -6  -3  233.68    6.30
   5   6  -3  224.48    6.00
   5   6  -3  229.18    6.00
  -5   6   3  223.28    6.00
   5   6  -3  226.98    5.90
   4  -6  -3   15.00    0.90
   4  -6  -3   15.50    0.60
   4  -6  -3   16.30    0.70
   4   6  -3   15.50    0.90
  -4   6   3   16.50    0.80
  -4   6   3   15.90    1.00
   4   6  -3   15.10    0.80
   3  -6  -3    3.40    0.40
   3  -6  -3    3.80    0.40
  -3  -6   3    4.80    0.50
  -3  -6   3    3.50    0.40
   3  -6  -3    3.20    0.30
   3  -6  -3    3.50    0.40
   3   6  -3    2.90    0.40
  -3   6   3    4.10    0.60
  -3   6   3    3.40    0.30
   3   6  -3    3.90    0.50
   2  -6  -3   63.39    2.00
  -2  -6   3   62.09    2.00
   2  -6  -3   61.59    2.10
  -2  -6   3   62.59    2.10
   2  -6  -3   61.39    1.80
   2   6  -3   60.39    2.20
  -2   6   3   59.29    2.30
   2   6  -3   61.39    1.90
   2   6  -3   61.49    1.60
  -2   6   3   63.29    2.40
  -2   6   3   61.89    1.90
  -2   6   3   62.59    1.80
   2   6  -3   60.49    1.90
   1  -6  -3    0.10    0.10
  -1  -6   3    0.10    0.10
  -1  -6   3    0.00    0.20
   1  -6  -3    0.30    0.20
  -1  -6   3    0.10    0.10
  -1   6   3    0.30    0.20
   1   6  -3    0.10    0.10
  -1   6   3    0.10    0.10
   1   6  -3    0.00    0.10
  -1   6   3    0.00    0.10
   1   6  -3   -0.10    0.10
  -1   6   3    0.20    0.20
   0  -6   3    0.70    0.20
   0  -6  -3    0.60    0.20
   0  -6  -3    0.50    0.20
   0  -6   3    0.30    0.10
   0  -6   3    0.80    0.30
   0   6   3    0.70    0.10
   0   6  -3    0.50    0.20
   0   6  -3    0.50    0.10
   0   6   3    0.20    0.10
   0   6  -3    0.70    0.20
   0   6   3    0.90    0.30
   0   6   3    0.10    0.20
   0   6  -3    0.60    0.20
  -1  -6  -3   68.39    1.90
   1  -6   3   68.79    2.00
   1  -6   3   69.69    2.30
  -1  -6  -3   69.49    2.20
  -1  -6  -3   66.19    2.10
   1  -6   3   70.79    2.50
  -1   6  -3   71.19    2.50
  -1   6  -3   70.59    2.20
   1   6   3   71.39    2.10
   1   6   3   67.89    1.80
   1   6   3   70.79    2.40
   1   6   3   70.29    2.50
  -1   6  -3   68.39    2.00
   2  -6   3    5.40    0.70
  -2  -6  -3    5.40    0.30
  -2  -6  -3    4.60    0.40
   2  -6   3    5.70    0.40
  -2  -6  -3    4.90    0.40
   2  -6   3    4.80    0.50
  -2   6  -3    6.00    0.70
   2   6   3    5.80    0.70
   2   6   3    5.00    0.60
  -2   6  -3    6.40    0.50
   2   6   3    5.80    0.40
   2   6   3    5.20    0.30
  -2   6  -3    5.60    0.40
   3  -6   3   11.30    0.60
   3  -6   3   10.30    0.80
  -3  -6  -3    9.90    0.40
  -3  -6  -3    9.80    0.60
  -3  -6  -3   10.60    0.60
   3  -6   3    9.20    0.50
   3  -6   3   10.20    0.70
   3   6   3    9.80    0.40
  -3   6  -3    9.80    0.50
  -3   6  -3   10.50    0.80
   3   6   3    9.80    0.70
   3   6   3   12.00    0.80
   3   6   3   11.00    0.60
  -4  -6  -3   58.99    1.80
   4  -6   3   53.19    2.00
   4  -6   3   54.69    1.60
   4  -6   3   53.99    1.80
  -4  -6  -3   55.49    1.90
   4  -6   3   53.59    2.20
   4   6   3   55.49    1.80
  -4   6  -3   57.19    2.00
   4   6   3   52.69    2.00
  -4   6  -3   55.09    2.20
   4   6   3   54.89    2.00
   5  -6   3    0.50    0.20
  -5  -6  -3    0.20    0.10
   5  -6   3    0.40    0.20
   5  -6   3    0.00    0.20
  -5  -6  -3    0.50    0.20
   5  -6   3    0.30    0.10
   5   6   3    0.10    0.20
   5   6   3    0.60    0.20
  -5   6  -3    0.30    0.20
  -5   6  -3    0.30    0.10
  -5   6  -3    0.50    0.30
   6  -6   3    1.50    0.40
   6  -6   3    2.20    0.50
   6  -6   3    1.50    0.20
   6  -6   3    1.80    0.30
   6   6   3    1.50    0.40
   6   6   3    1.90    0.30
  -6   6  -3    1.70    0.20
  -6   6  -3    3.00    0.60
   6   6   3    1.40    0.40
  -6   6  -3    1.70    0.40
   7  -6   3    2.20    0.50
   7  -6   3    2.10    0.20
   7  -6   3    2.30    0.40
   7  -6   3    1.80    0.30
  -7   6  -3    2.80    0.60
   7   6   3    2.70    0.40
  -7   6  -3    2.90    0.50
   7   6   3    3.30    0.50
   7   6   3    2.60    0.50
   8  -6   3    0.20    0.30
   8  -6   3    1.50    0.40
   8  -6   3    0.90    0.10
   8  -6   3    1.00    0.30
   8   6   3    1.10    0.30
  -8   6  -3    0.80    0.30
   8   6   3    0.60    0.30
  -8   6  -3    1.10    0.40
   8   6   3    0.70    0.30
   9  -6   3    1.10    0.30
   9  -6   3    1.10    0.40
   9   6   3    0.80    0.30
   9   6   3    0.80    0.20
  10  -6   3   -0.10    0.10
  10  -6   3    0.20    0.30
  10  -6   3    0.40    0.20
 -10   6  -3    1.00    0.40
  10   6   3    0.20    0.10
  10   6   3    0.50    0.30
   9  -7  -3    3.70    0.60
   9  -7  -3    3.70    0.50
  -9   7   3    3.50    0.70
   9   7  -3    4.30    0.50
   9   7  -3    3.40    0.40
   8  -7  -3    4.70    0.60
   8  -7  -3    4.30    0.50
   8  -7  -3    5.30    0.80
   8   7  -3    4.40    0.50
   8   7  -3    3.90    0.50
  -8   7   3    4.80    0.30
  -8   7   3    5.40    0.80
   7  -7  -3    0.00    0.10
   7  -7  -3    0.10    0.10
   7  -7  -3    0.50    0.30
  -7   7   3    0.00    0.10
   7   7  -3    0.40    0.20
  -7   7   3    0.30    0.30
   7   7  -3   -0.10    0.10
  -7   7   3    0.10    0.20
   7   7  -3   -0.10    0.10
   6  -7  -3    2.50    0.50
   6  -7  -3    2.50    0.40
   6   7  -3    2.30    0.40
   6   7  -3    3.20    0.50
   6   7  -3    2.20    0.40
  -6   7   3    2.50    0.40
  -6   7   3    2.70    0.30
   5  -7  -3    5.60    0.60
   5  -7  -3    6.90    0.50
   5   7  -3    4.90    0.60
  -5   7   3    5.80    0.40
   5   7  -3    5.50    0.60
  -5   7   3    4.70    0.70
   5   7  -3    5.50    0.60
   4  -7  -3    0.20    0.20
   4  -7  -3   -0.10    0.10
  -4   7   3   -0.50    0.20
   4   7  -3   -0.10    0.10
  -4   7   3    0.00    0.10
   4   7  -3   -0.10    0.10
   4   7  -3    0.10    0.20
  -3  -7   3  261.47    6.70
   3  -7  -3  254.87    6.90
   3   7  -3  248.98    6.00
   3   7  -3  249.38    6.50
  -3   7   3  251.87    7.10
   3   7  -3  249.38    6.80
   2  -7  -3    0.10    0.10
  -2  -7   3    0.30    0.20
   2  -7  -3    0.10    0.10
   2  -7  -3    0.00    0.10
  -2  -7   3    0.00    0.10
   2   7  -3   -0.10    0.10
  -2   7   3    0.10    0.10
   2   7  -3    0.00    0.10
  -2   7   3   -0.10    0.20
   2   7  -3   -0.10    0.10
   2   7  -3    0.10    0.10
   2   7  -3    0.10    0.20
  -2   7   3   -0.20    0.20
  -1  -7   3   66.39    2.20
   1  -7  -3   66.39    2.30
   1  -7  -3   67.29    2.20
  -1  -7   3   67.69    2.00
  -1  -7   3   67.79    2.40
   1  -7  -3   69.39    2.00
  -1   7   3   68.49    2.50
  -1   7   3   70.89    2.10
  -1   7   3   65.09    2.00
   1   7  -3   67.49    2.10
   1   7  -3   68.69    2.50
  -1   7   3   63.49    2.60
   1   7  -3   68.09    1.80
   1   7  -3   66.79    2.20
   0  -7   3   58.19    2.20
   0  -7  -3   56.69    2.00
   0  -7   3   56.49    2.00
   0  -7  -3   60.29    1.80
   0  -7  -3   55.29    1.90
   0  -7   3   58.19    1.80
   0   7   3   58.79    2.30
   0   7  -3   57.69    2.30
   0   7  -3   56.59    1.60
   0   7   3   55.99    1.80
   0   7   3   59.19    2.40
   0   7  -3   58.09    1.80
   0   7   3   55.89    1.70
   0   7  -3   54.39    2.00
   1  -7   3    0.90    0.20
   1  -7   3    1.20    0.30
   1  -7   3    0.70    0.30
  -1  -7  -3    0.80    0.20
  -1  -7  -3    1.60    0.30
   1   7   3    1.10    0.40
  -1   7  -3    1.30    0.20
  -1   7  -3    1.50    0.30
   1   7   3    1.00    0.20
  -1   7  -3    1.60    0.20
   1   7   3    1.40    0.40
   1   7   3    1.20    0.20
  -1   7  -3    0.80    0.30
  -2  -7  -3   17.70    0.90
   2  -7   3   17.30    1.00
   2  -7   3   17.10    1.10
  -2  -7  -3   15.80    0.90
   2  -7   3   16.60    0.80
   2   7   3   17.20    0.60
  -2   7  -3   14.70    1.10
   2   7   3   16.70    0.80
  -2   7  -3   18.20    0.80
   2   7   3   17.90    1.10
   2   7   3   16.00    1.10
  -3  -7  -3    0.00    0.10
   3  -7   3   -0.10    0.10
   3  -7   3    0.30    0.30
  -3  -7  -3    0.00    0.10
   3  -7   3    0.00    0.10
  -3   7  -3    0.00    0.10
   3   7   3    0.00    0.10
   3   7   3    0.50    0.30
  -3   7  -3   -0.10    0.10
  -3   7  -3    0.10    0.20
   3   7   3    0.20    0.10
   3   7   3    0.30    0.30
   4  -7   3  111.29    3.70
   4  -7   3  108.79    3.10
   4  -7   3  114.29    3.50
  -4  -7  -3   98.99    3.90
  -4  -7  -3  107.39    3.30
   4   7   3  110.89    3.10
   4   7   3  107.49    3.50
   4   7   3  102.79    3.50
  -4   7  -3  109.49    3.80
  -4   7  -3  112.19    3.00
  -4   7  -3  108.59    3.70
   5  -7   3    0.80    0.30
  -5  -7  -3    0.80    0.30
   5  -7   3    1.20    0.30
   5  -7   3    1.20    0.40
   5   7   3    0.80    0.20
   5   7   3    0.80    0.30
  -5   7  -3    0.90    0.30
  -5   7  -3    0.60    0.20
  -5   7  -3    0.30    0.30
   6  -7   3    3.70    0.50
   6  -7   3    3.20    0.60
   6  -7   3    3.90    0.50
   6  -7   3    4.20    0.30
   6   7   3    3.90    0.60
   6   7   3    4.40    0.70
  -6   7  -3    4.60    0.30
  -6   7  -3    3.70    0.50
  -6   7  -3    4.20    0.70
   6   7   3    4.10    0.50
   7  -7   3    2.20    0.40
   7  -7   3    2.10    0.60
   7  -7   3    3.40    0.60
   7  -7   3    2.70    0.20
  -7   7  -3    2.50    0.50
   7   7   3    3.00    0.50
   7   7   3    2.70    0.50
  -7   7  -3    3.10    0.70
  -7   7  -3    2.60    0.30
   7   7   3    2.30    0.40
   8  -7   3    6.20    0.90
   8  -7   3    7.60    0.70
   8  -7   3    5.70    0.70
   8   7   3    6.30    0.70
  -8   7  -3    7.40    1.00
   8   7   3    7.30    0.60
   9  -7   3    5.20    0.70
   9  -7   3    5.10    0.80
   9  -7   3    6.00    0.70
  -9   7  -3    5.10    0.90
   9   7   3    6.20    0.80
   9   7   3    4.70    0.50
   8  -8  -3    1.20    0.40
   8  -8  -3    0.90    0.30
   8   8  -3    0.80    0.30
  -8   8   3    1.00    0.50
   8   8  -3    1.30    0.30
   7  -8  -3   12.70    0.90
   7  -8  -3   12.30    0.80
  -7   8   3   10.30    1.20
  -7   8   3   11.80    0.60
   7   8  -3   13.50    0.80
   7   8  -3   12.30    0.80
   6  -8  -3   29.50    1.50
   6  -8  -3   29.50    1.30
  -6   8   3   30.30    1.80
   6   8  -3   28.40    1.30
  -6   8   3   30.40    1.10
   6   8  -3   28.80    1.90
   6   8  -3   27.70    1.40
   5  -8  -3    5.50    0.70
   5  -8  -3    5.40    0.50
   5   8  -3    4.70    0.60
  -5   8   3    4.60    0.40
  -5   8   3    5.90    0.90
   5   8  -3    4.80    0.70
   5   8  -3    5.40    0.60
   4  -8  -3   47.20    2.00
   4  -8  -3   46.80    1.80
   4  -8  -3   48.70    1.70
  -4   8   3   46.50    2.30
   4   8  -3   47.30    2.00
   4   8  -3   51.79    1.80
  -4   8   3   48.50    1.60
  -4   8   3   47.40    2.20
   4   8  -3   46.00    2.30
   3  -8  -3    0.30    0.20
   3  -8  -3    0.50    0.20
   3  -8  -3    0.60    0.20
   3   8  -3    0.50    0.20
  -3   8   3    0.40    0.20
  -3   8   3    0.00    0.20
  -3   8   3    0.10    0.20
   3   8  -3   -0.10    0.20
  -2  -8   3    1.00    0.30
   2  -8  -3    0.50    0.20
   2  -8  -3    0.90    0.30
  -2  -8   3    0.70    0.30
  -2  -8   3    1.30    0.30
   2   8  -3    0.80    0.10
   2   8  -3    1.20    0.10
  -2   8   3    0.70    0.40
  -2   8   3    0.80    0.40
   2   8  -3    1.10    0.30
  -2   8   3    1.10    0.20
   2   8  -3    1.00    0.30
   2   8  -3    0.30    0.30
  -1  -8   3   15.10    1.00
   1  -8  -3   17.90    1.00
   1  -8  -3   17.60    0.90
   1  -8  -3   17.20    1.00
  -1  -8   3   18.00    0.80
   1   8  -3   19.00    0.90
   1   8  -3   17.70    1.00
  -1   8   3   16.60    0.80
  -1   8   3   15.90    1.20
   1   8  -3   18.00    0.60
  -1   8   3   18.30    1.20
   1   8  -3   17.40    0.70
   1   8  -3   16.00    1.10
   0  -8  -3    1.90    0.40
   0  -8   3    1.00    0.40
   0  -8   3    1.90    0.30
   0  -8  -3    1.50    0.30
   0  -8  -3    1.80    0.30
   0  -8   3    2.20    0.40
   0   8   3    1.50    0.40
   0   8  -3    1.50    0.30
   0   8  -3    1.60    0.30
   0   8   3    1.30    0.40
   0   8  -3    1.60    0.30
   0   8   3    1.50    0.30
   0   8  -3    1.50    0.40
   0   8   3    1.90    0.20
   0   8  -3    2.30    0.30
   1  -8   3   11.90    0.80
  -1  -8  -3   11.50    0.70
  -1  -8  -3   11.40    0.80
   1  -8   3   12.10    0.70
   1  -8   3   11.10    0.90
  -1   8  -3   12.20    1.00
   1   8   3   11.30    1.00
  -1   8  -3   12.10    0.70
   1   8   3   12.40    1.00
  -1   8  -3   11.40    0.80
   1   8   3   10.80    0.50
   1   8   3   10.70    0.70
  -1   8  -3   11.30    0.60
   2  -8   3    1.40    0.40
   2  -8   3    1.50    0.50
  -2  -8  -3    1.50    0.30
   2  -8   3    1.40    0.30
  -2  -8  -3    1.80    0.30
  -2   8  -3    1.80    0.30
   2   8   3    2.40    0.50
   2   8   3    1.50    0.30
  -2   8  -3    1.40    0.50
  -2   8  -3    1.10    0.30
   2   8   3    1.70    0.20
   2   8   3    1.50    0.40
  -3  -8  -3    1.10    0.30
   3  -8   3    1.80    0.50
  -3  -8  -3    2.00    0.40
   3  -8   3    2.30    0.40
   3  -8   3    2.00    0.40
   3   8   3    2.00    0.50
   3   8   3    2.10    0.50
  -3   8  -3    1.50    0.30
   3   8   3    1.60    0.30
  -3   8  -3    1.90    0.40
  -3   8  -3    1.10    0.50
   4  -8   3   40.10    1.50
  -4  -8  -3   35.60    1.60
   4  -8   3   35.00    1.70
   4  -8   3   35.20    1.90
  -4  -8  -3   36.00    1.40
   4   8   3   38.30    1.80
   4   8   3   38.80    1.50
  -4   8  -3   34.60    2.10
  -4   8  -3   36.60    1.30
   4   8   3   38.00    1.80
   5  -8   3    0.80    0.40
   5  -8   3    0.70    0.30
   5  -8   3    0.80    0.30
   5   8   3    1.10    0.40
  -5   8  -3    1.30    0.50
   5   8   3    0.80    0.30
   5   8   3    1.10    0.40
  -5   8  -3    1.00    0.30
  -5   8  -3    0.80    0.20
   6  -8   3    0.40    0.40
   6  -8   3    0.10    0.20
   6  -8   3    0.10    0.20
  -6   8  -3    0.00    0.10
   6   8   3    0.40    0.20
   6   8   3    0.10    0.20
  -6   8  -3    0.30    0.20
  -6   8  -3    0.40    0.40
   6   8   3    0.10    0.20
   7  -8   3    1.90    0.60
   7  -8   3    0.80    0.30
   7  -8   3    1.30    0.30
  -7   8  -3    1.10    0.50
   7   8   3    1.30    0.40
  -7   8  -3    0.70    0.20
   7   8   3    0.90    0.30
   8  -8   3   25.90    1.80
   8  -8   3   22.10    1.60
   8  -8   3   22.30    1.40
   8   8   3   23.70    1.20
  -8   8  -3   24.00    1.70
   8   8   3   22.90    1.30
   6  -9  -3    1.40    0.30
   6  -9  -3    1.30    0.30
   6  -9  -3    1.40    0.40
  -6   9   3    1.70    0.30
   6   9  -3    0.90    0.30
  -6   9   3    1.40    0.60
   6   9  -3    1.20    0.40
  -6   9   3    1.30    0.50
   5  -9  -3    1.20    0.30
   5  -9  -3    0.70    0.30
   5  -9  -3    0.60    0.20
   5   9  -3    0.90    0.30
  -5   9   3    0.70    0.20
   5   9  -3    1.10    0.40
  -5   9   3    1.50    0.60
  -5   9   3    0.30    0.40
   4  -9  -3    0.50    0.20
   4  -9  -3    0.30    0.20
   4  -9  -3    0.50    0.30
  -4   9   3    0.60    0.40
  -4   9   3    0.40    0.20
  -4   9   3    0.40    0.40
   4   9  -3    0.80    0.30
   4   9  -3    0.70    0.20
   3  -9  -3    0.20    0.20
  -3  -9   3    0.30    0.20
   3  -9  -3    0.30    0.20
   3  -9  -3    0.20    0.20
   3   9  -3    0.50    0.30
  -3   9   3    0.50    0.40
   3   9  -3    0.40    0.30
  -3   9   3    0.40    0.40
   3   9  -3    0.10    0.20
   2  -9  -3    3.90    0.60
  -2  -9   3    3.70    0.40
   2  -9  -3    4.20    0.50
   2   9  -3    4.50    0.60
   2   9  -3    4.40    0.20
   2   9  -3    4.20    0.30
   2   9  -3    4.30    0.70
  -2   9   3    4.50    0.80
  -2   9   3    4.20    0.80
  -2   9   3    5.00    0.50
   2   9  -3    3.60    0.50
   1  -9  -3    2.60    0.40
  -1  -9   3    2.30    0.40
   1  -9  -3    3.20    0.50
   1  -9  -3    2.70    0.50
  -1  -9   3    2.70    0.50
  -1  -9   3    3.00    0.70
  -1   9   3    3.20    0.40
  -1   9   3    2.70    0.60
   1   9  -3    2.50    0.40
   1   9  -3    2.50    0.20
  -1   9   3    2.20    0.60
   1   9  -3    2.60    0.30
   1   9  -3    2.90    0.60
   0  -9  -3    6.30    0.60
   0  -9  -3    7.50    0.50
   0  -9   3    7.10    0.70
   0  -9  -3    7.80    0.70
   0  -9   3    7.80    0.90
   0  -9   3    5.80    0.50
   0   9  -3    6.80    0.60
   0   9  -3    6.90    0.40
   0   9   3    7.50    0.60
   0   9  -3    7.90    1.00
   0   9   3    7.10    1.00
   0   9   3    7.30    1.00
   0   9  -3    6.70    0.60
   1  -9   3    0.30    0.30
  -1  -9  -3    0.00    0.10
  -1  -9  -3   -0.10    0.10
  -1  -9  -3    0.20    0.20
   1  -9   3    0.20    0.20
   1  -9   3   -0.20    0.10
  -1   9  -3    0.00    0.10
  -1   9  -3    0.10    0.10
   1   9   3    0.10    0.30
  -1   9  -3   -0.10    0.20
   1   9   3    0.00    0.10
   1   9   3   -0.10    0.10
  -1   9  -3    0.00    0.20
   1   9   3    0.00    0.20
   2  -9   3    7.40    0.70
   2  -9   3    8.80    1.00
   2  -9   3    8.20    0.60
  -2  -9  -3    7.80    0.70
  -2  -9  -3    6.90    0.60
   2   9   3    8.60    0.60
  -2   9  -3    7.50    0.70
  -2   9  -3    7.40    0.50
   2   9   3    7.80    1.00
   2   9   3    8.60    1.00
  -2   9  -3    8.00    1.00
   2   9   3    7.80    0.30
  -2   9  -3    8.00    0.60
  -3  -9  -3    2.40    0.50
   3  -9   3    1.60    0.30
   3  -9   3    2.10    0.40
  -3  -9  -3    1.90    0.40
   3  -9   3    1.40    0.50
   3   9   3    1.90    0.40
   3   9   3    1.80    0.50
  -3   9  -3    1.80    0.50
   4  -9   3    0.50    0.30
   4  -9   3    1.50    0.50
   4  -9   3    1.10    0.30
   4   9   3    0.80    0.30
   4   9   3    0.50    0.30
  -4   9  -3    1.00    0.30
   4   9   3    1.20    0.30
  -4   9  -3    0.90    0.20
  -4   9  -3    1.00    0.50
   5  -9   3    3.00    0.70
   5  -9   3    4.30    0.50
  -5   9  -3    3.30    0.70
   5   9   3    3.00    0.50
  -5   9  -3    3.80    0.40
   5   9   3    5.10    0.80
   6  -9   3    0.20    0.40
   6  -9   3    0.10    0.20
  -6   9  -3    0.00    0.10
   6   9   3    0.40    0.20
  -6   9  -3   -0.30    0.30
   6   9   3   -0.10    0.10
  -4 -10   3    6.60    0.50
   4 -10  -3    5.60    0.60
   4  10  -3    5.80    0.90
  -4  10   3    4.30    0.90
  -4  10   3    7.10    0.60
  -4  10   3    7.00    1.10
  -3 -10   3    0.10    0.20
   3 -10  -3    0.00    0.20
  -3  10   3   -0.20    0.30
  -3  10   3    0.10    0.20
   3  10  -3   -0.10    0.10
  -3  10   3    0.10    0.30
  -2 -10   3    6.80    0.60
   2 -10  -3    7.20    0.60
  -2  10   3    7.00    0.60
   2  10  -3    5.90    0.90
  -2  10   3    4.90    0.90
   2  10  -3    6.40    0.30
   2  10  -3    7.10    0.70
  -2  10   3    7.20    1.10
  -1 -10   3    0.20    0.20
   1 -10  -3   -0.20    0.10
  -1  10   3    0.60    0.40
  -1  10   3   -0.10    0.10
   1  10  -3    0.20    0.10
   1  10  -3    0.50    0.30
  -1  10   3    0.30    0.30
   1  10  -3    0.10    0.20
   1  10  -3    0.40    0.30
   0 -10  -3    1.10    0.30
   0 -10   3    0.70    0.40
   0 -10   3    0.40    0.20
   0  10  -3    0.70    0.30
   0  10   3    0.50    0.40
   0  10   3    1.20    0.50
   0  10  -3    0.50    0.40
   0  10   3    0.70    0.20
   0  10  -3    0.60    0.20
   0  10  -3    0.70    0.20
   1 -10   3   16.10    1.30
   1 -10   3   15.20    0.90
  -1 -10  -3   14.70    0.80
   1  10   3   15.30    0.90
  -1  10  -3   13.50    1.00
  -1  10  -3   16.70    1.30
  -1  10  -3   14.80    0.90
   1  10   3   14.60    1.30
  -1  10  -3   14.50    0.70
  -2 -10  -3    2.30    0.40
   2 -10   3    3.40    0.50
  -2  10  -3    3.10    0.40
  -2  10  -3    3.50    0.60
   2  10   3    4.20    0.60
  -2  10  -3    3.30    0.80
  -2  10  -3    2.70    0.40
   2  10   3    2.70    0.70
   2  10   3    3.20    0.70
   3 -10   3    0.00    0.10
   3 -10   3    0.10    0.40
   3  10   3    0.20    0.20
  -3  10  -3    0.10    0.10
  -3  10  -3    0.00    0.10
  -3  10  -3    0.30    0.40
   3  10   3    0.30    0.30
   4 -10   3   -0.30    0.20
  -4  10  -3    0.30    0.40
  -4  10  -3    0.00    0.10
   4  10   3    0.20    0.30
   4  10   3    0.50    0.30
  12   0  -4    7.80    0.60
  11   0  -4    4.00    0.50
 -11   0   4    3.70    0.20
  10   0  -4   78.99    2.30
 -10   0   4   77.29    2.00
  -9   0   4    9.10    0.40
   9   0  -4    9.70    0.50
   8   0  -4   57.29    1.70
  -8   0   4   58.79    1.60
  -7   0   4    2.50    0.30
   7   0  -4    1.90    0.30
   7   0  -4    2.30    0.30
  -7   0   4    2.00    0.20
  -6   0   4   63.39    1.60
   6   0  -4   62.39    1.60
  -6   0   4   63.89    1.80
   6   0  -4   62.89    1.90
   6   0  -4   65.69    1.80
  -6   0   4   65.19    1.60
  -6   0   4   63.89    1.70
  -6   0   4   66.09    1.90
  -5   0   4  136.29    3.50
  -5   0   4  131.99    3.30
  -5   0   4  131.69    3.30
  -4   0   4   28.40    0.80
   4   0  -4   28.70    0.80
  -4   0   4   28.40    0.90
   4   0  -4   28.30    0.80
  -4   0   4   28.10    0.80
  -4   0   4   28.00    0.80
   4   0  -4   28.00    0.80
  -4   0   4   28.40    0.90
   4   0  -4   27.70    1.00
  -3   0   4  124.89    8.30
   3   0  -4  136.29    9.00
   2   0  -4  154.78   10.10
  -2   0   4  152.58    9.90
   1   0  -4  153.88   10.80
  -1   0   4  196.08   12.10
   0   0   4 1882.51   58.89
   0   0  -4 2000.90   58.99
   1   0   4 9235.98  241.58
  -1   0  -4 9999.00  241.08
  -2   0  -4  245.28   17.00
   2   0   4  243.28   17.40
  -3   0  -4   55.19    1.80
   3   0   4   59.19    1.60
  -3   0  -4   57.29    1.70
  -3   0  -4   57.59    1.60
  -3   0  -4   58.19    1.60
   3   0   4   55.09    1.80
   4   0   4  234.88   19.60
  -4   0  -4  184.68   17.30
  -5   0  -4   25.60    1.10
  -5   0  -4   27.40    1.00
   5   0   4   27.70    0.90
   5   0   4   28.40    0.80
  -5   0  -4   26.20    1.00
   5   0   4   27.80    1.20
   5   0   4   26.10    1.00
  -5   0  -4   26.80    0.90
  -6   0  -4  281.27   23.60
   6   0   4  320.27   31.10
   7   0   4   74.09    1.90
  -7   0  -4   73.29    2.20
   7   0   4   73.39    2.20
  -7   0  -4   71.69    2.40
   7   0   4   75.99    2.20
  -7   0  -4   72.59    2.30
   8   0   4    5.80    0.50
   8   0   4    5.60    0.30
   8   0   4    5.60    0.60
  -8   0  -4    5.80    0.60
  -8   0  -4    6.40    0.50
  -8   0  -4    5.40    0.50
   8   0   4    5.40    0.40
   9   0   4   19.10    0.90
   9   0   4   19.50    0.90
   9   0   4   17.80    1.10
  -9   0  -4   18.40    1.00
  -9   0  -4   19.70    0.90
   9   0   4   19.30    0.60
 -10   0  -4   63.99    2.10
  10   0   4   63.89    2.00
  10   0   4   62.69    1.60
 -10   0  -4   64.29    2.30
  10   0   4   58.99    2.00
  10   0   4   57.79    2.30
 -11   0  -4    5.30    0.60
  11   0   4    5.80    0.70
 -11   0  -4    5.60    0.70
  11   0   4    5.40    0.50
  11   0   4    5.40    0.30
  11   0   4    5.70    0.60
  12   0   4   21.40    1.00
 -12   0  -4   20.70    1.20
  12   0   4   20.70    1.30
 -12   0  -4   20.60    1.10
  12   0   4   22.00    1.10
  12  -1  -4    1.10    0.30
  12   1  -4    1.00    0.20
  11  -1  -4    1.30    0.30
  11  -1  -4    1.50    0.10
  11  -1  -4    1.30    0.10
 -11   1   4    1.40    0.20
 -11   1   4    1.40    0.20
  11   1  -4    1.40    0.30
  10  -1  -4    1.00    0.20
  10  -1  -4    1.00    0.10
  10  -1  -4    1.20    0.10
 -10   1   4    0.90    0.20
  10   1  -4    1.20    0.20
 -10   1   4    1.20    0.20
   9  -1  -4    0.30    0.10
   9  -1  -4    0.00    0.10
  -9  -1   4    0.10    0.10
   9  -1  -4    0.10    0.10
  -9   1   4    0.20    0.10
   9   1  -4    0.10    0.10
  -9   1   4    0.20    0.10
  -9   1   4    0.00    0.10
  -8  -1   4  157.38    3.90
   8  -1  -4  150.28    4.00
   8  -1  -4  156.08    3.90
   8   1  -4  155.08    4.00
  -8   1   4  155.78    4.00
  -8   1   4  159.78    3.80
  -8   1   4  159.58    4.00
  -7  -1   4    2.50    0.30
   7  -1  -4    2.30    0.20
   7  -1  -4    3.30    0.40
  -7  -1   4    2.50    0.30
  -7  -1   4    2.30    0.20
  -7   1   4    2.80    0.30
   7   1  -4    2.40    0.30
  -7   1   4    3.00    0.30
  -7   1   4    2.80    0.30
   7   1  -4    2.80    0.20
  -7   1   4    2.60    0.20
  -6  -1   4   90.79    2.40
  -6  -1   4   91.29    2.40
   6  -1  -4   88.49    2.30
   6  -1  -4   91.19    2.40
   6  -1  -4   88.89    2.60
   6   1  -4   89.79    2.40
   6   1  -4   90.39    2.50
   6   1  -4   88.39    2.30
  -6   1   4   89.29    2.40
  -6   1   4   91.79    2.40
  -6   1   4   90.79    2.40
  -6   1   4   89.99    2.30
   5  -1  -4   20.30    0.70
   5  -1  -4   21.50    0.90
   5  -1  -4   21.70    0.70
   5  -1  -4   21.30    0.70
  -5  -1   4   21.70    0.70
  -5  -1   4   22.10    0.70
  -5  -1   4   21.00    0.70
   5   1  -4   21.10    0.70
  -5   1   4   20.90    0.80
  -5   1   4   21.50    0.70
  -5   1   4   20.80    0.70
  -5   1   4   21.20    0.80
  -5   1   4   19.20    0.70
   5   1  -4   21.20    0.70
   5   1  -4   21.00    0.80
  -4   1   4  185.28   12.70
  -4   1   4  168.98   12.20
  -3  -1   4  422.26   15.90
  -3   1   4  402.46   19.40
   3   1  -4  404.76   15.10
   2  -1  -4   12.20    0.60
  -2  -1   4   12.20    0.50
   2  -1  -4   12.60    0.50
  -2  -1   4   12.30    0.40
   2  -1  -4   12.20    0.40
  -2  -1   4   12.70    0.50
  -2  -1   4   12.80    0.40
   2  -1  -4   12.40    0.50
  -2  -1   4   12.40    0.40
  -2   1   4   12.40    0.50
   2   1  -4   12.50    0.50
   2   1  -4   12.90    0.40
  -2   1   4   12.20    0.50
  -2   1   4   11.90    0.50
   2   1  -4   12.90    0.50
  -2   1   4   12.50    0.40
   2   1  -4   12.50    0.50
  -1  -1   4    2.60    0.20
   1  -1  -4    3.30    0.10
  -1  -1   4    2.30    0.20
   1  -1  -4    2.80    0.20
  -1  -1   4    2.90    0.10
  -1  -1   4    2.90    0.20
  -1  -1   4    2.60    0.20
   1  -1  -4    2.70    0.20
   1  -1  -4    2.90    0.30
   1   1  -4    2.90    0.20
  -1   1   4    2.60    0.20
  -1   1   4    2.90    0.30
  -1   1   4    2.40    0.20
   1   1  -4    2.80    0.20
   1   1  -4    2.90    0.20
   0  -1   4  972.30   36.90
   0  -1  -4  950.10   36.40
   0   1  -4  975.70   36.10
   0   1   4 1013.10   36.80
   1  -1   4  230.68   16.60
  -1  -1  -4  247.78   16.40
  -1   1  -4  239.58   16.60
   1   1   4  192.48   14.70
  -2  -1  -4   29.40    0.90
   2  -1   4   30.00    0.90
   2  -1   4   28.70    0.90
  -2  -1  -4   28.70    0.90
  -2  -1  -4   31.60    1.00
   2  -1   4   28.80    1.10
   2  -1   4   31.10    1.00
  -2  -1  -4   31.00    1.10
   2   1   4   29.50    1.10
  -2   1  -4   29.30    0.90
   2   1   4   30.30    0.90
   2   1   4   28.10    0.80
   2   1   4   29.60    0.90
  -2   1  -4   29.60    0.90
  -2   1  -4   27.90    1.10
   2   1   4   32.80    1.00
   3  -1   4    0.20    0.10
  -3  -1  -4    0.30    0.10
  -3  -1  -4    0.40    0.10
   3  -1   4    0.20    0.10
  -3  -1  -4    0.30    0.10
   3  -1   4    0.30    0.10
  -3  -1  -4    0.40    0.20
  -3   1  -4    0.60    0.20
  -3   1  -4    0.30    0.10
   3   1   4    0.50    0.10
   3   1   4    0.50    0.10
  -3   1  -4    0.30    0.10
   3   1   4    0.40    0.10
  -3   1  -4    0.40    0.10
   3   1   4    0.50    0.10
   3   1   4    0.40    0.20
  -4  -1  -4   15.30    0.80
  -4  -1  -4   16.10    0.60
   4  -1   4   15.90    0.60
  -4  -1  -4   16.80    0.60
   4  -1   4   16.80    0.80
  -4  -1  -4   15.60    0.70
  -4   1  -4   16.00    0.60
   4   1   4   15.30    0.80
  -4   1  -4   17.00    0.70
   4   1   4   16.30    0.60
  -4   1  -4   14.80    0.70
  -4   1  -4   15.00    0.80
   4   1   4   14.80    0.60
   4   1   4   16.30    0.50
  -5  -1  -4  178.58    4.50
  -5   1  -4  180.98    4.60
   6  -1   4   21.50    0.90
  -6  -1  -4   21.80    0.80
   6  -1   4   19.80    1.00
   6  -1   4   21.40    0.90
  -6  -1  -4   19.50    0.90
  -6  -1  -4   22.60    1.00
   6  -1   4   22.40    0.60
   6   1   4   21.90    0.70
  -6   1  -4   21.80    0.90
   6   1   4   21.80    0.90
  -6   1  -4   21.90    1.10
   6   1   4   21.90    0.80
  -7  -1  -4    4.30    0.30
  -7  -1  -4    3.00    0.40
   7  -1   4    3.50    0.40
  -7  -1  -4    5.80    0.80
   7  -1   4    4.40    0.40
   7  -1   4    4.30    0.20
   7   1   4    2.60    0.30
  -7   1  -4    4.50    0.60
   7   1   4    3.80    0.30
  -7   1  -4    3.90    0.40
   7   1   4    4.80    0.60
   7   1   4    4.10    0.30
   8  -1   4    1.20    0.20
   8  -1   4    1.20    0.10
   8  -1   4    0.40    0.20
  -8  -1  -4    1.60    0.30
  -8  -1  -4    1.10    0.30
  -8  -1  -4    0.90    0.30
   8  -1   4    1.30    0.30
   8   1   4    1.20    0.20
   8   1   4    1.00    0.30
  -8   1  -4    0.90    0.20
  -8   1  -4    0.60    0.30
   8   1   4    1.20    0.20
   8   1   4    1.30    0.30
  -9  -1  -4   46.10    1.60
   9  -1   4   48.60    1.70
   9  -1   4   49.20    2.00
  -9  -1  -4   45.90    1.80
   9  -1   4   49.00    1.30
   9  -1   4   47.70    1.70
   9  -1   4   48.90    1.30
  -9   1  -4   51.39    2.00
   9   1   4   50.69    1.80
   9   1   4   49.30    1.90
   9   1   4   48.80    1.60
   9   1   4   48.90    1.40
  10  -1   4   33.70    1.60
 -10  -1  -4   35.00    1.50
  10  -1   4   32.20    1.30
 -10  -1  -4   31.30    1.20
  10  -1   4   32.10    1.30
  10   1   4   28.60    1.20
 -10   1  -4   35.90    1.60
  10   1   4   30.40    1.20
  10   1   4   32.70    1.50
  10   1   4   32.50    1.00
  11  -1   4    6.80    0.60
 -11  -1  -4    6.60    0.80
  11  -1   4    5.90    0.60
 -11  -1  -4    7.00    0.50
  11  -1   4    7.20    0.80
 -11   1  -4    5.80    0.70
  11   1   4    8.20    0.60
  11   1   4    7.40    0.40
  11   1   4    6.60    0.80
 -12  -1  -4    0.40    0.20
  12  -1   4    0.70    0.20
  12  -1   4    0.40    0.30
 -12  -1  -4    0.30    0.20
  12  -1   4    0.50    0.20
 -12   1  -4    0.20    0.20
  12   1   4    0.40    0.30
  12   1   4    0.20    0.10
  12   1   4    0.60    0.20
 -12   1  -4    0.30    0.30
  12   1   4    0.30    0.10
  12  -2  -4   13.50    0.80
  12  -2  -4   13.90    0.60
  12  -2  -4   13.40    0.60
 -12   2   4   14.80    0.70
  12   2  -4   13.50    0.70
  11  -2  -4    2.60    0.40
  11  -2  -4    3.40    0.30
  11  -2  -4    3.20    0.30
 -11   2   4    3.10    0.40
 -11   2   4    3.60    0.50
  11   2  -4    3.60    0.40
  10  -2  -4    7.70    0.40
  10  -2  -4    8.70    0.50
  10  -2  -4    9.60    0.60
 -10   2   4    9.90    0.70
  10   2  -4    8.40    0.50
  10   2  -4    9.30    0.50
 -10   2   4    8.90    0.60
   9  -2  -4    5.50    0.40
  -9  -2   4    6.20    0.40
   9  -2  -4    6.20    0.50
   9  -2  -4    5.40    0.30
  -9   2   4    6.30    0.50
   9   2  -4    6.20    0.40
   9   2  -4    6.10    0.40
  -9   2   4    6.50    0.50
  -8  -2   4    5.40    0.30
   8  -2  -4    4.30    0.40
   8  -2  -4    4.80    0.30
  -8  -2   4    4.60    0.30
   8  -2  -4    4.90    0.30
  -8   2   4    5.10    0.20
  -8   2   4    4.60    0.50
   8   2  -4    4.80    0.30
  -8   2   4    5.10    0.20
   8   2  -4    5.50    0.40
  -8   2   4    5.10    0.40
   7  -2  -4    0.00    0.10
   7  -2  -4    0.10    0.10
  -7  -2   4    0.00    0.10
  -7  -2   4    0.00    0.10
   7  -2  -4    0.10    0.10
  -7  -2   4    0.10    0.10
  -7   2   4    0.00    0.10
  -7   2   4    0.00    0.10
   7   2  -4    0.20    0.10
   7   2  -4    0.10    0.10
   7   2  -4    0.00    0.10
  -7   2   4    0.20    0.10
  -7   2   4    0.00    0.10
  -7   2   4    0.00    0.10
   6  -2  -4   10.00    0.40
   6  -2  -4    9.30    0.60
  -6  -2   4    9.90    0.50
  -6  -2   4    9.60    0.40
  -6  -2   4    9.90    0.50
   6  -2  -4   10.00    0.50
   6  -2  -4    9.40    0.50
   6   2  -4    9.30    0.40
  -6   2   4    8.90    0.60
   6   2  -4    9.20    0.50
   6   2  -4    9.30    0.50
  -6   2   4    9.70    0.40
  -6   2   4   10.10    0.60
  -6   2   4    8.90    0.40
   5  -2  -4   50.59    1.40
  -5  -2   4   51.09    1.40
  -5  -2   4   50.49    1.40
   5  -2  -4   49.40    1.60
   5  -2  -4   50.79    1.50
   5  -2  -4   50.09    1.50
  -5  -2   4   50.59    1.50
  -5   2   4   53.99    1.60
  -5   2   4   48.90    1.60
  -5   2   4   51.49    1.40
   5   2  -4   53.09    1.50
  -5   2   4   50.39    1.60
   5   2  -4   50.49    1.50
  -4  -2   4  196.18    8.50
  -4   2   4  168.68   15.30
   4   2  -4  183.78    8.30
  -4   2   4  182.98   15.00
  -3  -2   4  178.88   11.00
  -3   2   4  193.18   14.70
  -3   2   4  146.09   13.70
   3   2  -4  178.18   10.70
  -2  -2   4   66.89    1.80
  -2  -2   4   69.69    1.80
   2  -2  -4   67.39    1.70
   2  -2  -4   67.69    1.90
  -2  -2   4   65.89    1.90
  -2   2   4   69.59    2.00
   2   2  -4   68.49    1.90
   2   2  -4   67.19    1.80
  -2   2   4   66.69    1.80
  -1  -2   4    3.00    0.20
  -1  -2   4    2.50    0.20
   1  -2  -4    2.40    0.20
   1  -2  -4    3.00    0.30
  -1  -2   4    2.90    0.30
   1  -2  -4    2.10    0.30
  -1  -2   4    2.60    0.20
  -1  -2   4    2.70    0.10
  -1   2   4    2.30    0.20
   1   2  -4    2.40    0.20
   1   2  -4    2.70    0.30
   1   2  -4    2.40    0.20
  -1   2   4    2.30    0.20
   1   2  -4    2.60    0.20
  -1   2   4    2.80    0.20
  -1   2   4    1.80    0.30
   0  -2   4  102.09   13.00
   0  -2  -4  126.89   14.60
   0   2  -4  102.39   12.40
   0   2   4  137.69   13.00
  -1  -2  -4  299.77   20.30
   1  -2   4  277.87   20.30
  -1   2  -4  279.47   19.80
   1   2   4  318.77   20.60
  -2  -2  -4  104.89   14.20
   2  -2   4  122.69   16.00
  -2   2  -4  125.49   16.50
   2   2   4  122.49   15.20
  -3  -2  -4    0.70    0.10
  -3  -2  -4    0.90    0.20
   3  -2   4    0.70    0.10
  -3  -2  -4    0.60    0.10
   3  -2   4    0.50    0.10
   3  -2   4    0.80    0.10
  -3  -2  -4    0.60    0.10
  -3  -2  -4    0.50    0.20
   3   2   4    0.40    0.10
   3   2   4    0.60    0.10
   3   2   4    1.00    0.10
  -3   2  -4    0.40    0.10
   3   2   4    0.60    0.10
   3   2   4    0.70    0.20
  -3   2  -4    1.10    0.20
  -3   2  -4    0.70    0.10
   4  -2   4   71.89    2.10
  -4  -2  -4   68.49    2.20
  -4  -2  -4   73.09    2.10
  -4  -2  -4   69.59    1.90
   4  -2   4   73.49    1.90
  -4  -2  -4   72.29    1.90
   4  -2   4   74.59    2.40
   4  -2   4   73.99    2.00
  -4  -2  -4   71.69    2.00
  -4   2  -4   72.29    2.10
  -4   2  -4   72.89    2.20
   4   2   4   68.49    2.20
   4   2   4   71.39    1.90
  -4   2  -4   70.49    2.30
   4   2   4   71.59    1.90
   5  -2   4   85.19    2.50
  -5  -2  -4   88.39    2.30
  -5  -2  -4   87.89    2.40
  -5  -2  -4   87.69    2.40
  -5  -2  -4   86.79    2.30
   5  -2   4   84.79    2.70
   5  -2   4   87.19    2.20
  -5  -2  -4   86.59    2.60
   5  -2   4   86.29    2.40
  -5   2  -4   82.69    2.70
   5   2   4   83.09    2.30
   5   2   4   87.19    2.30
   5   2   4   86.19    2.70
   5   2   4   89.69    2.40
  -5   2  -4   84.99    2.40
  -5   2  -4   86.79    2.50
  -6  -2  -4  146.99    4.10
  -6  -2  -4  151.08    3.90
   6  -2   4  144.39    3.50
   6  -2   4  144.69    4.20
   6  -2   4  139.09    3.80
  -6   2  -4  147.39    4.00
  -6   2  -4  141.69    4.20
   7  -2   4    1.50    0.10
   7  -2   4    1.80    0.30
   7  -2   4    1.90    0.30
  -7  -2  -4    1.80    0.30
   7  -2   4    1.90    0.40
  -7  -2  -4    1.20    0.30
   7  -2   4    1.50    0.10
  -7  -2  -4    2.10    0.20
   7   2   4    2.00    0.40
   7   2   4    1.60    0.20
  -7   2  -4    1.60    0.30
   7   2   4    1.80    0.30
   7   2   4    1.70    0.20
  -7   2  -4    1.70    0.40
   8  -2   4    7.10    0.50
  -8  -2  -4    7.10    0.60
   8  -2   4    7.20    0.30
   8  -2   4    7.30    0.30
  -8  -2  -4    7.40    0.40
   8  -2   4    7.10    0.80
   8  -2   4    6.90    0.50
   8   2   4    9.00    0.70
  -8   2  -4    7.00    0.60
  -8   2  -4    8.30    0.80
   8   2   4    7.80    0.50
   8   2   4    7.30    0.50
   8   2   4    8.00    0.50
   9  -2   4    1.30    0.30
   9  -2   4    0.40    0.20
  -9  -2  -4    1.30    0.40
  -9  -2  -4    1.50    0.20
   9  -2   4    1.30    0.30
   9   2   4    1.00    0.20
   9   2   4    1.60    0.40
   9   2   4    1.50    0.20
   9   2   4    1.10    0.20
  -9   2  -4    1.00    0.30
  10  -2   4   10.20    0.70
  10  -2   4   11.00    0.70
 -10  -2  -4    9.90    0.60
  10  -2   4   10.10    0.90
 -10  -2  -4    9.40    0.80
  10   2   4    9.80    0.60
 -10   2  -4    8.80    0.80
  10   2   4    9.80    0.60
  10   2   4    9.60    0.50
  10   2   4    8.90    0.80
  11  -2   4    7.30    0.90
  11  -2   4    7.80    0.60
  11  -2   4    8.00    0.60
 -11  -2  -4    8.30    0.70
 -11  -2  -4    8.30    0.50
 -11   2  -4    6.30    0.80
  11   2   4    8.80    0.80
  11   2   4    7.00    0.40
  11   2   4    8.30    0.60
  11   2   4    7.80    0.50
  12  -2   4    3.60    0.50
  12  -2   4    3.90    0.60
 -12  -2  -4    3.70    0.60
  12  -2   4    3.80    0.70
 -12   2  -4    3.50    0.60
  12   2   4    3.60    0.30
  12   2   4    2.60    0.50
  12   2   4    3.10    0.50
  12   2   4    4.30    0.40
  11  -3  -4    0.30    0.10
  11  -3  -4    0.20    0.20
  11  -3  -4    0.20    0.10
  11   3  -4    0.20    0.10
 -11   3   4    0.40    0.20
  10  -3  -4    4.20    0.50
  10  -3  -4    4.00    0.40
  10  -3  -4    4.00    0.30
  10   3  -4    4.30    0.40
 -10   3   4    4.60    0.60
 -10   3   4    3.30    0.50
   9  -3  -4   79.59    2.40
  -9  -3   4   78.49    2.20
   9  -3  -4   79.49    2.40
  -9   3   4   78.39    2.60
   9   3  -4   79.09    2.30
   8  -3  -4   55.69    1.80
  -8  -3   4   55.59    1.60
   8  -3  -4   55.49    1.80
  -8   3   4   55.39    2.00
  -8   3   4   57.89    1.40
   8   3  -4   56.29    1.70
   7  -3  -4   47.50    1.50
   7  -3  -4   47.60    1.60
  -7  -3   4   48.10    1.40
  -7   3   4   50.09    1.30
  -7   3   4   47.70    1.70
   7   3  -4   48.50    1.50
  -7   3   4   50.09    1.30
   6  -3  -4    0.20    0.10
   6  -3  -4    0.20    0.10
   6  -3  -4    0.20    0.10
   6  -3  -4   -0.10    0.10
  -6  -3   4    0.10    0.10
  -6  -3   4    0.20    0.10
  -6  -3   4    0.10    0.10
  -6   3   4    0.20    0.10
   6   3  -4    0.10    0.10
  -6   3   4    0.00    0.10
   6   3  -4    0.10    0.10
  -6   3   4    0.20    0.10
  -6   3   4    0.00    0.10
   5  -3  -4    0.40    0.10
  -5  -3   4    0.40    0.10
  -5  -3   4    0.40    0.10
   5  -3  -4    0.30    0.10
  -5  -3   4    0.30    0.10
   5  -3  -4    0.50    0.20
   5  -3  -4    0.40    0.10
   5   3  -4    0.40    0.10
  -5   3   4    0.60    0.10
  -5   3   4    0.30    0.10
  -5   3   4    0.40    0.20
  -5   3   4    0.20    0.20
   5   3  -4    0.30    0.10
   5   3  -4    0.50    0.10
   5   3  -4    0.30    0.10
  -4  -3   4    3.00    0.30
  -4  -3   4    2.30    0.20
  -4  -3   4    2.50    0.20
  -4  -3   4    2.50    0.20
   4  -3  -4    2.60    0.20
  -4  -3   4    2.40    0.20
   4  -3  -4    2.80    0.30
   4  -3  -4    2.50    0.20
   4  -3  -4    2.20    0.30
   4   3  -4    2.60    0.20
   4   3  -4    2.60    0.30
  -4   3   4    2.40    0.40
  -4   3   4    2.30    0.20
   4   3  -4    2.70    0.20
  -4   3   4    2.20    0.30
   4   3  -4    2.80    0.20
  -4   3   4    2.80    0.20
  -4   3   4    2.70    0.30
  -3  -3   4   98.29    2.70
   3  -3  -4  102.79    2.80
  -3  -3   4  100.29    2.70
  -3  -3   4  104.99    2.60
  -3   3   4  103.39    3.00
   3   3  -4  104.69    2.70
  -2  -3   4  138.29    3.50
  -1  -3   4  110.59    2.90
   0  -3   4    9.40    0.40
   0  -3   4    8.90    0.50
   0  -3  -4    9.60    0.40
   0  -3   4    8.50    0.60
   0  -3  -4    8.50    0.40
   0  -3  -4   10.20    0.40
   0  -3  -4    9.40    0.60
   0  -3   4    9.50    0.40
   0   3   4    9.80    0.60
   0   3   4    9.70    0.40
   0   3  -4    9.60    0.60
   0   3  -4    9.60    0.50
   0   3  -4    9.80    0.40
   0   3  -4    9.50    0.40
   0   3   4    9.70    0.40
   0   3   4    9.70    0.50
  -1  -3  -4   65.29    1.80
  -1  -3  -4   62.29    1.70
  -1  -3  -4   62.39    1.70
   1  -3   4   63.79    1.70
   1  -3   4   62.89    2.00
   1  -3   4   63.09    1.70
  -1  -3  -4   62.59    2.10
   1  -3   4   64.09    1.90
   1   3   4   62.59    1.80
  -1   3  -4   61.09    1.70
   1   3   4   58.99    1.70
  -1   3  -4   62.19    1.70
  -1   3  -4   60.49    2.00
  -1   3  -4   63.29    1.90
  -1   3  -4   62.59    1.70
   1   3   4   62.59    1.60
   1   3   4   60.99    2.00
   2  -3   4  261.87   22.70
  -2  -3  -4  303.97   22.30
  -2   3  -4  290.57   23.20
   2   3   4  232.68   20.00
  -3  -3  -4    4.10    0.20
   3  -3   4    4.80    0.60
   3  -3   4    4.80    0.30
   3  -3   4    4.70    0.40
  -3  -3  -4    4.60    0.30
   3  -3   4    4.60    0.30
  -3  -3  -4    4.80    0.40
  -3  -3  -4    5.20    0.50
  -3  -3  -4    4.70    0.30
   3   3   4    4.50    0.20
  -3   3  -4    5.30    0.30
   3   3   4    5.40    0.30
   3   3   4    4.30    0.50
   3   3   4    4.30    0.30
  -3   3  -4    4.80    0.30
  -3   3  -4    4.90    0.60
  -4  -3  -4   32.50    1.00
  -4  -3  -4   31.50    1.10
   4  -3   4   32.10    1.20
   4  -3   4   33.70    1.00
  -4  -3  -4   33.20    1.30
   4  -3   4   35.00    1.40
  -4  -3  -4   32.80    1.10
  -4  -3  -4   33.70    1.00
  -4   3  -4   33.00    1.20
  -4   3  -4   31.00    1.40
   4   3   4   32.70    1.10
   4   3   4   33.10    1.00
   4   3   4   31.90    1.00
  -4   3  -4   32.60    1.10
   4   3   4   34.30    1.30
   5  -3   4    6.70    0.80
   5  -3   4    7.20    0.30
   5  -3   4    6.70    0.50
  -5  -3  -4    6.50    0.30
  -5  -3  -4    7.00    0.60
  -5  -3  -4    7.30    0.50
   5  -3   4    6.60    0.40
  -5  -3  -4    6.20    0.40
  -5   3  -4    8.60    0.70
   5   3   4    7.40    0.40
   5   3   4    6.80    0.40
   5   3   4    6.50    0.70
   5   3   4    7.60    0.40
   6  -3   4   32.00    1.20
  -6  -3  -4   29.60    1.20
   6  -3   4   32.10    0.90
  -6  -3  -4   30.40    1.30
   6  -3   4   31.70    1.30
   6  -3   4   31.50    1.50
  -6  -3  -4   32.10    1.00
  -6  -3  -4   33.50    1.10
  -6   3  -4   30.00    1.30
   6   3   4   33.40    1.10
   6   3   4   33.50    1.10
   6   3   4   32.00    1.30
  -6   3  -4   33.90    1.50
   6   3   4   29.60    1.10
  -7  -3  -4    3.20    0.50
   7  -3   4    2.90    0.20
   7  -3   4    2.70    0.40
   7  -3   4    3.00    0.40
  -7  -3  -4    3.20    0.40
  -7  -3  -4    4.00    0.30
   7  -3   4    4.00    0.60
   7   3   4    3.30    0.50
   7   3   4    3.50    0.40
  -7   3  -4    2.30    0.40
   7   3   4    4.00    0.30
  -7   3  -4    3.10    0.60
   7   3   4    2.40    0.30
  -8  -3  -4   29.30    1.00
   8  -3   4   31.20    1.20
   8  -3   4   29.70    0.80
  -8  -3  -4   28.10    1.30
   8  -3   4   30.20    1.50
   8  -3   4   31.40    1.30
   8   3   4   30.80    1.40
  -8   3  -4   30.60    1.50
   8   3   4   30.00    1.10
   8   3   4   29.80    1.10
  -9  -3  -4   16.30    1.00
   9  -3   4   17.60    1.00
   9  -3   4   18.20    0.90
  -9  -3  -4   16.60    0.70
   9  -3   4   18.80    1.20
   9   3   4   17.40    1.00
   9   3   4   17.40    0.80
  -9   3  -4   17.70    1.20
   9   3   4   17.90    0.70
   9   3   4   15.30    0.80
  10  -3   4    7.30    0.60
  10  -3   4    5.80    0.60
 -10  -3  -4    8.00    0.80
 -10  -3  -4    6.30    0.40
  10   3   4    7.70    0.50
  10   3   4    6.50    0.40
 -10   3  -4    6.40    0.80
  10   3   4    7.50    0.80
  10   3   4    6.70    0.50
  11  -3   4   14.50    0.90
  11  -3   4   16.50    1.00
  11  -3   4   17.20    1.20
 -11  -3  -4   13.70    1.00
 -11  -3  -4   15.90    0.70
 -11   3  -4   15.10    1.10
  11   3   4   16.00    1.00
  11   3   4   15.20    0.70
  11   3   4   15.40    0.80
  11   3   4   14.80    0.80
  11  -4  -4    1.60    0.30
  11  -4  -4    1.30    0.30
  11  -4  -4    1.70    0.30
  11   4  -4    1.50    0.30
 -11   4   4    2.50    0.50
 -10  -4   4    2.90    0.20
  10  -4  -4    2.80    0.40
  10  -4  -4    2.60    0.40
 -10   4   4    3.00    0.50
  10   4  -4    3.10    0.40
   9  -4  -4    8.10    0.60
  -9  -4   4    7.40    0.40
   9  -4  -4    7.60    0.50
  -9   4   4    7.40    0.80
   9   4  -4    7.90    0.50
   8  -4  -4    1.50    0.30
   8  -4  -4    2.30    0.40
  -8  -4   4    1.70    0.20
  -8   4   4    1.70    0.10
  -8   4   4    1.60    0.10
   8   4  -4    1.40    0.30
  -8   4   4    1.50    0.40
   7  -4  -4   10.30    0.60
   7  -4  -4    9.60    0.60
  -7  -4   4   10.30    0.40
   7   4  -4   10.80    0.60
  -7   4   4   10.00    0.40
  -7   4   4   11.40    0.80
   6  -4  -4   27.80    1.50
  -6  -4   4   24.10    0.80
   6  -4  -4   24.90    1.00
   6   4  -4   26.00    0.80
   6   4  -4   25.00    1.00
   6   4  -4   26.00    0.80
  -6   4   4   24.60    1.20
   6   4  -4   25.50    0.80
  -6   4   4   26.00    0.80
  -5  -4   4    9.70    0.40
   5  -4  -4   10.20    0.60
   5  -4  -4    9.90    0.60
  -5  -4   4    9.60    0.50
   5  -4  -4   10.10    0.50
   5  -4  -4    9.80    0.50
   5   4  -4    9.90    0.40
  -5   4   4   10.50    0.60
  -5   4   4    9.50    0.70
   5   4  -4   10.70    0.50
  -5   4   4   10.60    0.40
   5   4  -4    9.90    0.50
  -5   4   4   10.60    0.70
   5   4  -4    9.90    0.50
   4  -4  -4   15.60    0.70
   4  -4  -4   16.20    0.80
  -4  -4   4   15.80    0.50
   4  -4  -4   15.30    0.80
   4  -4  -4   14.90    0.60
  -4  -4   4   15.80    0.70
  -4  -4   4   15.90    0.60
  -4  -4   4   13.70    0.60
  -4   4   4   14.90    0.60
  -4   4   4   16.00    0.60
   4   4  -4   15.70    0.70
  -4   4   4   15.20    0.90
   4   4  -4   15.50    0.70
   4   4  -4   15.30    0.50
   4   4  -4   15.90    0.60
  -4   4   4   14.90    0.90
   3  -4  -4    9.20    0.50
   3  -4  -4    9.00    0.50
  -3  -4   4    8.90    0.50
   3  -4  -4    9.30    0.50
  -3  -4   4    8.20    0.50
  -3  -4   4    8.80    0.50
   3  -4  -4    9.30    0.40
  -3  -4   4    9.10    0.40
  -3   4   4    9.00    0.70
   3   4  -4    8.60    0.50
  -3   4   4    8.60    0.50
  -3   4   4    9.80    0.70
   3   4  -4    9.40    0.50
  -3   4   4    8.60    0.40
   3   4  -4    8.90    0.30
   3   4  -4    8.70    0.50
   2  -4  -4   14.60    0.70
   2  -4  -4   14.30    0.50
  -2  -4   4   13.90    0.50
  -2  -4   4   14.70    0.60
   2  -4  -4   14.00    0.70
   2  -4  -4   14.60    0.60
  -2  -4   4   13.60    0.60
  -2  -4   4   15.00    0.70
   2  -4  -4   14.30    0.70
  -2   4   4   14.50    0.90
   2   4  -4   15.30    0.70
  -2   4   4   14.00    0.50
   2   4  -4   14.80    0.60
  -2   4   4   15.20    0.80
   2   4  -4   13.90    0.70
   2   4  -4   15.10    0.50
  -2   4   4   15.40    0.60
  -1  -4   4   24.40    0.80
  -1  -4   4   24.70    0.90
  -1  -4   4   24.90    0.90
   1  -4  -4   25.00    0.80
   1  -4  -4   25.40    0.90
   1  -4  -4   25.60    1.00
   1  -4  -4   23.40    0.90
  -1  -4   4   24.30    1.00
   1   4  -4   24.90    1.10
   1   4  -4   25.00    0.90
  -1   4   4   24.50    0.80
  -1   4   4   24.20    1.10
   1   4  -4   25.50    0.80
   1   4  -4   26.30    0.90
  -1   4   4   23.30    0.80
   0  -4   4  148.99    3.80
   1  -4   4   21.40    0.90
  -1  -4  -4   22.40    1.10
  -1  -4  -4   24.50    0.80
   1  -4   4   23.80    1.10
   1  -4   4   23.20    1.00
   1  -4   4   23.00    0.80
  -1  -4  -4   23.40    0.80
  -1  -4  -4   22.50    0.90
   1   4   4   23.40    0.70
  -1   4  -4   23.10    0.80
  -1   4  -4   24.80    1.00
   1   4   4   23.30    0.80
  -1   4  -4   22.10    0.80
   1   4   4   22.40    0.90
   1   4   4   23.70    1.10
  -1   4  -4   24.80    1.10
   2  -4   4  198.98   24.00
  -2  -4  -4  224.98   26.10
   2   4   4  161.28   20.60
  -2   4  -4  180.98   23.00
  -3  -4  -4    0.10    0.10
   3  -4   4    0.30    0.10
  -3  -4  -4    0.30    0.10
  -3  -4  -4    0.20    0.20
  -3  -4  -4    0.20    0.10
   3  -4   4    0.00    0.20
   3  -4   4    0.30    0.10
  -3  -4  -4    0.20    0.10
   3  -4   4    0.10    0.10
   3   4   4    0.30    0.20
   3   4   4    0.30    0.10
   3   4   4    0.30    0.10
  -3   4  -4    0.40    0.10
   3   4   4    0.30    0.10
  -3   4  -4    0.10    0.10
  -3   4  -4    0.50    0.20
   4  -4   4   12.30    0.70
  -4  -4  -4   10.90    0.80
  -4  -4  -4   11.50    0.40
   4  -4   4   11.40    0.60
  -4  -4  -4   11.60    0.60
   4  -4   4   10.60    0.50
   4  -4   4   10.40    0.80
   4   4   4   12.00    0.60
  -4   4  -4   10.10    0.50
   4   4   4   12.20    0.70
   4   4   4   11.90    0.40
  -4   4  -4   11.50    0.80
  -4   4  -4   12.00    0.70
   4   4   4   11.80    0.60
   5  -4   4    1.00    0.20
  -5  -4  -4    1.00    0.30
   5  -4   4    1.00    0.30
  -5  -4  -4    1.00    0.20
  -5  -4  -4    1.20    0.10
   5  -4   4    1.20    0.20
   5  -4   4    1.00    0.30
   5   4   4    1.00    0.20
  -5   4  -4    1.70    0.40
   5   4   4    1.20    0.30
   5   4   4    1.00    0.20
  -5   4  -4    1.30    0.30
   6  -4   4    0.20    0.10
  -6  -4  -4    0.40    0.20
  -6  -4  -4    0.10    0.10
   6  -4   4    0.10    0.10
  -6  -4  -4    0.20    0.10
   6  -4   4    0.00    0.10
   6  -4   4    0.20    0.20
   6   4   4    0.10    0.10
   6   4   4    0.30    0.10
  -6   4  -4    0.20    0.10
   6   4   4    0.20    0.20
  -6   4  -4    0.30    0.20
  -7  -4  -4    4.50    0.60
   7  -4   4    3.40    0.50
  -7  -4  -4    4.30    0.30
   7  -4   4    4.30    0.50
   7  -4   4    4.30    0.20
   7  -4   4    5.10    0.70
   7   4   4    5.00    0.40
   7   4   4    4.30    0.40
   7   4   4    4.40    0.60
  -7   4  -4    4.00    0.60
  -7   4  -4    3.80    0.50
   8  -4   4   23.40    1.20
   8  -4   4   23.00    0.60
   8  -4   4   24.10    1.20
   8  -4   4   22.30    1.30
  -8  -4  -4   23.20    0.80
  -8  -4  -4   21.30    1.20
  -8   4  -4   25.20    1.40
   8   4   4   22.00    0.90
   8   4   4   21.70    1.20
  -8   4  -4   22.90    1.20
   8   4   4   23.90    1.00
   9  -4   4    0.90    0.30
   9  -4   4    0.90    0.40
   9  -4   4    1.10    0.30
  -9  -4  -4    0.90    0.20
  -9  -4  -4    1.20    0.40
  -9   4  -4    0.30    0.20
   9   4   4    1.10    0.20
   9   4   4    0.70    0.30
   9   4   4    0.70    0.20
  -9   4  -4    0.50    0.30
  10  -4   4    0.10    0.20
  10  -4   4    0.00    0.20
 -10  -4  -4    0.10    0.10
  10  -4   4    0.00    0.30
 -10  -4  -4    0.00    0.20
  10   4   4    0.10    0.10
  10   4   4    0.10    0.20
  10   4   4    0.20    0.10
 -10   4  -4   -0.20    0.20
  11  -4   4    6.20    0.70
 -11  -4  -4    6.20    0.40
 -11  -4  -4    5.80    0.80
  11  -4   4    6.70    0.60
  11   4   4    6.20    0.50
 -11   4  -4    6.60    0.90
  11   4   4    7.10    0.50
  11   4   4    6.80    0.80
  10  -5  -4    4.50    0.60
  10  -5  -4    4.20    0.50
  10  -5  -4    4.50    0.40
  10   5  -4    4.20    0.50
 -10   5   4    4.00    0.60
   9  -5  -4   12.40    0.70
   9  -5  -4   13.20    0.80
  -9  -5   4   11.90    0.40
   9   5  -4   11.10    0.70
  -9   5   4   11.70    0.90
   8  -5  -4    0.60    0.20
   8  -5  -4    0.50    0.20
  -8  -5   4    0.60    0.10
   8   5  -4    0.80    0.20
  -8   5   4    0.50    0.30
  -8   5   4    0.60    0.10
   7  -5  -4   -0.10    0.10
   7  -5  -4   -0.10    0.10
  -7  -5   4    0.00    0.10
  -7   5   4    0.00    0.20
   7   5  -4    0.10    0.10
   7   5  -4    0.00    0.10
  -7   5   4    0.00    0.10
   6  -5  -4   67.99    2.30
  -6  -5   4   70.49    1.80
   6  -5  -4   68.99    2.10
   6  -5  -4   69.89    2.20
  -6   5   4   69.79    2.50
   6   5  -4   69.29    2.00
   6   5  -4   71.99    2.20
  -6   5   4   70.99    1.90
   6   5  -4   67.59    2.00
  -5  -5   4   83.29    2.10
   5  -5  -4   84.69    2.50
   5  -5  -4   79.09    2.30
   5  -5  -4   80.59    2.50
   5   5  -4   82.09    2.10
  -5   5   4   84.49    2.90
  -5   5   4   83.29    2.80
   5   5  -4   82.29    2.40
  -5   5   4   80.09    2.20
   5   5  -4   86.69    2.50
   5   5  -4   77.29    2.40
   4  -5  -4    3.60    0.50
  -4  -5   4    2.30    0.30
   4  -5  -4    2.20    0.30
   4  -5  -4    2.30    0.40
   4  -5  -4    2.40    0.30
   4   5  -4    2.40    0.20
  -4   5   4    2.80    0.20
   4   5  -4    2.50    0.20
   4   5  -4    2.20    0.30
  -4   5   4    3.00    0.50
   4   5  -4    2.70    0.30
   3  -5  -4   10.60    0.60
   3  -5  -4   10.30    0.50
   3  -5  -4   11.50    0.50
  -3  -5   4   10.50    0.60
  -3  -5   4   11.40    0.60
   3  -5  -4   10.70    0.70
   3  -5  -4   10.10    0.60
   3   5  -4   10.90    0.60
   3   5  -4   10.50    0.40
  -3   5   4   13.40    0.80
   3   5  -4   11.60    0.60
  -3   5   4   10.50    0.50
  -3   5   4   11.80    0.80
   3   5  -4   10.80    0.70
   2  -5  -4    6.90    0.40
   2  -5  -4    7.40    0.40
   2  -5  -4    7.20    0.50
   2  -5  -4    7.10    0.60
  -2  -5   4    7.30    0.50
  -2  -5   4    6.60    0.60
  -2   5   4    8.10    0.70
  -2   5   4    6.30    0.40
   2   5  -4    6.80    0.50
   2   5  -4    7.60    0.50
  -2   5   4    6.60    0.60
   2   5  -4    6.60    0.40
   2   5  -4    7.70    0.30
  -1  -5   4   15.40    0.70
  -1  -5   4   15.30    0.60
   1  -5  -4   14.10    0.60
   1  -5  -4   15.70    0.80
  -1  -5   4   14.40    0.80
   1  -5  -4   13.90    0.70
   1  -5  -4   14.80    0.60
   1  -5  -4   15.40    0.70
  -1   5   4   14.20    0.90
  -1   5   4   15.30    0.60
   1   5  -4   14.40    0.80
   1   5  -4   15.40    0.70
   1   5  -4   15.30    0.70
  -1   5   4   15.00    0.90
   1   5  -4   15.30    0.50
  -1   5   4   15.30    0.60
   0  -5   4   74.69    2.30
   0  -5   4   76.09    2.20
   0  -5  -4   77.19    2.30
   0  -5  -4   76.49    2.10
   0  -5   4   74.59    2.50
   0   5  -4   74.69    2.20
   0   5  -4   76.39    2.00
   0   5   4   75.79    2.50
   0   5  -4   75.89    2.30
   0   5  -4   75.29    2.50
   0   5   4   74.49    2.60
   0   5   4   74.59    2.00
   0   5   4   77.29    2.10
   1  -5   4    2.80    0.30
  -1  -5  -4    2.60    0.30
   1  -5   4    1.80    0.40
  -1  -5  -4    2.70    0.30
   1  -5   4    2.70    0.30
  -1  -5  -4    2.50    0.30
   1  -5   4    3.30    0.40
  -1   5  -4    2.30    0.40
  -1   5  -4    2.30    0.30
   1   5   4    2.70    0.40
  -1   5  -4    2.50    0.30
  -1   5  -4    3.00    0.30
   1   5   4    2.60    0.20
   1   5   4    1.80    0.20
   1   5   4    2.40    0.40
   2  -5   4    4.30    0.30
  -2  -5  -4    5.10    0.30
   2  -5   4    4.90    0.60
   2  -5   4    5.10    0.40
  -2  -5  -4    4.90    0.40
   2  -5   4    4.80    0.40
  -2   5  -4    5.00    0.40
  -2   5  -4    5.10    0.40
   2   5   4    6.00    0.60
  -2   5  -4    5.90    0.70
  -2   5  -4    4.60    0.40
   2   5   4    5.30    0.30
   2   5   4    4.80    0.40
   3  -5   4    3.00    0.40
  -3  -5  -4    3.20    0.20
  -3  -5  -4    4.00    0.60
   3  -5   4    3.60    0.50
   3  -5   4    3.30    0.30
  -3  -5  -4    3.30    0.30
   3  -5   4    2.80    0.30
   3   5   4    3.20    0.20
  -3   5  -4    3.90    0.60
   3   5   4    2.90    0.50
  -3   5  -4    4.30    0.50
   3   5   4    3.70    0.40
  -3   5  -4    2.90    0.30
   3   5   4    3.20    0.30
  -4  -5  -4   11.20    0.60
   4  -5   4   10.80    0.60
  -4  -5  -4   11.20    0.40
   4  -5   4   11.70    0.70
   4  -5   4   10.30    0.60
   4  -5   4    9.80    0.80
  -4  -5  -4   10.40    0.80
  -4   5  -4    9.50    0.70
   4   5   4   10.70    0.40
   4   5   4   11.40    0.80
   4   5   4   11.80    0.60
   4   5   4   11.20    0.60
  -4   5  -4   11.30    0.50
  -4   5  -4   10.20    0.80
  -5  -5  -4    0.40    0.20
  -5  -5  -4    0.30    0.10
   5  -5   4    0.40    0.30
   5  -5   4    0.40    0.20
   5  -5   4    0.40    0.10
   5  -5   4    0.20    0.10
  -5  -5  -4    0.40    0.30
   5   5   4    0.30    0.10
   5   5   4    0.50    0.20
  -5   5  -4    0.40    0.10
  -5   5  -4    0.30    0.20
  -5   5  -4    0.40    0.30
   5   5   4    0.30    0.20
  -6  -5  -4  120.09    3.80
  -6  -5  -4  120.79    3.40
   6  -5   4  124.59    4.00
   6  -5   4  122.19    3.10
   6  -5   4  115.69    3.40
  -6  -5  -4  122.39    3.00
   6  -5   4  127.99    3.70
  -6   5  -4  122.99    3.70
   6   5   4  124.49    3.40
  -6   5  -4  124.99    4.00
   7  -5   4    1.50    0.30
   7  -5   4    1.30    0.30
  -7  -5  -4    1.40    0.20
   7  -5   4    1.30    0.20
   7  -5   4    0.90    0.40
  -7  -5  -4    1.30    0.40
  -7   5  -4    1.00    0.40
   7   5   4    1.40    0.40
  -7   5  -4    1.50    0.40
   7   5   4    1.40    0.30
   7   5   4    1.90    0.30
   8  -5   4   14.60    0.90
   8  -5   4   13.90    0.40
  -8  -5  -4   13.80    0.50
  -8  -5  -4   13.40    1.00
   8  -5   4   13.20    1.10
   8  -5   4   13.00    0.80
  -8   5  -4   15.10    1.10
   8   5   4   13.10    0.90
   8   5   4   14.20    0.70
   8   5   4   14.90    0.80
  -8   5  -4   13.20    0.90
   9  -5   4    5.60    0.80
  -9  -5  -4    5.50    0.30
  -9  -5  -4    5.30    0.40
   9  -5   4    4.80    0.60
  -9  -5  -4    5.00    0.70
   9  -5   4    6.00    0.70
   9   5   4    5.20    0.50
  -9   5  -4    5.20    0.70
  -9   5  -4    6.30    0.90
   9   5   4    5.90    0.70
   9   5   4    6.10    0.50
  10  -5   4    4.70    0.80
  10  -5   4    4.50    0.60
  10  -5   4    3.60    0.60
 -10  -5  -4    5.20    0.80
 -10  -5  -4    4.40    0.30
 -10   5  -4    4.90    0.80
  10   5   4    3.90    0.60
  10   5   4    4.90    0.50
  10   5   4    4.50    0.40
  10  -6  -4    3.90    0.50
  10  -6  -4    4.70    0.50
  10  -6  -4    5.40    0.60
  10   6  -4    5.60    0.60
 -10   6   4    4.40    0.70
   9  -6  -4    3.20    0.40
   9  -6  -4    3.60    0.50
   9  -6  -4    4.00    0.50
  -9   6   4    3.80    0.70
   9   6  -4    4.60    0.50
   8  -6  -4    0.40    0.20
   8  -6  -4    0.40    0.20
   8  -6  -4    0.50    0.20
  -8   6   4    0.50    0.10
   8   6  -4    0.20    0.10
   8   6  -4    0.20    0.10
  -8   6   4    0.30    0.30
   8   6  -4    0.20    0.20
   7  -6  -4    1.20    0.30
   7  -6  -4    1.10    0.30
   7  -6  -4    1.70    0.40
   7   6  -4    1.40    0.20
   7   6  -4    1.70    0.30
  -7   6   4    1.90    0.20
  -7   6   4    1.30    0.40
   6  -6  -4   19.30    1.00
   6  -6  -4   20.20    1.00
   6  -6  -4   17.60    0.80
   6   6  -4   19.50    0.90
   6   6  -4   18.20    0.90
   6   6  -4   16.80    0.90
  -6   6   4   16.70    1.20
  -6   6   4   17.50    1.10
  -6   6   4   17.20    0.70
   5  -6  -4   79.79    2.50
   5  -6  -4   75.89    2.30
   5  -6  -4   78.79    2.60
  -5   6   4   78.39    2.80
  -5   6   4   77.49    2.20
   5   6  -4   79.59    2.50
   5   6  -4   76.29    2.40
   5   6  -4   82.69    2.40
  -5   6   4   77.19    2.90
   4  -6  -4   94.89    2.80
   4  -6  -4   96.29    2.70
   4  -6  -4   94.19    2.90
  -4  -6   4   96.19    2.80
  -4   6   4   93.29    2.50
   4   6  -4   94.39    2.90
   4   6  -4   94.39    2.30
  -4   6   4   92.59    3.30
   4   6  -4   94.49    2.80
   4   6  -4   92.99    2.60
   3  -6  -4   34.40    1.30
   3  -6  -4   32.00    1.20
  -3  -6   4   35.20    1.40
   3  -6  -4   34.30    1.40
  -3  -6   4   34.00    1.50
   3   6  -4   32.20    1.30
  -3   6   4   33.40    1.10
  -3   6   4   36.80    1.70
   3   6  -4   34.20    0.90
   3   6  -4   34.50    1.40
   3   6  -4   35.00    1.20
  -3   6   4   33.60    1.60
  -2  -6   4   29.50    1.20
  -2  -6   4   32.30    1.40
   2  -6  -4   33.50    1.30
   2  -6  -4   31.50    1.10
   2  -6  -4   30.70    1.20
   2  -6  -4   31.40    1.20
  -2   6   4   32.80    1.60
  -2   6   4   33.50    1.10
   2   6  -4   30.30    1.20
   2   6  -4   29.90    1.20
   2   6  -4   31.30    0.90
   2   6  -4   30.50    1.40
  -2   6   4   29.30    1.50
   1  -6  -4   28.00    1.00
   1  -6  -4   28.10    1.20
   1  -6  -4   26.80    1.10
   1  -6  -4   26.70    1.20
  -1  -6   4   29.50    1.30
  -1  -6   4   27.90    1.00
  -1  -6   4   28.80    1.20
   1   6  -4   28.10    1.10
   1   6  -4   28.10    1.30
  -1   6   4   26.20    1.40
   1   6  -4   27.90    1.10
  -1   6   4   28.70    1.00
  -1   6   4   28.30    1.40
   1   6  -4   29.20    0.90
  -1   6   4   28.30    1.00
   0  -6  -4   11.40    0.60
   0  -6   4    9.50    0.50
   0  -6  -4    9.70    0.70
   0  -6   4   10.30    0.70
   0  -6  -4   10.70    0.60
   0   6   4   10.70    0.60
   0   6   4   10.10    0.80
   0   6  -4   10.00    0.60
   0   6  -4   10.60    0.70
   0   6  -4    9.70    0.50
   0   6  -4   12.20    1.40
   0   6   4   10.60    0.80
  -1  -6  -4    5.30    0.40
   1  -6   4    5.10    0.60
   1  -6   4    5.70    0.40
  -1  -6  -4    5.60    0.40
  -1  -6  -4    5.30    0.50
   1  -6   4    5.30    0.50
   1   6   4    5.60    0.70
  -1   6  -4    5.10    0.40
   1   6   4    4.90    0.30
  -1   6  -4    5.70    0.70
   1   6   4    5.70    0.70
  -1   6  -4    6.40    0.40
  -1   6  -4    5.50    0.50
   1   6   4    6.00    0.40
  -2  -6  -4   13.80    0.60
  -2  -6  -4   13.90    0.80
  -2  -6  -4   15.30    0.70
   2  -6   4   13.50    0.80
   2  -6   4   14.20    0.70
   2  -6   4   13.50    0.90
   2   6   4   13.50    0.50
  -2   6  -4   13.50    0.60
   2   6   4   13.70    0.70
  -2   6  -4   14.10    0.70
   2   6   4   14.30    0.90
  -2   6  -4   14.80    1.00
   2   6   4   13.70    0.90
  -3  -6  -4   30.00    0.90
   3  -6   4   31.20    1.30
   3  -6   4   30.40    1.10
   3  -6   4   28.60    1.50
  -3  -6  -4   28.60    1.20
  -3  -6  -4   29.60    1.20
   3   6   4   30.50    1.10
   3   6   4   31.50    1.40
  -3   6  -4   30.30    1.10
  -3   6  -4   30.90    1.50
   3   6   4   34.70    1.50
   3   6   4   30.10    0.90
  -3   6  -4   28.80    1.30
   4  -6   4   27.40    1.50
  -4  -6  -4   24.10    1.10
   4  -6   4   27.50    1.10
   4  -6   4   25.00    1.20
  -4  -6  -4   25.80    0.80
   4  -6   4   25.10    0.90
  -4  -6  -4   25.10    1.10
   4   6   4   26.10    1.30
  -4   6  -4   26.00    0.90
  -4   6  -4   26.20    1.40
   4   6   4   24.50    0.70
   4   6   4   24.70    1.00
   4   6   4   24.40    1.30
  -5  -6  -4    4.20    0.20
   5  -6   4    4.10    0.50
   5  -6   4    3.80    0.30
   5  -6   4    3.30    0.60
   5  -6   4    5.10    0.60
  -5  -6  -4    3.60    0.40
   5   6   4    3.50    0.50
  -5   6  -4    3.80    0.50
   5   6   4    4.80    0.50
  -5   6  -4    4.30    0.70
   6  -6   4   40.20    1.20
   6  -6   4   41.70    2.00
   6  -6   4   38.20    1.70
  -6   6  -4   41.80    2.00
   6   6   4   40.20    1.50
  -6   6  -4   40.60    1.70
   7  -6   4  115.89    3.40
   7  -6   4  117.09    3.00
   7  -6   4  117.69    3.70
   7  -6   4  121.89    4.10
   7   6   4  115.49    3.60
   7   6   4  120.79    3.70
  -7   6  -4  114.49    4.00
  -7   6  -4  116.39    3.70
   8  -6   4    5.10    0.60
   8  -6   4    5.50    0.80
   8  -6   4    5.70    0.30
   8  -6   4    6.70    0.70
   8   6   4    6.50    0.50
   8   6   4    5.30    0.70
  -8   6  -4    5.70    0.90
  -8   6  -4    6.30    0.70
   9  -6   4   11.50    1.20
   9  -6   4   10.50    0.80
   9  -6   4   11.70    0.90
   9   6   4   10.10    0.70
  -9   6  -4    9.30    1.10
   9   6   4    9.70    0.80
  10  -6   4    3.20    0.90
  10  -6   4    2.70    0.50
  10   6   4    2.60    0.40
  10   6   4    3.20    0.60
   9  -7  -4   18.30    1.00
   9  -7  -4   19.50    1.00
   9  -7  -4   17.50    1.10
   9   7  -4   17.40    0.70
  -9   7   4   17.20    1.30
   9   7  -4   16.00    0.90
   8  -7  -4   36.50    1.50
   8  -7  -4   37.30    1.70
   8  -7  -4   40.30    1.60
  -8   7   4   38.00    2.00
   8   7  -4   39.90    1.40
   8   7  -4   37.70    1.50
  -8   7   4   38.70    1.20
   7  -7  -4    1.20    0.30
   7  -7  -4    1.00    0.30
   7  -7  -4    2.20    0.40
  -7   7   4    1.60    0.20
  -7   7   4    0.40    0.30
  -7   7   4    1.50    0.50
   7   7  -4    1.20    0.30
   7   7  -4    1.00    0.30
   7   7  -4    1.20    0.30
   6  -7  -4    1.90    0.40
   6  -7  -4    1.90    0.40
   6  -7  -4    0.90    0.30
   6   7  -4    2.10    0.40
  -6   7   4    1.60    0.20
   6   7  -4    1.20    0.30
  -6   7   4    1.00    0.40
   6   7  -4    1.50    0.30
  -6   7   4    1.10    0.40
   5  -7  -4    3.70    0.40
   5  -7  -4    4.70    0.50
   5  -7  -4    5.40    0.70
   5   7  -4    4.00    0.50
  -5   7   4    3.60    0.70
   5   7  -4    3.50    0.50
  -5   7   4    4.00    0.30
  -5   7   4    5.50    0.80
   5   7  -4    3.80    0.50
   4  -7  -4    0.90    0.20
   4  -7  -4    1.20    0.30
   4  -7  -4    1.10    0.30
   4   7  -4    0.90    0.30
  -4   7   4    1.30    0.40
   4   7  -4    0.90    0.40
  -4   7   4    1.30    0.20
  -4   7   4    1.20    0.40
  -3  -7   4    7.50    0.60
   3  -7  -4    6.90    0.50
   3  -7  -4    6.50    0.50
   3  -7  -4    7.50    0.60
  -3   7   4    7.70    0.90
   3   7  -4    6.40    0.50
   3   7  -4    6.90    0.50
  -3   7   4    8.00    0.90
   3   7  -4    7.70    0.30
   3   7  -4    7.60    0.70
  -3   7   4    8.00    0.50
   2  -7  -4   30.30    1.40
  -2  -7   4   31.90    1.10
  -2  -7   4   32.00    1.40
   2  -7  -4   31.20    1.30
   2  -7  -4   29.40    1.10
  -2  -7   4   31.40    1.30
  -2   7   4   31.70    1.60
   2   7  -4   31.70    1.20
   2   7  -4   30.90    1.40
   2   7  -4   30.90    1.50
  -2   7   4   30.50    1.60
  -2   7   4   30.80    1.10
   2   7  -4   32.00    0.90
   1  -7  -4    0.70    0.30
  -1  -7   4    0.70    0.20
   1  -7  -4    1.00    0.20
  -1  -7   4    0.50    0.20
  -1  -7   4    0.90    0.30
   1   7  -4    0.60    0.20
   1   7  -4    0.80    0.30
   1   7  -4    0.30    0.20
  -1   7   4    0.70    0.20
   1   7  -4    0.90    0.20
  -1   7   4    1.10    0.40
  -1   7   4    0.40    0.30
   0  -7  -4   13.90    0.80
   0  -7  -4   13.20    0.80
   0  -7   4   13.10    0.70
   0  -7   4   14.20    1.00
   0  -7   4   13.80    0.80
   0  -7  -4   14.30    0.70
   0   7  -4   14.80    0.80
   0   7  -4   15.90    1.00
   0   7   4   13.40    0.60
   0   7   4   13.10    1.00
   0   7  -4   13.30    0.60
   0   7  -4   14.60    0.70
   0   7   4   13.00    0.70
   0   7   4   16.00    1.10
  -1  -7  -4    1.50    0.30
   1  -7   4    2.00    0.40
   1  -7   4    1.70    0.40
  -1  -7  -4    1.50    0.30
   1  -7   4    1.60    0.30
  -1  -7  -4    1.80    0.30
   1   7   4    1.80    0.30
   1   7   4    2.00    0.50
   1   7   4    1.00    0.30
   1   7   4    1.80    0.20
  -1   7  -4    2.00    0.40
  -1   7  -4    1.90    0.30
  -1   7  -4    2.00    0.30
  -1   7  -4    1.80    0.50
  -2  -7  -4   14.10    0.90
  -2  -7  -4   15.70    0.60
   2  -7   4   14.10    0.70
   2  -7   4   14.20    1.00
  -2  -7  -4   14.40    0.80
   2  -7   4   13.40    0.90
  -2   7  -4   16.30    0.70
   2   7   4   13.60    1.00
   2   7   4   13.70    0.70
  -2   7  -4   15.30    1.10
   2   7   4   13.00    0.50
  -2   7  -4   12.50    0.80
  -2   7  -4   13.40    0.70
   2   7   4   15.40    1.10
   3  -7   4   16.80    1.00
   3  -7   4   16.20    1.20
  -3  -7  -4   16.10    0.90
  -3  -7  -4   16.60    0.60
   3  -7   4   18.30    0.80
  -3  -7  -4   18.10    0.90
  -3   7  -4   14.40    1.10
   3   7   4   16.00    0.50
   3   7   4   16.80    0.80
   3   7   4   16.50    1.10
   3   7   4   16.70    1.10
  -3   7  -4   18.00    1.00
  -3   7  -4   15.60    0.70
   4  -7   4   42.80    1.80
   4  -7   4   48.60    1.60
  -4  -7  -4   44.10    1.60
  -4  -7  -4   45.20    1.70
   4  -7   4   47.30    2.10
   4   7   4   44.90    1.90
  -4   7  -4   47.00    2.20
   4   7   4   45.60    1.20
   4   7   4   47.90    2.00
  -4   7  -4   45.70    1.50
   5  -7   4   -0.10    0.10
  -5  -7  -4    0.00    0.10
   5  -7   4    0.30    0.30
   5  -7   4    0.00    0.20
  -5  -7  -4    0.10    0.10
  -5   7  -4    0.40    0.30
   5   7   4    0.10    0.20
  -5   7  -4    0.00    0.10
   5   7   4    0.20    0.20
  -5   7  -4    0.20    0.10
   5   7   4    0.30    0.20
   6  -7   4   18.20    1.10
   6  -7   4   18.30    0.90
   6  -7   4   18.40    1.30
   6   7   4   18.30    0.90
  -6   7  -4   19.00    1.40
  -6   7  -4   20.80    0.80
   7  -7   4   26.80    0.90
   7  -7   4   27.50    1.40
   7  -7   4   27.40    1.20
   7  -7   4   27.30    1.70
   7   7   4   26.60    1.40
   7   7   4   26.80    1.20
  -7   7  -4   26.40    1.40
  -7   7  -4   25.40    1.60
   7   7   4   29.30    1.50
   8  -7   4    2.20    0.40
   8  -7   4    1.40    0.40
   8  -7   4    1.70    0.50
  -8   7  -4    1.50    0.50
   8   7   4    1.80    0.40
   8   7   4    1.90    0.40
   9  -7   4    2.60    0.70
   9  -7   4    3.20    0.60
   9  -7   4    3.10    0.70
   9   7   4    2.30    0.40
  -9   7  -4    3.30    0.70
   9   7   4    2.90    0.60
   8  -8  -4    0.60    0.30
   8  -8  -4    0.40    0.20
   8   8  -4    0.60    0.20
   8   8  -4    0.70    0.30
  -8   8   4    0.80    0.40
  -8   8   4    0.80    0.20
   7  -8  -4   18.40    1.20
   7  -8  -4   16.60    0.90
   7  -8  -4   16.60    1.00
   7   8  -4   16.80    1.20
   7   8  -4   18.50    1.00
  -7   8   4   19.40    2.20
  -7   8   4   17.30    0.70
  -7   8   4   20.10    1.70
   6  -8  -4    0.50    0.20
   6  -8  -4    0.50    0.20
   6  -8  -4    0.70    0.30
  -6   8   4    0.60    0.40
  -6   8   4    1.20    0.40
   6   8  -4    0.50    0.20
   6   8  -4    0.70    0.30
  -6   8   4    0.40    0.20
   5  -8  -4    5.20    0.50
   5  -8  -4    5.90    0.60
   5  -8  -4    6.20    0.80
  -5   8   4    7.00    0.90
  -5   8   4    5.10    0.40
  -5   8   4    7.20    1.00
   5   8  -4    4.70    0.60
   5   8  -4    4.90    0.60
   5   8  -4    3.70    0.60
   4  -8  -4    0.60    0.20
   4  -8  -4    0.90    0.30
   4  -8  -4    0.90    0.30
   4   8  -4    0.60    0.20
  -4   8   4    0.80    0.40
  -4   8   4    0.90    0.40
  -4   8   4    1.00    0.20
   4   8  -4    0.50    0.30
   3  -8  -4   -0.10    0.10
   3  -8  -4   -0.10    0.10
  -3  -8   4    0.00    0.10
   3  -8  -4    0.00    0.10
  -3   8   4    0.20    0.10
  -3   8   4    0.30    0.30
   3   8  -4   -0.10    0.20
   3   8  -4    0.20    0.20
   3   8  -4   -0.10    0.10
   3   8  -4    0.00    0.10
  -3   8   4    0.00    0.30
   3   8  -4    0.00    0.10
   2  -8  -4   46.80    1.90
  -2  -8   4   47.20    1.90
   2  -8  -4   44.20    1.70
  -2  -8   4   46.40    1.50
   2  -8  -4   44.40    1.60
   2   8  -4   44.40    1.70
  -2   8   4   46.60    2.20
   2   8  -4   43.50    1.70
   2   8  -4   45.90    1.30
   2   8  -4   47.20    2.00
  -2   8   4   44.00    1.50
  -2   8   4   41.00    2.00
  -1  -8   4    5.80    0.40
  -1  -8   4    5.10    0.70
   1  -8  -4    5.80    0.60
   1  -8  -4    5.30    0.90
  -1  -8   4    5.60    0.60
   1   8  -4    5.70    0.60
   1   8  -4    5.70    0.30
   1   8  -4    5.50    0.50
  -1   8   4    5.80    0.80
  -1   8   4    6.20    0.50
  -1   8   4    6.50    0.90
   1   8  -4    5.50    0.80
   0  -8   4    9.10    1.00
   0  -8   4    9.10    0.60
   0  -8   4    8.60    0.70
   0  -8  -4    9.40    0.70
   0  -8  -4    8.40    0.60
   0   8  -4    8.60    0.50
   0   8   4    8.80    0.60
   0   8   4   10.20    1.10
   0   8  -4   10.00    1.10
   0   8  -4    7.70    0.60
   0   8   4   11.30    1.20
   0   8  -4    9.50    0.70
  -1  -8  -4   20.30    1.00
   1  -8   4   19.40    0.90
   1  -8   4   18.60    1.10
   1  -8   4   19.00    1.20
  -1  -8  -4   19.70    1.10
   1   8   4   20.70    0.90
   1   8   4   19.20    1.30
  -1   8  -4   19.50    0.90
   1   8   4   19.20    0.70
   1   8   4   18.10    1.30
  -1   8  -4   19.00    0.80
  -1   8  -4   18.30    1.30
  -1   8  -4   20.70    1.10
   2  -8   4    5.60    0.80
   2  -8   4    3.20    0.50
  -2  -8  -4    4.80    0.60
  -2  -8  -4    3.50    0.50
   2  -8   4    3.30    0.40
   2   8   4    4.20    0.50
   2   8   4    4.70    0.70
   2   8   4    3.80    0.70
  -2   8  -4    3.60    0.40
  -2   8  -4    4.40    0.40
   2   8   4    4.00    0.20
  -2   8  -4    3.70    0.50
  -2   8  -4    3.70    0.70
   3  -8   4   13.20    0.80
  -3  -8  -4   14.40    0.90
  -3  -8  -4   14.80    0.90
   3  -8   4   15.70    1.00
   3  -8   4   14.90    1.20
   3   8   4   14.90    1.10
  -3   8  -4   16.20    0.80
  -3   8  -4   14.80    0.80
   3   8   4   12.70    1.00
   3   8   4   14.30    0.50
  -3   8  -4   13.20    1.10
   3   8   4   16.30    0.80
  -3   8  -4   14.90    1.20
   4  -8   4   23.90    1.10
   4  -8   4   21.50    1.20
  -4  -8  -4   19.90    1.10
   4  -8   4   23.60    1.50
  -4  -8  -4   21.90    1.10
  -4   8  -4   20.10    1.40
   4   8   4   22.00    1.10
   4   8   4   22.10    1.30
  -4   8  -4   22.70    1.00
   4   8   4   25.20    1.40
  -4   8  -4   21.50    1.20
   5  -8   4   13.90    1.00
   5  -8   4   14.10    0.80
   5  -8   4   13.00    1.20
   5   8   4   14.90    1.10
   5   8   4   13.50    1.00
  -5   8  -4   13.70    1.20
   5   8   4   14.30    0.80
  -5   8  -4   14.60    0.70
  -5   8  -4   14.80    1.00
   6  -8   4   27.50    2.00
   6  -8   4   23.00    1.20
   6   8   4   25.10    1.20
  -6   8  -4   22.70    1.70
  -6   8  -4   24.50    1.80
  -6   8  -4   25.70    1.00
   6   8   4   24.80    1.40
   7  -8   4    2.60    0.50
   7  -8   4    2.70    0.50
   7  -8   4    2.20    0.60
   7   8   4    3.30    0.60
   7   8   4    2.80    0.40
  -7   8  -4    2.40    0.70
   6  -9  -4    0.90    0.30
   6  -9  -4    0.80    0.30
   6  -9  -4    0.90    0.30
   6   9  -4    1.10    0.30
  -6   9   4    0.70    0.50
   6   9  -4    1.30    0.30
  -6   9   4    1.50    0.60
  -6   9   4    1.10    0.20
   5  -9  -4    6.00    0.80
   5  -9  -4    5.30    0.60
   5  -9  -4    4.40    0.60
   5   9  -4    5.40    0.70
   5   9  -4    5.60    0.60
  -5   9   4    5.80    0.50
  -5   9   4    6.00    1.00
  -5   9   4    5.70    1.00
   4  -9  -4   20.80    1.10
   4  -9  -4   17.90    1.20
   4  -9  -4   20.40    1.00
  -4   9   4   19.90    1.50
   4   9  -4   19.40    1.40
  -4   9   4   19.50    1.50
  -4   9   4   21.60    1.40
   4   9  -4   19.60    1.10
   3  -9  -4   14.10    1.20
   3  -9  -4   14.50    0.80
  -3  -9   4   15.20    0.80
  -3   9   4   14.20    1.30
  -3   9   4   15.70    1.30
   3   9  -4   15.90    1.20
   3   9  -4   15.40    0.90
  -3   9   4   15.60    0.80
  -2  -9   4    0.50    0.20
   2  -9  -4    0.40    0.20
  -2  -9   4    0.50    0.30
   2  -9  -4    0.40    0.20
   2  -9  -4    0.40    0.20
  -2   9   4    0.60    0.20
  -2   9   4    0.60    0.40
   2   9  -4    0.30    0.10
   2   9  -4    0.30    0.30
  -2   9   4    0.10    0.30
   2   9  -4    0.60    0.20
   2   9  -4    0.60    0.20
   2   9  -4    0.50    0.10
   1  -9  -4    0.00    0.10
   1  -9  -4    0.10    0.20
   1  -9  -4    0.00    0.10
  -1  -9   4   -0.10    0.20
  -1  -9   4   -0.10    0.10
  -1   9   4    0.10    0.20
   1   9  -4    0.00    0.10
   1   9  -4   -0.10    0.20
  -1   9   4    0.40    0.30
  -1   9   4   -0.10    0.10
   1   9  -4    0.00    0.10
   1   9  -4    0.00    0.10
   1   9  -4    0.00    0.10
   0  -9  -4    1.10    0.30
   0  -9   4    0.30    0.30
   0  -9   4    1.10    0.30
   0  -9  -4    1.80    0.40
   0  -9   4    1.10    0.30
   0  -9  -4    2.00    0.30
   0   9   4    1.30    0.50
   0   9   4    1.10    0.30
   0   9  -4    0.90    0.20
   0   9  -4    0.80    0.20
   0   9   4    0.30    0.30
   0   9  -4    1.50    0.50
   0   9  -4    1.10    0.30
  -1  -9  -4    2.60    0.50
  -1  -9  -4    3.10    0.60
  -1  -9  -4    3.30    0.40
   1  -9   4    2.30    0.50
   1  -9   4    2.30    0.40
   1  -9   4    2.80    0.60
   1   9   4    2.90    0.60
  -1   9  -4    2.00    0.60
   1   9   4    2.50    0.40
  -1   9  -4    2.90    0.50
  -1   9  -4    2.60    0.30
   1   9   4    3.10    0.20
   1   9   4    3.40    0.70
  -1   9  -4    3.10    0.40
   2  -9   4    8.40    0.80
  -2  -9  -4    7.40    0.70
  -2  -9  -4    7.40    0.60
   2  -9   4    7.50    1.00
   2  -9   4    6.40    0.50
   2   9   4    7.30    1.00
  -2   9  -4    6.80    1.00
  -2   9  -4    7.40    0.60
   2   9   4    8.10    0.40
   2   9   4    7.30    1.00
   2   9   4    7.00    0.60
  -2   9  -4    7.90    0.50
  -2   9  -4    8.40    0.70
   3  -9   4    0.40    0.40
   3  -9   4    0.80    0.20
   3  -9   4    0.50    0.30
   3   9   4    0.60    0.20
   3   9   4    0.40    0.10
   3   9   4    0.30    0.30
  -3   9  -4    0.30    0.20
  -3   9  -4    0.80    0.20
  -3   9  -4    0.60    0.30
  -3   9  -4    0.70    0.40
   4  -9   4    3.50    0.70
   4  -9   4    3.80    0.50
  -4   9  -4    4.60    0.60
   4   9   4    3.10    0.50
   4   9   4    4.30    0.70
   4   9   4    4.40    0.80
  -4   9  -4    5.40    0.60
  -4   9  -4    5.50    0.90
  -4   9  -4    3.50    0.60
   5  -9   4    0.00    0.30
   5  -9   4    0.10    0.20
   5   9   4   -0.30    0.20
   5   9   4    0.40    0.20
  -5   9  -4    0.00    0.10
  -5   9  -4   -0.20    0.20
   6  -9   4    0.00    0.30
   6  -9   4    0.20    0.20
  -6   9  -4   -0.40    0.20
   6   9   4    0.10    0.20
  -6   9  -4    0.00    0.10
   6   9   4   -0.10    0.20
   3 -10  -4    5.70    0.60
  -3 -10   4    5.80    0.60
  -3  10   4    6.60    1.00
   3  10  -4    5.50    0.70
  -3  10   4    5.40    0.90
  -3  10   4    5.20    0.60
   3  10  -4    4.50    0.80
  -2 -10   4   12.80    0.80
   2 -10  -4   11.50    0.80
   2  10  -4   11.20    0.40
  -2  10   4   13.00    0.80
   2  10  -4   13.20    0.90
  -2  10   4   12.40    1.40
  -2  10   4   14.90    1.60
  -1 -10   4   27.20    1.20
   1 -10  -4   26.60    1.20
  -1  10   4   27.70    1.20
   1  10  -4   27.90    1.40
  -1  10   4   28.20    1.80
   1  10  -4   26.90    1.30
  -1  10   4   28.60    1.80
   0 -10   4    1.70    0.50
   0 -10   4    1.40    0.30
   0 -10  -4    1.20    0.30
   0  10  -4    1.70    0.30
   0  10  -4    1.40    0.40
   0  10  -4    0.60    0.40
   0  10   4    0.70    0.50
   0  10  -4    1.40    0.20
   0  10   4    0.60    0.30
   0  10   4    2.20    0.60
   1 -10   4    4.70    0.80
  -1 -10  -4    5.40    0.60
   1 -10   4    5.50    0.60
   1  10   4    5.40    0.90
   1  10   4    4.40    0.60
  -1  10  -4    5.20    0.40
  -1  10  -4    4.80    0.80
  -1  10  -4    4.70    0.70
  -1  10  -4    5.40    0.60
  -2 -10  -4   -0.10    0.10
   2 -10   4    0.20    0.30
   2 -10   4    0.00    0.20
  -2  10  -4    0.20    0.10
  -2  10  -4    0.20    0.20
   2  10   4    0.00    0.30
   2  10   4    0.30    0.30
  -2  10  -4    0.30    0.40
   2  10   4    0.40    0.20
  -2  10  -4    0.20    0.20
   3 -10   4   60.89    2.10
   3 -10   4   66.69    3.30
  -3  10  -4   56.09    2.00
   3  10   4   54.69    2.30
   3  10   4   55.59    2.60
  -3  10  -4   56.29    2.00
  12   0  -5    0.00    0.10
  11   0  -5   -0.10    0.10
 -10   0   5    0.10    0.10
  10   0  -5    0.00    0.10
  -9   0   5   -0.10    0.10
   9   0  -5   -0.10    0.10
   8   0  -5    0.00    0.10
  -8   0   5   -0.10    0.10
   8   0  -5    0.10    0.10
   7   0  -5    0.00    0.10
  -7   0   5    0.00    0.10
   7   0  -5    0.00    0.10
  -7   0   5    0.00    0.10
   6   0  -5    0.00    0.10
  -6   0   5   -0.10    0.10
   6   0  -5    0.00    0.10
  -6   0   5    0.20    0.10
   6   0  -5    0.00    0.10
  -6   0   5    0.00    0.10
  -6   0   5    0.00    0.10
  -6   0   5    0.10    0.10
   5   0  -5    0.30    0.10
  -5   0   5    0.40    0.10
  -5   0   5    0.20    0.10
  -5   0   5    0.20    0.10
   5   0  -5    0.30    0.10
  -5   0   5    0.20    0.10
   5   0  -5    0.30    0.10
  -5   0   5    0.20    0.10
   5   0  -5    0.20    0.10
   4   0  -5    0.00    0.10
  -4   0   5    0.10    0.10
  -4   0   5    0.00    0.10
  -4   0   5    0.00    0.10
   4   0  -5    0.00    0.10
   4   0  -5    0.00    0.10
  -4   0   5    0.00    0.10
  -3   0   5    0.00    0.10
   3   0  -5    0.00    0.10
  -3   0   5    0.00    0.10
   3   0  -5   -0.10    0.10
   3   0  -5    0.00    0.10
   3   0  -5    0.10    0.10
  -3   0   5    0.00    0.10
  -3   0   5    0.00    0.10
  -3   0   5    0.00    0.10
   2   0  -5    0.10    0.10
   2   0  -5    0.00    0.10
   2   0  -5    0.10    0.10
  -2   0   5    0.00    0.10
  -2   0   5    0.10    0.10
  -2   0   5    0.00    0.10
   1   0  -5    0.10    0.10
  -1   0   5    0.00    0.10
  -1   0   5    0.10    0.10
  -1   0   5    0.10    0.10
   1   0  -5    0.00    0.10
   1   0  -5    0.10    0.10
   0   0  -5    0.10    0.10
   0   0   5    0.10    0.10
   0   0  -5    0.10    0.10
   0   0   5    0.10    0.10
   0   0   5    0.20    0.10
   0   0  -5    0.20    0.10
   0   0  -5    0.10    0.10
  -1   0  -5    0.10    0.10
   1   0   5    0.30    0.10
   1   0   5    0.00    0.10
  -1   0  -5    0.00    0.10
   1   0   5    0.00    0.10
  -1   0  -5    0.20    0.10
  -1   0  -5    0.10    0.10
   1   0   5    0.00    0.10
  -2   0  -5    0.20    0.10
   2   0   5    0.10    0.10
   2   0   5    0.10    0.10
  -2   0  -5    0.00    0.10
   2   0   5    0.00    0.10
  -2   0  -5    0.00    0.10
   2   0   5    0.00    0.10
   3   0   5    0.10    0.10
  -3   0  -5    0.00    0.10
  -3   0  -5    0.10    0.10
   3   0   5    0.10    0.10
  -3   0  -5    0.00    0.10
   3   0   5    0.20    0.20
  -3   0  -5    0.10    0.10
   3   0   5    0.00    0.10
  -4   0  -5    0.00    0.10
  -4   0  -5    0.00    0.10
  -4   0  -5   -0.10    0.10
  -4   0  -5   -0.10    0.10
   4   0   5    0.00    0.10
   4   0   5    0.00    0.10
   5   0   5    0.30    0.10
  -5   0  -5    0.30    0.20
  -5   0  -5    0.30    0.10
   5   0   5    0.30    0.20
  -5   0  -5    0.20    0.10
  -5   0  -5    0.20    0.10
   5   0   5    0.20    0.10
   5   0   5    0.40    0.10
   6   0   5    0.00    0.10
   6   0   5    0.00    0.10
   6   0   5    0.00    0.10
  -6   0  -5   -0.10    0.10
  -6   0  -5    0.10    0.10
  -6   0  -5    0.00    0.10
   6   0   5    0.10    0.10
   7   0   5    0.00    0.10
  -7   0  -5    0.20    0.10
   7   0   5    0.00    0.10
  -7   0  -5    0.30    0.10
  -7   0  -5   -0.10    0.10
   7   0   5   -0.20    0.10
   7   0   5   -0.10    0.10
  -8   0  -5    0.00    0.10
  -8   0  -5    0.10    0.20
   8   0   5    0.00    0.10
   8   0   5   -0.10    0.10
  -8   0  -5   -0.10    0.10
   8   0   5    0.00    0.10
   9   0   5   -0.10    0.20
  -9   0  -5    0.10    0.20
   9   0   5   -0.10    0.10
  -9   0  -5    0.20    0.10
   9   0   5   -0.10    0.10
   9   0   5    0.00    0.10
 -10   0  -5    0.40    0.20
  10   0   5    0.10    0.20
  10   0   5    0.20    0.30
  10   0   5    0.00    0.10
  10   0   5   -0.10    0.10
 -10   0  -5    0.20    0.10
  11   0   5   -0.10    0.10
 -11   0  -5    0.10    0.20
  11   0   5    0.10    0.10
  11   0   5    0.00    0.10
 -12   0  -5   -0.10    0.20
  12   0   5    0.00    0.10
  12   0   5    0.10    0.30
 -12   0  -5    0.00    0.20
  12  -1  -5    0.10    0.20
  12   1  -5    0.00    0.10
 -11   1   5   14.00    0.40
  11   1  -5   13.50    0.80
 -10  -1   5    4.50    0.30
  10  -1  -5    4.20    0.40
 -10   1   5    4.10    0.20
  10   1  -5    4.40    0.40
 -10   1   5    4.10    0.20
 -10   1   5    4.10    0.20
   9  -1  -5  120.69    3.00
   9  -1  -5  115.29    3.20
  -9  -1   5  112.29    3.10
  -9   1   5  115.79    3.00
  -9   1   5  119.29    3.00
  -9   1   5  119.29    3.00
   9   1  -5  118.49    3.10
  -8  -1   5  258.77    6.40
  -8   1   5  259.27    6.30
   8   1  -5  260.77    6.70
  -7  -1   5   74.99    2.10
   7  -1  -5   73.69    2.00
  -7  -1   5   73.99    2.10
   7  -1  -5   75.99    2.10
   7  -1  -5   76.79    1.90
   7  -1  -5   73.29    2.30
  -7   1   5   72.89    2.00
   7   1  -5   74.69    2.30
  -7   1   5   74.49    2.10
  -7   1   5   76.89    2.10
  -7   1   5   78.79    2.10
   7   1  -5   74.69    2.00
   6  -1  -5    1.90    0.20
   6  -1  -5    1.20    0.20
  -6  -1   5    1.60    0.20
  -6  -1   5    1.80    0.20
  -6  -1   5    1.60    0.20
   6  -1  -5    1.70    0.20
   6  -1  -5    1.50    0.20
   6   1  -5    1.70    0.30
   6   1  -5    1.90    0.20
  -6   1   5    1.70    0.20
  -6   1   5    1.70    0.30
  -6   1   5    1.70    0.20
  -6   1   5    1.60    0.20
   5  -1  -5   75.19    2.10
  -5  -1   5   74.89    2.00
  -5  -1   5   74.69    2.10
   5  -1  -5   75.39    2.20
  -5  -1   5   77.29    2.10
   5  -1  -5   77.79    2.00
  -5   1   5   75.09    2.00
  -5   1   5   77.09    2.10
  -5   1   5   76.19    2.20
   5   1  -5   73.59    2.10
  -5   1   5   75.19    2.00
  -5   1   5   78.29    2.10
   5   1  -5   78.89    2.00
   4  -1  -5   25.20    0.80
   4  -1  -5   27.60    0.80
   4  -1  -5   27.00    0.80
  -4  -1   5   26.70    0.80
  -4  -1   5   26.50    0.80
  -4  -1   5   27.80    0.70
  -4  -1   5   27.40    0.90
  -4  -1   5   26.20    0.90
   4  -1  -5   27.10    1.00
  -4   1   5   25.40    0.90
   4   1  -5   26.40    0.70
   4   1  -5   27.30    0.90
  -4   1   5   26.60    0.80
  -4   1   5   26.20    0.90
   4   1  -5   26.20    0.80
   4   1  -5   26.30    0.70
   3  -1  -5    4.80    0.30
   3  -1  -5    6.30    0.40
  -3  -1   5    6.00    0.30
  -3  -1   5    5.70    0.20
  -3  -1   5    5.50    0.20
   3  -1  -5    6.20    0.30
   3  -1  -5    5.40    0.20
  -3  -1   5    5.10    0.30
  -3  -1   5    4.80    0.30
   3   1  -5    5.50    0.30
  -3   1   5    5.90    0.30
  -3   1   5    6.40    0.30
   3   1  -5    5.60    0.30
   3   1  -5    5.00    0.30
  -3   1   5    5.50    0.40
  -2  -1   5   89.29    2.40
  -2  -1   5   89.39    2.30
  -2   1   5   84.09    2.40
   1  -1  -5   22.80    0.80
  -1  -1   5   22.50    0.60
  -1  -1   5   21.50    0.80
  -1  -1   5   23.30    0.80
  -1  -1   5   22.30    0.70
   1  -1  -5   21.40    0.90
   1  -1  -5   23.80    0.80
  -1  -1   5   23.20    0.80
   1   1  -5   22.10    0.70
   1   1  -5   22.50    0.80
  -1   1   5   21.70    0.70
  -1   1   5   20.90    0.80
   1   1  -5   22.30    0.80
  -1   1   5   24.80    0.80
   0  -1  -5  120.09   13.90
   0  -1   5   95.69   12.60
   0   1   5   92.59   12.30
   0   1  -5  100.69   12.50
   1  -1   5    8.00    0.40
   1  -1   5    8.40    0.30
  -1  -1  -5    8.80    0.50
  -1  -1  -5    8.30    0.40
  -1  -1  -5    7.70    0.30
   1  -1   5    8.30    0.40
  -1  -1  -5    8.20    0.40
   1  -1   5    7.50    0.50
  -1   1  -5    8.50    0.40
  -1   1  -5    8.30    0.50
   1   1   5    8.30    0.30
  -1   1  -5    8.40    0.30
   1   1   5    8.30    0.40
  -1   1  -5    7.90    0.40
   1   1   5    7.90    0.40
   1   1   5    7.90    0.50
  -2  -1  -5    3.50    0.20
  -2  -1  -5    4.40    0.40
  -2  -1  -5    4.60    0.30
   2  -1   5    3.00    0.40
   2  -1   5    4.50    0.30
   2  -1   5    3.70    0.20
   2  -1   5    3.30    0.30
  -2   1  -5    3.80    0.30
  -2   1  -5    3.80    0.40
   2   1   5    4.50    0.30
  -2   1  -5    3.90    0.20
   2   1   5    4.20    0.50
  -2   1  -5    3.60    0.20
   2   1   5    3.40    0.20
   2   1   5    3.70    0.20
   3  -1   5  100.99    3.00
  -3  -1  -5  105.59    2.70
  -3   1  -5   99.19    3.00
  -3   1  -5  105.49    2.70
   3   1   5  105.49    2.70
   4  -1   5   17.00    0.90
  -4  -1  -5   16.10    0.60
   4  -1   5   16.80    0.60
  -4  -1  -5   15.10    0.80
   4  -1   5   16.60    0.70
  -4  -1  -5   16.10    0.80
  -4   1  -5   16.40    0.80
  -4   1  -5   16.10    0.70
  -4   1  -5   16.10    0.90
   4   1   5   16.80    0.60
   4   1   5   16.80    0.70
   4   1   5   15.80    0.80
  -4   1  -5   15.60    0.70
   4   1   5   17.20    0.60
   5  -1   5    6.50    0.50
  -5  -1  -5    6.20    0.40
  -5  -1  -5    5.50    0.40
   5  -1   5    6.30    0.70
  -5  -1  -5    6.00    0.50
  -5  -1  -5    6.20    0.40
   5  -1   5    5.80    0.40
  -5   1  -5    6.70    0.60
   5   1   5    6.40    0.30
   5   1   5    6.20    0.40
  -5   1  -5    6.60    0.50
   5   1   5    6.40    0.40
  -5   1  -5    6.30    0.40
  -5   1  -5    6.50    0.40
   5   1   5    5.90    0.50
   6  -1   5    3.70    0.40
   6  -1   5    4.10    0.60
  -6  -1  -5    3.20    0.30
  -6  -1  -5    3.80    0.50
  -6  -1  -5    4.20    0.40
   6  -1   5    4.10    0.20
   6  -1   5    3.60    0.40
   6   1   5    3.90    0.30
  -6   1  -5    4.00    0.40
   6   1   5    4.10    0.50
   6   1   5    4.00    0.30
   6   1   5    4.10    0.30
  -6   1  -5    4.20    0.40
  -6   1  -5    3.70    0.50
  -7  -1  -5   -0.10    0.10
  -7  -1  -5    0.00    0.10
   7  -1   5   -0.10    0.10
   7  -1   5   -0.10    0.10
  -7  -1  -5    0.00    0.10
   7  -1   5    0.00    0.10
   7  -1   5    0.00    0.10
   7   1   5    0.10    0.10
  -7   1  -5    0.20    0.10
   7   1   5    0.10    0.10
  -7   1  -5    0.20    0.20
  -7   1  -5    0.00    0.10
   7   1   5    0.10    0.10
   8  -1   5    0.20    0.20
   8  -1   5    0.10    0.10
  -8  -1  -5    0.30    0.20
   8  -1   5    0.00    0.10
  -8  -1  -5    0.40    0.10
  -8  -1  -5    0.10    0.10
   8  -1   5    0.30    0.10
  -8   1  -5    0.30    0.20
   8   1   5    0.20    0.20
   8   1   5    0.20    0.10
   8   1   5    0.40    0.20
  -8   1  -5    0.20    0.20
  -8   1  -5    0.10    0.20
   8   1   5    0.00    0.10
  -9  -1  -5    0.90    0.30
   9  -1   5    0.90    0.20
   9  -1   5    1.20    0.30
   9  -1   5    1.00    0.10
   9  -1   5    1.10    0.10
  -9  -1  -5    1.10    0.20
   9   1   5    1.00    0.20
  -9   1  -5    1.10    0.30
  -9   1  -5    1.30    0.40
   9   1   5    1.00    0.30
   9   1   5    1.40    0.30
   9   1   5    0.80    0.20
 -10  -1  -5   77.49    2.70
  10  -1   5   70.89    2.40
 -10  -1  -5   76.19    2.30
  10  -1   5   74.59    1.90
  10  -1   5   75.89    2.40
  10  -1   5   74.29    1.90
  10  -1   5   71.59    2.80
  10   1   5   76.09    2.00
  10   1   5   72.79    2.70
 -10   1  -5   73.79    2.40
  10   1   5   70.09    2.30
  10   1   5   73.19    2.30
 -10   1  -5   73.09    2.70
  11  -1   5    0.10    0.10
  11  -1   5    0.00    0.20
 -11  -1  -5    0.00    0.20
  11  -1   5    0.40    0.20
 -11  -1  -5    0.10    0.10
 -11   1  -5    0.10    0.20
  11   1   5   -0.10    0.10
 -11   1  -5    0.00    0.20
  11   1   5    0.50    0.30
  11   1   5    0.30    0.20
  11   1   5    0.20    0.20
  12  -1   5    1.80    0.40
 -12  -1  -5    2.20    0.50
  12  -1   5    1.90    0.50
 -12  -1  -5    2.40    0.40
  12   1   5    2.30    0.50
  12   1   5    2.20    0.20
  12   1   5    1.70    0.30
 -12   1  -5    2.20    0.40
 -12   1  -5    1.50    0.50
  12  -2  -5    0.10    0.10
  12  -2  -5    0.10    0.10
  12  -2  -5    0.00    0.10
  12   2  -5    0.10    0.10
  11  -2  -5    0.40    0.10
  11  -2  -5    0.60    0.10
  11  -2  -5    0.20    0.20
 -11   2   5    0.30    0.20
  11   2  -5    0.50    0.20
  10  -2  -5    6.60    0.40
  10  -2  -5    6.00    0.30
  10  -2  -5    6.70    0.50
 -10   2   5    6.40    0.50
  10   2  -5    7.20    0.50
 -10   2   5    6.70    0.30
 -10   2   5    6.60    0.50
   9  -2  -5    5.70    0.40
   9  -2  -5    5.90    0.40
   9  -2  -5    6.40    0.30
  -9   2   5    6.20    0.50
   9   2  -5    5.00    0.40
  -9   2   5    5.70    0.20
  -9   2   5    5.20    0.40
  -9   2   5    5.90    0.30
   9   2  -5    5.30    0.40
   8  -2  -5   10.70    0.50
   8  -2  -5    9.70    0.50
   8  -2  -5   11.90    0.50
  -8   2   5   11.10    0.40
  -8   2   5   11.10    0.40
   8   2  -5   10.80    0.60
   8   2  -5   10.50    0.50
  -8   2   5   11.10    0.60
   8   2  -5   11.70    0.60
  -8   2   5   11.50    0.60
   7  -2  -5   24.40    0.90
   7  -2  -5   23.30    0.90
   7  -2  -5   22.10    1.10
   7  -2  -5   24.70    0.80
  -7  -2   5   24.50    0.90
  -7  -2   5   23.40    0.90
  -7  -2   5   24.20    0.90
  -7   2   5   23.10    0.80
  -7   2   5   24.60    1.00
   7   2  -5   22.30    0.80
   7   2  -5   23.60    0.90
  -7   2   5   21.90    0.80
   7   2  -5   24.80    1.10
  -7   2   5   20.90    0.90
  -6  -2   5   66.19    1.90
  -6  -2   5   67.29    1.90
   6  -2  -5   67.29    1.90
   6  -2  -5   72.09    1.90
   6  -2  -5   67.69    1.90
   6  -2  -5   67.39    2.20
  -6   2   5   66.09    2.10
  -6   2   5   68.49    1.80
  -6   2   5   68.59    2.10
   6   2  -5   67.49    2.00
   5  -2  -5   40.60    1.30
  -5  -2   5   41.70    1.20
   5  -2  -5   42.10    1.20
   5  -2  -5   41.90    1.20
   5  -2  -5   41.50    1.40
  -5  -2   5   39.30    1.20
  -5  -2   5   42.80    1.30
  -5   2   5   40.40    1.20
  -5   2   5   37.80    1.80
  -5   2   5   43.10    1.40
   5   2  -5   41.70    1.30
   5   2  -5   40.80    1.30
   4  -2  -5   19.80    0.70
   4  -2  -5   17.90    0.80
  -4  -2   5   20.30    0.60
  -4  -2   5   21.00    0.70
  -4  -2   5   19.20    0.70
  -4  -2   5   20.50    0.80
  -4  -2   5   21.70    0.60
   4  -2  -5   21.70    0.80
   4   2  -5   19.80    0.70
   4   2  -5   20.00    0.70
  -4   2   5   18.80    0.80
  -4   2   5   20.10    0.80
  -4   2   5   19.60    0.80
   4   2  -5   19.70    0.60
   4   2  -5   19.80    0.70
  -4   2   5   18.90    0.60
   3  -2  -5   26.60    0.90
  -3  -2   5   26.00    0.70
   3  -2  -5   26.00    0.80
  -3  -2   5   24.00    0.90
  -3  -2   5   27.60    0.80
  -3  -2   5   24.90    0.90
  -3  -2   5   25.10    0.80
   3  -2  -5   26.60    0.90
   3  -2  -5   24.60    0.90
   3   2  -5   26.00    0.80
   3   2  -5   24.70    0.90
   3   2  -5   24.90    0.80
  -3   2   5   25.90    1.00
  -3   2   5   24.90    1.00
   3   2  -5   26.30    0.80
  -3   2   5   25.10    0.90
   2  -2  -5    5.20    0.40
   2  -2  -5    5.80    0.20
  -2  -2   5    5.10    0.30
  -2  -2   5    4.60    0.30
   2  -2  -5    5.30    0.30
  -2  -2   5    4.40    0.30
  -2  -2   5    4.70    0.30
   2  -2  -5    4.80    0.30
  -2   2   5    4.30    0.30
   2   2  -5    4.60    0.30
   2   2  -5    4.60    0.30
   2   2  -5    5.10    0.30
  -2   2   5    5.00    0.40
   2   2  -5    4.80    0.30
  -2   2   5    4.90    0.30
  -1  -2   5   13.90    0.70
   1  -2  -5   14.50    0.60
   1  -2  -5   14.10    0.70
   1  -2  -5   14.20    0.60
  -1  -2   5   14.10    0.60
  -1  -2   5   14.10    0.50
  -1  -2   5   15.10    0.60
  -1  -2   5   14.70    0.40
   1   2  -5   14.60    0.70
  -1   2   5   15.70    0.80
  -1   2   5   13.90    0.70
   1   2  -5   14.40    0.60
  -1   2   5   14.40    0.50
   1   2  -5   15.00    0.50
  -1   2   5   13.30    0.50
   0  -2   5   96.59    2.50
   0   2  -5   95.89    2.70
   1  -2   5   31.70    1.00
   1  -2   5   31.80    1.20
   1  -2   5   32.20    1.10
   1  -2   5   32.60    1.00
   1  -2   5   32.70    0.90
  -1  -2  -5   31.40    1.00
  -1  -2  -5   28.00    1.00
  -1  -2  -5   33.60    0.90
  -1  -2  -5   33.80    1.20
   1   2   5   29.70    1.20
  -1   2  -5   31.20    1.20
  -1   2  -5   31.40    0.90
   1   2   5   32.40    1.00
  -1   2  -5   33.00    1.10
  -1   2  -5   31.30    1.00
   1   2   5   31.70    0.90
   2  -2   5   13.00    0.70
  -2  -2  -5   12.70    0.50
   2  -2   5   12.70    0.50
  -2  -2  -5   12.80    0.60
   2  -2   5   12.20    0.60
  -2  -2  -5   13.30    0.50
   2  -2   5   12.80    0.50
  -2  -2  -5   15.00    1.10
   2   2   5   12.80    0.60
  -2   2  -5   11.50    0.50
  -2   2  -5   13.00    0.70
  -2   2  -5   12.40    0.50
   2   2   5   12.00    0.50
   2   2   5   12.20    0.80
   2   2   5   12.70    0.50
  -2   2  -5   13.10    0.60
   3  -2   5    1.70    0.30
  -3  -2  -5    1.40    0.20
  -3  -2  -5    1.40    0.30
   3  -2   5    1.30    0.20
  -3  -2  -5    1.70    0.20
  -3  -2  -5    1.30    0.20
   3  -2   5    1.50    0.30
   3  -2   5    1.30    0.20
   3   2   5    1.50    0.30
  -3   2  -5    1.30    0.20
   3   2   5    1.20    0.20
   3   2   5    1.40    0.20
   3   2   5    1.80    0.20
  -3   2  -5    1.50    0.20
   3   2   5    1.00    0.20
  -3   2  -5    1.60    0.30
  -4  -2  -5   53.69    1.70
   4  -2   5   51.19    1.40
   4  -2   5   50.89    1.50
  -4  -2  -5   51.59    1.80
  -4  -2  -5   52.29    1.50
  -4  -2  -5   52.39    1.50
   4  -2   5   53.29    1.90
   4  -2   5   50.39    1.70
   4   2   5   51.79    1.50
   4   2   5   50.79    1.50
  -4   2  -5   52.49    1.90
  -4   2  -5   51.09    1.50
   4   2   5   51.89    1.50
  -4   2  -5   52.39    1.70
   4   2   5   52.59    1.80
   4   2   5   55.79    1.60
  -4   2  -5   51.59    1.60
  -5  -2  -5   63.19    2.00
   5  -2   5   62.19    1.70
  -5  -2  -5   64.39    2.20
  -5  -2  -5   61.59    1.80
   5  -2   5   64.19    2.00
   5  -2   5   70.59    2.60
   5  -2   5   63.19    1.90
   5   2   5   64.59    2.20
  -5   2  -5   61.29    2.20
   5   2   5   64.39    1.90
   5   2   5   63.59    1.80
  -5   2  -5   66.89    1.90
   5   2   5   63.49    1.80
  -5   2  -5   63.09    2.30
  -6  -2  -5   85.29    2.50
  -6  -2  -5   85.29    2.70
   6  -2   5   84.79    2.80
   6  -2   5   84.09    2.40
   6  -2   5   84.59    2.20
   6  -2   5   84.19    2.60
  -6  -2  -5   84.69    2.30
   6   2   5   82.39    2.40
  -6   2  -5   85.29    2.60
   6   2   5   83.59    2.70
  -6   2  -5   85.79    2.50
  -6   2  -5   83.89    2.80
   6   2   5   83.29    2.40
   7  -2   5    6.10    0.30
  -7  -2  -5    6.60    0.50
   7  -2   5    6.40    0.50
  -7  -2  -5    6.30    0.40
   7  -2   5    6.60    0.80
  -7  -2  -5    6.50    0.60
   7  -2   5    5.30    0.30
   7  -2   5    6.50    0.50
  -7   2  -5    6.70    0.50
   7   2   5    5.30    0.40
   7   2   5    7.20    0.50
  -7   2  -5    5.80    0.70
  -7   2  -5    5.70    0.50
   7   2   5    6.40    0.40
   8  -2   5   66.19    2.50
  -8  -2  -5   66.49    2.40
   8  -2   5   67.39    2.20
   8  -2   5   67.09    1.80
  -8  -2  -5   69.19    2.00
   8  -2   5   64.79    2.10
   8  -2   5   68.19    1.70
   8   2   5   68.19    2.40
  -8   2  -5   69.99    2.50
   8   2   5   69.69    1.90
  -8   2  -5   67.69    2.70
   8   2   5   67.19    2.10
   8   2   5   66.19    2.10
  -8   2  -5   67.59    2.20
  -9  -2  -5    4.40    0.40
   9  -2   5    4.90    0.20
   9  -2   5    4.80    0.20
   9  -2   5    4.20    0.70
   9  -2   5    3.80    0.50
  -9  -2  -5    3.90    0.60
   9  -2   5    4.60    0.50
   9   2   5    5.30    0.50
  -9   2  -5    3.70    0.60
  -9   2  -5    7.40    1.10
   9   2   5    4.30    0.40
  -9   2  -5    4.90    0.70
   9   2   5    4.60    0.30
   9   2   5    4.90    0.60
  10  -2   5   12.00    0.80
 -10  -2  -5   13.00    0.70
  10  -2   5   12.80    0.80
 -10   2  -5   10.40    0.90
 -10   2  -5   12.20    0.80
  10   2   5   11.60    0.70
  10   2   5   11.80    1.60
  10   2   5   12.20    0.60
  10   2   5   12.00    0.70
 -11  -2  -5   21.20    0.90
 -11  -2  -5   20.70    1.20
  11  -2   5   17.70    1.00
  11  -2   5   21.40    1.40
  11  -2   5   20.70    1.10
 -11   2  -5   18.50    1.20
  11   2   5   18.60    1.20
  11   2   5   19.80    0.90
  11   2   5   19.30    0.80
  11   2   5   21.20    1.00
 -11   2  -5   19.80    1.10
  11  -3  -5    0.40    0.10
  11  -3  -5    0.40    0.20
  11  -3  -5    0.20    0.20
 -11   3   5    0.30    0.20
  11   3  -5    0.30    0.10
  10  -3  -5    3.60    0.40
  10  -3  -5    4.10    0.50
  10  -3  -5    3.80    0.30
 -10   3   5    4.60    0.50
 -10   3   5    3.90    0.50
  10   3  -5    3.80    0.40
   9  -3  -5    2.00    0.30
   9  -3  -5    2.10    0.30
   9  -3  -5    1.80    0.30
  -9   3   5    2.60    0.40
  -9   3   5    2.00    0.10
  -9   3   5    2.10    0.10
   9   3  -5    2.30    0.30
  -9   3   5    1.90    0.40
  -8  -3   5   34.20    1.10
   8  -3  -5   33.90    1.20
   8  -3  -5   35.00    1.30
   8  -3  -5   37.70    1.20
  -8   3   5   36.40    1.50
  -8   3   5   32.00    1.40
  -8   3   5   34.50    1.00
  -8   3   5   35.80    1.00
   8   3  -5   34.40    1.20
   7  -3  -5   16.50    0.70
   7  -3  -5   17.90    0.80
   7  -3  -5   17.70    1.00
   7  -3  -5   18.70    0.80
   7   3  -5   18.90    0.80
  -7   3   5   18.40    0.60
  -7   3   5   18.00    0.90
   7   3  -5   17.70    0.80
  -7   3   5   18.60    1.00
  -7   3   5   18.00    0.60
   6  -3  -5   14.70    0.70
  -6  -3   5   13.90    0.60
   6  -3  -5   15.90    0.70
   6  -3  -5   14.90    0.80
   6  -3  -5   15.60    0.70
  -6  -3   5   14.80    0.60
  -6   3   5   15.40    0.80
  -6   3   5   13.70    0.80
  -6   3   5   15.30    0.50
   6   3  -5   15.00    0.70
   6   3  -5   14.60    0.60
  -6   3   5   15.40    0.60
   5  -3  -5    1.90    0.30
  -5  -3   5    1.90    0.20
   5  -3  -5    2.30    0.30
  -5  -3   5    2.40    0.20
   5  -3  -5    2.30    0.30
   5  -3  -5    2.10    0.30
  -5   3   5    2.00    0.30
   5   3  -5    1.80    0.10
   5   3  -5    1.90    0.20
   5   3  -5    2.30    0.30
  -5   3   5    1.90    0.20
  -5   3   5    1.70    0.30
  -5   3   5    2.40    0.40
   4  -3  -5    0.60    0.10
  -4  -3   5    0.60    0.10
   4  -3  -5    0.40    0.10
  -4  -3   5    0.40    0.10
  -4  -3   5    0.30    0.10
   4  -3  -5    0.70    0.10
  -4  -3   5    0.50    0.10
  -4  -3   5    0.50    0.10
   4  -3  -5    0.50    0.20
  -4   3   5    0.30    0.20
   4   3  -5    0.70    0.10
   4   3  -5    0.60    0.10
  -4   3   5    0.70    0.20
  -4   3   5    0.50    0.10
  -4   3   5    0.50    0.10
   4   3  -5    0.70    0.10
   4   3  -5    0.30    0.10
  -3  -3   5   12.40    0.60
  -3  -3   5   12.00    0.50
  -3  -3   5   12.00    0.60
  -3  -3   5   12.00    0.50
   3  -3  -5   12.20    0.50
  -3  -3   5   12.40    0.40
   3  -3  -5   12.60    0.60
   3  -3  -5   12.30    0.60
   3  -3  -5   11.60    0.70
   3   3  -5   11.30    0.60
   3   3  -5   12.00    0.50
  -3   3   5   11.60    0.70
   3   3  -5   11.30    0.50
   3   3  -5   12.30    0.80
  -3   3   5   11.50    0.50
  -3   3   5   11.90    0.60
  -3   3   5   13.30    0.70
  -2  -3   5   76.89    2.10
  -2  -3   5   77.19    2.00
   2  -3  -5   81.19    2.20
  -2  -3   5   73.99    2.20
   2  -3  -5   78.59    2.00
  -2  -3   5   79.29    2.10
   2  -3  -5   78.29    2.20
  -2   3   5   76.29    2.10
  -2   3   5   78.49    2.40
   2   3  -5   77.29    2.10
   2   3  -5   76.39    2.10
   2   3  -5   76.19    2.20
  -1  -3   5  100.09    2.70
  -1  -3   5   96.39    2.80
   1  -3  -5   97.79    3.00
  -1  -3   5  101.69    2.60
  -1   3   5  101.39    2.60
   1   3  -5   98.59    2.70
   1   3  -5  103.29    2.90
   0  -3   5    3.20    0.40
   0  -3  -5    2.60    0.20
   0  -3  -5    3.10    0.30
   0  -3   5    2.60    0.30
   0  -3  -5    3.20    0.40
   0  -3   5    3.20    0.20
   0  -3   5    3.00    0.30
   0  -3   5    3.10    0.20
   0   3  -5    3.10    0.40
   0   3  -5    3.30    0.20
   0   3   5    3.50    0.30
   0   3   5    2.70    0.20
   0   3  -5    2.90    0.30
   0   3   5    2.50    0.40
   0   3   5    3.00    0.20
   0   3  -5    3.10    0.30
   1  -3   5   15.70    0.60
  -1  -3  -5   15.30    0.80
  -1  -3  -5   15.80    0.60
   1  -3   5   15.90    0.70
   1  -3   5   16.30    0.80
  -1  -3  -5   14.40    0.60
   1  -3   5   15.80    0.60
  -1   3  -5   15.20    0.60
  -1   3  -5   15.90    0.70
   1   3   5   15.10    0.60
  -1   3  -5   15.10    0.50
  -1   3  -5   16.10    0.60
   1   3   5   14.50    0.60
  -1   3  -5   15.90    0.80
   1   3   5   15.20    0.80
   2  -3   5    8.90    0.60
   2  -3   5    9.60    0.60
   2  -3   5    9.20    0.40
  -2  -3  -5    9.50    0.40
   2  -3   5    9.70    0.40
  -2  -3  -5    8.80    0.40
  -2  -3  -5    9.90    0.50
  -2  -3  -5    8.50    0.60
  -2   3  -5    8.90    0.50
   2   3   5    8.90    0.40
  -2   3  -5    9.30    0.70
  -2   3  -5    9.20    0.40
   2   3   5    9.80    0.60
  -2   3  -5    9.90    0.40
   2   3   5    9.90    0.40
  -2   3  -5   10.30    0.50
   2   3   5    8.50    0.50
  -3  -3  -5   12.00    0.50
  -3  -3  -5   11.90    0.60
  -3  -3  -5   11.90    0.80
   3  -3   5   12.30    0.70
  -3  -3  -5   12.00    0.50
   3  -3   5   11.80    0.50
  -3  -3  -5   12.50    0.50
   3  -3   5   12.10    0.80
   3  -3   5   11.40    0.50
   3   3   5   11.60    0.50
  -3   3  -5   11.90    0.60
  -3   3  -5   12.40    0.50
   3   3   5   12.40    0.70
   3   3   5   12.80    0.70
  -3   3  -5   11.40    0.80
  -4  -3  -5   94.49    2.60
   4  -3   5   92.99    2.40
   4  -3   5   97.09    3.00
  -4  -3  -5   93.59    2.50
   4  -3   5   91.89    2.50
  -4  -3  -5   88.29    2.90
  -4  -3  -5   91.59    2.40
  -4  -3  -5   93.89    2.50
   4  -3   5   91.89    2.70
   4   3   5   90.69    2.60
  -4   3  -5   91.09    3.00
   4   3   5   92.29    2.40
  -4   3  -5   92.49    2.60
  -4   3  -5   93.59    2.80
   4   3   5   96.99    2.90
   4   3   5   94.29    2.50
  -4   3  -5   93.19    2.50
   5  -3   5   25.30    1.00
   5  -3   5   24.20    0.80
  -5  -3  -5   25.60    1.00
  -5  -3  -5   23.90    0.80
  -5  -3  -5   22.90    1.10
   5  -3   5   23.70    1.20
  -5   3  -5   24.90    1.30
   5   3   5   24.40    0.90
   5   3   5   24.00    0.90
   5   3   5   24.90    1.20
   5   3   5   25.40    1.00
  -5   3  -5   25.70    1.00
  -5   3  -5   24.40    1.10
   6  -3   5   10.70    0.50
  -6  -3  -5   10.90    0.50
  -6  -3  -5   11.60    0.70
   6  -3   5   11.10    0.90
   6  -3   5   11.50    0.70
   6  -3   5   11.00    0.60
  -6  -3  -5   10.30    0.80
  -6   3  -5   11.40    0.70
   6   3   5   10.10    0.50
  -6   3  -5   10.40    0.80
   6   3   5   10.60    0.80
   6   3   5   11.50    0.50
   6   3   5   13.00    0.60
  -6   3  -5   12.80    0.70
   7  -3   5   33.70    1.00
  -7  -3  -5   33.80    1.10
   7  -3   5   33.10    1.30
  -7  -3  -5   31.80    1.30
  -7  -3  -5   32.10    1.50
   7  -3   5   33.00    1.40
   7  -3   5   31.10    1.60
  -7   3  -5   33.80    1.60
   7   3   5   33.30    1.20
   7   3   5   32.90    1.10
   7   3   5   32.20    1.20
  -7   3  -5   33.60    1.40
   8  -3   5    8.00    0.30
   8  -3   5    8.20    0.60
  -8  -3  -5    8.10    0.40
   8  -3   5    8.00    0.60
   8  -3   5    8.80    0.30
  -8  -3  -5    7.10    0.80
   8  -3   5    8.50    0.90
  -8   3  -5    9.20    0.80
   8   3   5    8.90    0.50
   8   3   5    9.30    0.60
   8   3   5    7.90    0.70
   8   3   5    8.50    0.50
  -8   3  -5    8.80    0.70
   9  -3   5   10.20    0.70
   9  -3   5    9.70    0.70
  -9  -3  -5    9.00    0.50
   9  -3   5   10.40    0.90
  -9  -3  -5   11.60    0.90
  -9   3  -5    8.80    1.00
   9   3   5    9.50    0.60
   9   3   5    9.20    0.60
  -9   3  -5    9.10    0.70
   9   3   5    9.00    0.80
   9   3   5   10.10    0.50
  10  -3   5   30.50    1.30
 -10  -3  -5   29.30    1.10
  10  -3   5   26.80    1.60
 -10  -3  -5   29.50    1.50
  10  -3   5   28.50    1.30
  10   3   5   29.30    1.20
 -10   3  -5   32.50    1.70
  10   3   5   28.30    1.10
  10   3   5   25.60    1.10
  10   3   5   27.00    1.50
 -11  -3  -5    8.40    0.90
 -11  -3  -5    5.80    0.40
  11  -3   5    6.90    0.60
  11  -3   5    7.60    0.60
  11   3   5    7.00    0.50
  11   3   5    7.00    0.80
 -11   3  -5    6.90    0.90
  11   3   5    6.70    0.60
  11   3   5    7.20    0.50
 -11   3  -5    8.50    0.70
  11  -4  -5   11.50    0.70
  11  -4  -5   11.60    0.60
  11  -4  -5   12.50    0.80
  11   4  -5   10.10    0.70
  10  -4  -5    1.10    0.20
  10  -4  -5    1.20    0.30
  10  -4  -5    1.40    0.30
 -10   4   5    1.90    0.40
  10   4  -5    1.30    0.30
   9  -4  -5   26.40    1.10
  -9  -4   5   25.60    0.90
   9  -4  -5   26.20    1.10
   9  -4  -5   26.00    1.00
  -9   4   5   27.00    0.70
  -9   4   5   27.30    1.40
   9   4  -5   27.60    1.10
  -9   4   5   27.10    1.30
  -8  -4   5   22.10    0.80
   8  -4  -5   22.80    0.90
   8  -4  -5   22.70    1.00
   8  -4  -5   21.30    0.90
  -8   4   5   22.50    0.70
  -8   4   5   23.80    1.20
   8   4  -5   22.80    1.00
  -8   4   5   21.40    1.20
  -8   4   5   22.30    0.70
   7  -4  -5    0.00    0.10
   7  -4  -5   -0.10    0.10
   7  -4  -5    0.20    0.10
  -7  -4   5    0.00    0.10
   7   4  -5    0.00    0.10
  -7   4   5    0.00    0.10
  -7   4   5    0.20    0.20
   7   4  -5    0.10    0.10
  -7   4   5    0.10    0.10
   6  -4  -5   11.60    0.60
  -6  -4   5   11.00    0.40
   6  -4  -5   11.40    0.70
   6  -4  -5   11.40    0.60
   6  -4  -5   10.50    0.70
  -6   4   5   11.20    0.50
   6   4  -5   11.70    0.60
  -6   4   5   10.70    0.80
   6   4  -5   11.40    0.40
  -6   4   5   10.90    0.80
   6   4  -5   10.90    0.50
   6   4  -5   12.40    0.40
   5  -4  -5   17.30    0.90
  -5  -4   5   18.60    0.70
   5  -4  -5   18.30    0.80
   5  -4  -5   17.00    0.80
   5  -4  -5   17.80    0.70
  -5  -4   5   17.00    0.60
  -5   4   5   16.70    0.90
   5   4  -5   17.80    0.80
   5   4  -5   17.30    0.60
  -5   4   5   18.90    1.00
  -5   4   5   16.70    0.70
  -5   4   5   17.50    0.60
   5   4  -5   17.40    0.70
   4  -4  -5   18.50    0.90
   4  -4  -5   19.20    0.80
   4  -4  -5   20.30    0.80
  -4  -4   5   21.10    0.70
   4  -4  -5   20.20    0.90
  -4  -4   5   19.70    0.80
  -4  -4   5   20.00    0.70
  -4   4   5   21.40    1.50
  -4   4   5   20.90    0.70
   4   4  -5   20.40    0.70
  -4   4   5   19.00    1.00
   4   4  -5   21.60    0.80
   4   4  -5   20.10    0.80
   4   4  -5   20.00    0.70
   3  -4  -5   18.40    0.80
  -3  -4   5   20.20    0.90
  -3  -4   5   17.90    0.70
   3  -4  -5   17.20    0.80
  -3  -4   5   18.60    0.60
   3  -4  -5   18.20    0.70
   3  -4  -5   18.20    0.80
  -3   4   5   19.00    1.00
   3   4  -5   18.10    0.80
   3   4  -5   17.70    0.70
   3   4  -5   18.90    0.60
  -3   4   5   18.80    0.70
  -3   4   5   19.20    1.00
   3   4  -5   19.30    0.80
   2  -4  -5   99.59    2.60
  -2  -4   5   99.99    2.70
   2  -4  -5  101.99    2.80
  -2  -4   5   98.39    2.60
  -2  -4   5   96.59    2.90
   2  -4  -5  101.99    2.80
   2   4  -5   97.99    2.70
   2   4  -5   98.19    2.90
  -2   4   5  100.89    3.10
   2   4  -5  100.59    2.50
   2   4  -5  101.29    2.70
  -2   4   5  101.09    3.00
  -2   4   5   98.29    2.60
  -2   4   5   98.49    2.70
  -1  -4   5   29.30    0.90
  -1  -4   5   28.70    1.00
  -1  -4   5   28.20    1.10
   1  -4  -5   30.30    0.90
   1  -4  -5   29.80    1.00
   1  -4  -5   30.00    1.10
  -1  -4   5   30.30    1.20
   1  -4  -5   30.50    1.10
   1   4  -5   27.60    1.20
  -1   4   5   28.00    1.30
   1   4  -5   28.90    0.90
   1   4  -5   29.70    1.10
   1   4  -5   30.20    1.00
  -1   4   5   29.40    1.00
  -1   4   5   28.50    1.00
   0  -4   5   14.90    0.70
   0  -4   5   13.40    0.60
   0  -4   5   15.40    0.60
   0  -4  -5   14.60    0.70
   0  -4  -5   16.00    0.60
   0  -4   5   15.10    0.80
   0  -4  -5   15.60    0.90
   0  -4  -5   14.50    0.60
   0   4   5   14.50    0.60
   0   4  -5   13.90    0.70
   0   4   5   14.70    0.90
   0   4  -5   16.30    0.60
   0   4  -5   15.00    0.80
   0   4   5   15.30    0.60
   0   4   5   14.80    0.70
  -1  -4  -5  148.79    3.80
   1  -4   5  149.09    3.80
  -1   4  -5  147.89    4.20
   2  -4   5  259.77   29.10
  -2  -4  -5  298.17   27.10
  -2   4  -5  241.88   27.70
   2   4   5  240.58   22.80
  -3  -4  -5   37.00    1.60
  -3  -4  -5   36.80    1.30
   3  -4   5   32.30    1.50
  -3  -4  -5   37.10    1.10
   3  -4   5   34.70    1.20
   3  -4   5   35.30    1.40
  -3   4  -5   36.00    1.10
   3   4   5   35.50    1.30
  -3   4  -5   34.10    1.10
  -3   4  -5   34.70    1.40
   3   4   5   35.80    1.10
   3   4   5   40.20    1.50
  -3   4  -5   36.10    1.60
   3   4   5   35.30    1.20
  -3   4  -5   37.80    1.20
   4  -4   5    8.80    0.50
  -4  -4  -5    8.60    0.70
   4  -4   5    7.80    0.70
   4  -4   5    7.70    0.40
  -4  -4  -5    7.70    0.50
  -4  -4  -5    8.40    0.40
   4  -4   5    8.50    0.60
  -4   4  -5    8.70    0.60
   4   4   5    7.90    0.40
   4   4   5    8.10    0.60
   4   4   5    7.90    0.50
  -4   4  -5    8.50    0.50
   4   4   5    7.50    0.50
  -4   4  -5    7.30    0.80
  -5  -4  -5    7.70    0.70
  -5  -4  -5    8.10    0.50
   5  -4   5    7.80    0.40
   5  -4   5    8.90    0.90
   5  -4   5    8.80    0.60
  -5  -4  -5    8.00    0.40
   5  -4   5    7.20    0.50
  -5   4  -5    7.80    0.60
   5   4   5    8.10    0.50
   5   4   5    7.90    0.60
  -5   4  -5    7.90    0.50
  -5   4  -5    7.10    0.80
   5   4   5    6.80    0.50
   6  -4   5  151.38    3.80
   6  -4   5  148.49    4.30
  -6  -4  -5  150.98    3.80
  -6  -4  -5  152.58    4.30
   6  -4   5  146.39    4.60
  -6  -4  -5  149.99    4.50
   6  -4   5  154.08    4.10
   6   4   5  149.59    4.40
  -6   4  -5  154.18    4.30
   6   4   5  150.18    3.90
  -6   4  -5  152.08    4.60
   6   4   5  149.29    4.00
   7  -4   5    0.40    0.20
  -7  -4  -5    1.20    0.40
   7  -4   5    1.10    0.30
   7  -4   5    1.20    0.20
   7  -4   5    0.90    0.40
  -7  -4  -5    0.90    0.20
  -7  -4  -5    1.20    0.20
  -7   4  -5    1.00    0.30
  -7   4  -5    0.90    0.40
   7   4   5    1.00    0.20
   7   4   5    0.40    0.20
   7   4   5    1.00    0.20
  -8  -4  -5   16.70    0.70
   8  -4   5   17.50    0.90
   8  -4   5   18.30    1.00
   8  -4   5   21.80    2.40
  -8  -4  -5   16.00    1.10
   8  -4   5   17.10    0.60
   8   4   5   16.60    1.00
   8   4   5   15.90    0.80
  -8   4  -5   18.00    1.00
   8   4   5   18.40    0.80
  -9  -4  -5    4.00    0.30
   9  -4   5    3.00    0.40
  -9  -4  -5    3.40    0.60
   9  -4   5    3.20    0.60
   9  -4   5    4.10    0.80
  -9   4  -5    5.90    0.80
   9   4   5    4.30    0.40
  -9   4  -5    4.30    0.60
   9   4   5    4.50    0.40
   9   4   5    3.60    0.60
  10  -4   5    7.70    0.70
 -10  -4  -5    7.90    0.90
 -10  -4  -5    6.80    0.40
  10  -4   5    7.00    0.90
  10  -4   5    6.60    0.70
 -10   4  -5    4.70    0.80
  10   4   5    5.60    0.70
  10   4   5    7.00    0.90
  10   4   5    8.20    0.50
  11  -4   5    1.60    0.40
 -11  -4  -5    1.60    0.20
  11  -4   5    1.20    0.50
  11  -4   5    1.80    0.40
 -11  -4  -5    1.80    0.50
  11   4   5    1.70    0.40
  11   4   5    1.80    0.30
 -11   4  -5    2.00    0.60
  11   4   5    1.40    0.30
  10  -5  -5    8.20    0.60
  10  -5  -5    7.30    0.60
  10  -5  -5    9.40    0.60
  10   5  -5    8.60    0.60
 -10   5   5    8.90    0.90
  -9  -5   5    3.10    0.20
   9  -5  -5    3.60    0.50
   9  -5  -5    3.40    0.40
   9  -5  -5    2.80    0.40
  -9   5   5    2.80    0.20
  -9   5   5    2.90    0.20
   9   5  -5    3.00    0.40
  -9   5   5    3.80    0.60
  -8  -5   5   26.30    0.80
   8  -5  -5   25.80    1.10
   8  -5  -5   25.20    1.10
   8  -5  -5   25.10    1.20
   8   5  -5   25.80    1.10
  -8   5   5   24.40    1.40
  -8   5   5   24.60    0.80
  -8   5   5   25.90    1.40
   7  -5  -5   25.60    1.10
   7  -5  -5   24.90    1.00
   7  -5  -5   24.50    1.10
  -7  -5   5   25.10    0.80
   7   5  -5   25.20    1.10
  -7   5   5   23.70    1.30
   7   5  -5   26.10    0.80
   7   5  -5   22.80    0.80
  -7   5   5   25.80    1.30
  -7   5   5   24.70    0.80
  -6  -5   5   78.69    2.10
   6  -5  -5   81.79    2.50
   6  -5  -5   83.59    2.40
   6  -5  -5   81.49    2.30
   6   5  -5   80.69    2.40
  -6   5   5   80.99    2.10
  -6   5   5   74.29    2.70
  -6   5   5   80.39    2.80
   6   5  -5   79.99    2.30
   6   5  -5   79.29    2.10
   6   5  -5   79.39    2.30
   5  -5  -5   92.99    2.80
   5  -5  -5   93.39    2.70
   5  -5  -5   88.19    2.80
  -5  -5   5   91.59    2.30
   5  -5  -5   90.69    2.60
  -5   5   5   92.59    3.00
   5   5  -5   89.09    2.60
  -5   5   5   99.29    3.20
   5   5  -5   89.69    2.40
   5   5  -5   92.49    2.70
  -5   5   5   92.69    2.40
   4  -5  -5   14.30    0.80
  -4  -5   5   12.30    0.50
  -4  -5   5   13.50    0.50
   4  -5  -5   13.30    0.60
  -4  -5   5   13.60    0.70
   4  -5  -5   12.70    0.70
   4  -5  -5   13.90    0.70
   4   5  -5   13.50    0.50
  -4   5   5   12.00    0.90
  -4   5   5   13.80    0.90
   4   5  -5   13.40    0.70
   4   5  -5   12.80    0.70
   4   5  -5   13.10    0.60
   3  -5  -5   33.70    1.30
  -3  -5   5   31.50    1.30
  -3  -5   5   32.40    1.20
   3  -5  -5   33.90    1.20
   3  -5  -5   33.70    1.30
   3  -5  -5   32.80    1.10
   3   5  -5   33.10    1.30
   3   5  -5   33.00    1.20
  -3   5   5   35.50    1.50
   3   5  -5   32.70    1.00
   3   5  -5   32.70    1.20
  -3   5   5   34.30    1.10
  -3   5   5   33.30    1.50
  -2  -5   5   11.00    0.70
   2  -5  -5   11.20    0.50
   2  -5  -5   12.50    0.70
  -2  -5   5   11.40    0.50
   2  -5  -5   13.00    0.70
   2  -5  -5   12.70    0.70
  -2  -5   5   11.00    0.60
   2   5  -5   11.00    0.70
  -2   5   5   11.40    0.50
   2   5  -5   11.40    0.60
  -2   5   5   10.20    0.80
   2   5  -5   11.80    0.50
   2   5  -5   12.80    0.60
  -2   5   5   12.60    0.80
   1  -5  -5   37.00    1.30
   1  -5  -5   38.30    1.20
  -1  -5   5   38.60    1.40
  -1  -5   5   36.00    1.10
  -1  -5   5   36.20    1.70
   1  -5  -5   35.80    1.40
   1  -5  -5   40.90    1.80
   1   5  -5   37.60    1.30
  -1   5   5   34.60    1.60
  -1   5   5   36.50    1.20
  -1   5   5   37.80    1.20
   1   5  -5   37.30    1.30
   1   5  -5   36.30    1.10
   1   5  -5   38.20    1.50
  -1   5   5   39.80    1.60
   0  -5  -5    6.20    0.50
   0  -5  -5    6.20    0.40
   0  -5   5    6.70    0.60
   0  -5   5    5.90    0.50
   0   5  -5    5.80    0.40
   0   5   5    6.00    0.30
   0   5  -5    6.20    0.50
   0   5  -5    4.80    0.60
   0   5   5    6.70    0.70
   0   5   5    6.60    0.40
   0   5   5    5.30    0.60
   0   5  -5    5.90    0.30
   1  -5   5    0.10    0.20
  -1  -5  -5    0.10    0.10
   1  -5   5    0.00    0.10
  -1  -5  -5    0.20    0.10
   1  -5   5    0.30    0.20
   1   5   5    0.10    0.10
  -1   5  -5    0.20    0.10
   1   5   5    0.00    0.10
  -1   5  -5    0.20    0.10
   1   5   5    0.10    0.20
  -1   5  -5    0.30    0.20
  -1   5  -5    0.10    0.10
   2  -5   5    2.70    0.50
  -2  -5  -5    2.60    0.30
  -2  -5  -5    3.10    0.20
   2  -5   5    2.90    0.40
  -2  -5  -5    2.90    0.50
   2  -5   5    3.00    0.40
   2  -5   5    3.50    0.30
   2   5   5    3.10    0.20
   2   5   5    2.90    0.40
  -2   5  -5    3.10    0.30
  -2   5  -5    3.10    0.30
   2   5   5    2.60    0.30
   2   5   5    3.40    0.50
  -2   5  -5    3.30    0.60
  -2   5  -5    3.20    0.50
   3  -5   5   17.10    0.70
  -3  -5  -5   18.10    0.70
   3  -5   5   17.30    0.90
  -3  -5  -5   17.30    1.30
  -3  -5  -5   17.90    0.80
   3  -5   5   16.60    0.70
   3  -5   5   16.40    1.10
   3   5   5   18.10    0.80
   3   5   5   16.50    1.00
  -3   5  -5   17.30    1.10
  -3   5  -5   17.90    0.80
  -3   5  -5   17.40    0.70
   3   5   5   16.70    0.60
  -3   5  -5   16.90    0.90
   3   5   5   17.40    0.80
   4  -5   5    4.30    0.30
  -4  -5  -5    3.80    0.40
   4  -5   5    4.30    0.50
   4  -5   5    4.10    0.60
  -4  -5  -5    5.10    0.70
  -4  -5  -5    5.10    0.30
   4  -5   5    3.50    0.40
   4   5   5    4.60    0.40
  -4   5  -5    3.90    0.40
   4   5   5    4.40    0.40
   4   5   5    5.50    0.70
  -4   5  -5    5.40    0.70
  -4   5  -5    4.20    0.40
   4   5   5    4.50    0.30
   5  -5   5    7.40    0.50
   5  -5   5    8.30    0.70
   5  -5   5    8.10    0.90
   5  -5   5    8.30    0.40
  -5  -5  -5    9.30    0.80
  -5  -5  -5    8.70    0.60
  -5  -5  -5    8.30    0.40
  -5   5  -5    7.70    0.60
   5   5   5    8.50    0.50
   5   5   5   11.00    0.80
  -5   5  -5    8.10    0.90
   5   5   5    9.60    0.60
   6  -5   5   50.79    1.70
  -6  -5  -5   49.10    2.10
   6  -5   5   48.30    1.40
  -6  -5  -5   47.40    1.30
  -6  -5  -5   46.50    1.70
   6  -5   5   50.69    2.20
   6  -5   5   47.40    1.90
   6   5   5   52.49    2.00
   6   5   5   49.80    1.60
  -6   5  -5   48.10    2.10
  -6   5  -5   49.30    1.90
   6   5   5   44.20    1.60
   7  -5   5   19.60    1.30
   7  -5   5   20.30    0.70
  -7  -5  -5   19.60    1.20
   7  -5   5   21.60    1.10
  -7  -5  -5   20.10    0.70
   7  -5   5   18.40    0.90
   7   5   5   21.10    1.00
  -7   5  -5   19.20    1.30
  -7   5  -5   19.10    1.10
   7   5   5   20.40    0.90
   8  -5   5   28.40    1.40
   8  -5   5   27.30    0.80
   8  -5   5   27.40    1.20
   8  -5   5   26.50    1.60
  -8  -5  -5   28.30    1.50
  -8  -5  -5   29.20    0.90
  -8   5  -5   26.80    1.60
  -8   5  -5   28.30    1.40
   8   5   5   26.70    1.10
   8   5   5   29.10    1.20
   8   5   5   27.90    1.40
   9  -5   5   16.10    1.20
  -9  -5  -5   16.50    0.60
   9  -5   5   17.50    1.00
   9  -5   5   14.70    1.20
  -9  -5  -5   16.90    1.20
   9   5   5   17.20    1.10
   9   5   5   17.70    0.80
   9   5   5   16.20    0.90
  -9   5  -5   15.20    1.00
  -9   5  -5   16.10    1.30
 -10  -5  -5   24.50    1.00
  10  -5   5   25.70    1.40
  10  -5   5   24.90    1.60
  10  -5   5   24.20    1.20
 -10  -5  -5   24.50    1.50
  10   5   5   24.50    1.10
  10   5   5   26.10    1.10
 -10   5  -5   28.90    1.70
  10   5   5   25.60    1.40
   9  -6  -5    1.30    0.30
   9  -6  -5    2.10    0.40
   9  -6  -5    1.40    0.30
  -9   6   5    1.70    0.20
  -9   6   5    1.10    0.40
   9   6  -5    0.90    0.30
   8  -6  -5    4.30    0.50
   8  -6  -5    3.70    0.50
   8  -6  -5    4.40    0.50
   8   6  -5    3.80    0.30
  -8   6   5    3.30    0.60
   8   6  -5    4.40    0.50
  -8   6   5    3.80    0.30
  -8   6   5    4.50    0.70
   8   6  -5    3.60    0.20
   7  -6  -5    4.90    0.60
   7  -6  -5    4.60    0.50
   7  -6  -5    4.50    0.50
  -7   6   5    3.40    0.60
  -7   6   5    4.30    0.30
   7   6  -5    4.40    0.50
   7   6  -5    4.30    0.40
  -7   6   5    3.40    0.70
   6  -6  -5   10.20    0.60
   6  -6  -5   10.20    0.70
   6  -6  -5   10.10    0.70
  -6   6   5   10.20    0.50
  -6   6   5   10.90    0.90
   6   6  -5    9.20    0.60
   6   6  -5    9.70    0.60
  -6   6   5    9.70    0.90
   6   6  -5   11.40    0.90
   5  -6  -5    2.20    0.40
   5  -6  -5    3.10    0.40
   5  -6  -5    2.30    0.30
  -5   6   5    2.40    0.50
  -5   6   5    1.80    0.50
   5   6  -5    2.40    0.40
  -5   6   5    2.60    0.30
   5   6  -5    1.90    0.30
   5   6  -5    2.50    0.20
  -4  -6   5   11.30    0.70
   4  -6  -5   11.60    0.60
   4  -6  -5   10.70    0.70
   4  -6  -5   10.10    0.70
   4  -6  -5   11.60    0.80
   4   6  -5   10.70    0.70
   4   6  -5   10.40    0.60
  -4   6   5   12.10    0.60
   4   6  -5   12.00    0.40
  -4   6   5    9.90    0.80
   4   6  -5   10.80    0.60
  -4   6   5    9.60    1.00
   3  -6  -5    2.50    0.40
   3  -6  -5    2.90    0.40
   3  -6  -5    2.90    0.30
   3  -6  -5    3.70    0.50
  -3  -6   5    2.40    0.40
  -3   6   5    3.20    0.30
  -3   6   5    3.60    0.60
   3   6  -5    3.00    0.40
   3   6  -5    3.30    0.30
   3   6  -5    2.80    0.40
  -3   6   5    3.80    0.60
   3   6  -5    3.20    0.20
  -2  -6   5   33.10    1.30
   2  -6  -5   34.30    1.40
  -2  -6   5   33.50    1.10
   2  -6  -5   31.30    1.30
   2  -6  -5   34.10    1.30
  -2  -6   5   30.30    1.40
   2  -6  -5   32.60    1.10
  -2   6   5   32.80    1.10
   2   6  -5   33.00    1.00
  -2   6   5   33.20    1.60
   2   6  -5   34.20    1.50
   2   6  -5   32.70    1.20
   2   6  -5   36.40    1.70
  -2   6   5   32.60    1.50
  -1  -6   5    1.60    0.20
   1  -6  -5    1.60    0.20
  -1  -6   5    2.10    0.40
   1  -6  -5    1.70    0.30
  -1  -6   5    2.10    0.40
   1  -6  -5    1.90    0.30
   1  -6  -5    2.50    0.40
   1   6  -5    2.20    0.40
  -1   6   5    1.90    0.40
  -1   6   5    2.00    0.30
   1   6  -5    1.70    0.20
   1   6  -5    1.70    0.30
  -1   6   5    1.50    0.40
   1   6  -5    1.80    0.30
   0  -6   5   38.90    1.50
   0  -6   5   38.60    1.30
   0  -6  -5   39.70    1.50
   0  -6  -5   38.70    1.50
   0  -6   5   38.50    1.70
   0   6  -5   39.40    1.70
   0   6   5   39.10    1.20
   0   6   5   39.10    1.30
   0   6  -5   39.70    1.40
   0   6  -5   38.80    1.50
   0   6   5   39.10    1.70
   0   6   5   37.60    1.70
   0   6  -5   37.80    1.20
  -1  -6  -5    8.80    0.50
   1  -6   5    9.20    0.80
   1  -6   5    8.80    0.50
   1  -6   5    8.80    0.60
  -1  -6  -5    8.80    0.60
  -1  -6  -5    8.20    0.60
  -1   6  -5    8.00    0.50
   1   6   5    8.40    0.70
  -1   6  -5    9.30    0.60
   1   6   5    8.50    0.50
   1   6   5    8.30    0.70
  -1   6  -5    8.90    0.50
   2  -6   5    5.30    0.60
   2  -6   5    4.70    0.40
   2  -6   5    5.50    0.70
  -2  -6  -5    4.20    0.60
  -2  -6  -5    5.30    0.50
  -2  -6  -5    4.90    0.30
  -2   6  -5    4.70    0.40
   2   6   5    5.50    0.70
   2   6   5    4.70    0.30
  -2   6  -5    5.10    0.40
   2   6   5    4.60    0.60
  -2   6  -5    4.00    0.60
  -2   6  -5    5.30    0.50
   2   6   5    4.50    0.40
   3  -6   5    1.00    0.20
  -3  -6  -5    0.80    0.20
  -3  -6  -5    0.80    0.20
   3  -6   5    1.30    0.40
  -3  -6  -5    1.10    0.20
   3  -6   5    1.00    0.30
   3   6   5    0.90    0.30
   3   6   5    1.10    0.10
  -3   6  -5    1.10    0.30
  -3   6  -5    0.90    0.20
  -3   6  -5    1.10    0.20
  -3   6  -5    0.80    0.40
   3   6   5    1.10    0.20
  -4  -6  -5   44.80    1.30
   4  -6   5   43.20    1.80
   4  -6   5   44.80    2.00
   4  -6   5   44.60    1.50
  -4  -6  -5   43.40    1.60
   4   6   5   44.00    1.50
   4   6   5   46.50    1.90
  -4   6  -5   43.60    2.00
   4   6   5   43.50    1.20
  -4   6  -5   41.60    1.40
  -4   6  -5   43.80    1.50
  -5  -6  -5    1.50    0.30
  -5  -6  -5    1.50    0.20
   5  -6   5    1.00    0.40
   5  -6   5    1.20    0.30
   5  -6   5    1.50    0.40
  -5  -6  -5    1.20    0.40
  -5   6  -5    1.10    0.30
   5   6   5    1.20    0.30
  -5   6  -5    1.60    0.50
   5   6   5    1.50    0.30
  -5   6  -5    1.50    0.20
   5   6   5    1.30    0.30
  -6  -6  -5   16.70    0.90
  -6  -6  -5   17.30    0.60
   6  -6   5   15.60    1.20
   6  -6   5   18.30    1.10
  -6  -6  -5   17.90    1.20
   6  -6   5   17.80    0.90
   6  -6   5   16.70    0.70
   6   6   5   17.50    1.10
   6   6   5   16.10    0.90
  -6   6  -5   16.60    1.00
  -6   6  -5   16.60    1.20
  -7  -6  -5  121.09    3.00
   7  -6   5  126.29    4.20
   7  -6   5  122.89    3.60
   7  -6   5  126.09    3.90
   7  -6   5  117.59    3.10
  -7  -6  -5  123.19    4.10
   7   6   5  123.99    3.50
   7   6   5  120.19    3.50
  -7   6  -5  126.19    4.30
  -7   6  -5  120.09    3.80
   8  -6   5   25.60    0.80
  -8  -6  -5   25.20    0.80
   8  -6   5   26.60    1.60
  -8  -6  -5   27.20    1.60
   8  -6   5   27.40    1.20
   8  -6   5   26.10    1.40
   8   6   5   24.70    1.40
  -8   6  -5   25.00    1.40
   8   6   5   25.40    1.20
   8   6   5   25.40    1.10
  -8   6  -5   24.50    1.60
  -9  -6  -5   -0.30    0.30
   9  -6   5    0.20    0.30
   9  -6   5   -0.10    0.10
  -9  -6  -5    0.10    0.10
   9  -6   5    0.00    0.20
   9   6   5    0.10    0.10
  -9   6  -5    0.10    0.30
   9   6   5   -0.20    0.20
   8  -7  -5    0.70    0.30
   8  -7  -5    0.80    0.30
   8  -7  -5    1.30    0.30
   8   7  -5    1.30    0.20
   8   7  -5    0.70    0.20
  -8   7   5    0.60    0.40
   7  -7  -5    7.90    0.70
   7  -7  -5    8.30    0.60
   7  -7  -5    6.40    0.50
   7   7  -5    8.10    0.60
   7   7  -5    8.50    0.60
  -7   7   5    7.40    0.90
   7   7  -5    7.50    0.50
  -7   7   5    7.50    1.00
  -7   7   5    7.40    0.40
   6  -7  -5   41.60    1.70
   6  -7  -5   42.00    1.80
   6  -7  -5   41.30    1.50
   6   7  -5   40.10    1.60
   6   7  -5   39.40    1.60
  -6   7   5   41.40    2.00
   6   7  -5   40.50    1.60
  -6   7   5   40.80    1.30
  -6   7   5   40.90    2.20
   5  -7  -5   25.60    1.20
   5  -7  -5   25.80    1.30
   5  -7  -5   25.90    1.10
  -5   7   5   26.80    1.00
  -5   7   5   24.40    1.50
   5   7  -5   28.60    1.50
   5   7  -5   26.50    1.30
   5   7  -5   26.30    1.20
  -5   7   5   25.90    1.60
   4  -7  -5    3.20    0.40
  -4  -7   5    3.10    0.50
   4  -7  -5    3.50    0.40
   4  -7  -5    3.20    0.50
  -4   7   5    2.40    0.50
   4   7  -5    2.90    0.20
   4   7  -5    3.00    0.40
   4   7  -5    2.70    0.50
  -4   7   5    3.40    0.40
  -4   7   5    2.70    0.60
   4   7  -5    3.10    0.40
   3  -7  -5    6.70    0.60
   3  -7  -5    8.00    0.50
  -3  -7   5    7.30    0.50
   3  -7  -5    7.20    0.60
  -3  -7   5    8.10    0.70
  -3   7   5    8.50    1.00
   3   7  -5    7.80    0.30
   3   7  -5    9.10    0.70
   3   7  -5    7.00    0.50
  -3   7   5   10.10    1.00
   3   7  -5    8.10    0.60
  -3   7   5    7.40    0.50
   2  -7  -5    9.30    0.60
  -2  -7   5    9.30    0.80
  -2  -7   5    8.40    0.50
   2  -7  -5    7.70    0.60
   2  -7  -5    7.70    0.50
   2  -7  -5    8.90    0.80
  -2   7   5    9.50    1.00
   2   7  -5    8.30    0.40
   2   7  -5    9.70    0.80
   2   7  -5    8.40    0.60
  -2   7   5    8.70    1.00
  -2   7   5    8.20    0.50
   2   7  -5    9.20    0.60
   1  -7  -5   59.09    2.20
  -1  -7   5   59.59    2.10
   1  -7  -5   60.19    2.00
   1  -7  -5   61.89    1.90
   1  -7  -5   61.39    2.00
  -1  -7   5   63.19    1.90
  -1  -7   5   61.89    2.30
   1   7  -5   60.39    1.70
   1   7  -5   59.29    2.00
   1   7  -5   62.09    2.10
  -1   7   5   59.39    1.90
  -1   7   5   54.99    2.30
  -1   7   5   57.79    2.40
   1   7  -5   63.99    2.40
   0  -7  -5   24.30    1.00
   0  -7  -5   22.80    1.20
   0  -7   5   24.40    1.30
   0  -7  -5   24.10    1.10
   0  -7   5   24.60    1.00
   0  -7   5   24.50    1.20
   0   7   5   26.80    1.50
   0   7   5   22.90    1.30
   0   7  -5   23.30    1.00
   0   7   5   24.60    1.00
   0   7  -5   22.50    1.30
   0   7  -5   24.70    0.90
   0   7  -5   22.50    1.10
   1  -7   5   50.99    1.60
   1  -7   5   51.69    1.90
  -1  -7  -5   49.00    1.90
   1  -7   5   47.90    2.10
  -1  -7  -5   54.09    1.60
  -1  -7  -5   49.30    1.80
   1   7   5   48.30    1.60
  -1   7  -5   48.00    1.70
   1   7   5   49.50    1.50
   1   7   5   51.39    2.20
  -1   7  -5   51.19    2.20
   1   7   5   49.50    2.10
  -1   7  -5   51.39    1.90
  -1   7  -5   48.90    1.60
   2  -7   5    8.20    0.50
  -2  -7  -5    8.30    0.60
   2  -7   5    6.90    0.90
  -2  -7  -5    7.80    0.60
  -2  -7  -5    8.00    0.50
   2  -7   5    8.10    0.70
  -2   7  -5    7.40    0.50
   2   7   5    8.70    0.90
  -2   7  -5    7.50    0.50
   2   7   5    7.30    0.50
   2   7   5    7.70    0.90
  -2   7  -5    7.80    0.60
   2   7   5    8.00    0.40
  -2   7  -5    9.60    1.00
   3  -7   5   20.00    1.30
   3  -7   5   19.40    0.90
   3  -7   5   19.00    1.10
  -3  -7  -5   19.10    0.70
  -3  -7  -5   17.60    0.90
  -3  -7  -5   18.20    1.00
  -3   7  -5   17.40    0.80
  -3   7  -5   18.30    1.20
  -3   7  -5   19.50    1.30
   3   7   5   19.00    0.60
   3   7   5   21.10    1.20
  -3   7  -5   18.90    0.90
   3   7   5   19.40    1.20
   3   7   5   20.10    1.30
   4  -7   5   25.00    2.20
  -4  -7  -5   22.30    0.80
  -4  -7  -5   22.30    1.10
   4  -7   5   22.60    1.20
  -4  -7  -5   22.00    1.10
   4   7   5   23.10    1.00
  -4   7  -5   21.50    1.20
   4   7   5   21.60    0.70
  -4   7  -5   23.90    1.00
   4   7   5   22.90    1.30
  -4   7  -5   22.00    0.90
   5  -7   5   91.09    2.70
  -5  -7  -5   88.99    2.80
  -5  -7  -5   90.79    2.30
  -5  -7  -5   89.59    2.90
   5  -7   5   87.39    3.00
   5  -7   5   94.99    3.40
   5   7   5   85.09    3.10
   5   7   5   90.09    2.70
  -5   7  -5   90.09    3.40
   5   7   5   85.19    3.10
  -5   7  -5   90.99    3.00
  -5   7  -5   88.79    2.50
  -5   7  -5   91.89    2.80
   6  -7   5    0.70    0.20
   6  -7   5    0.50    0.30
   6  -7   5    1.10    0.50
  -6   7  -5    0.80    0.40
   6   7   5    0.90    0.30
  -6   7  -5    0.80    0.30
   6   7   5    0.60    0.30
   6   7   5    0.60    0.30
   7  -7   5   22.40    1.30
   7  -7   5   24.20    1.20
   7  -7   5   22.40    1.50
  -7   7  -5   22.90    1.60
   7   7   5   24.00    1.10
   7   7   5   20.90    1.30
  -7   7  -5   22.30    1.50
   8  -7   5   -0.10    0.10
   8  -7   5   -0.10    0.20
   8  -7   5    0.20    0.40
   8   7   5    0.00    0.20
  -8   7  -5    0.10    0.30
   8   7   5    0.10    0.10
   7  -8  -5   13.50    1.00
   7  -8  -5   11.50    0.80
   7  -8  -5   12.30    0.80
   7   8  -5   13.10    0.80
  -7   8   5   13.90    1.20
  -7   8   5   13.90    0.70
   7   8  -5   13.70    0.90
   6  -8  -5   11.80    0.90
   6  -8  -5   12.60    0.80
   6  -8  -5   13.30    1.00
  -6   8   5   13.00    1.10
   6   8  -5   14.90    0.90
   6   8  -5   10.50    0.80
  -6   8   5   11.40    0.60
  -6   8   5   13.40    1.20
   5  -8  -5    2.20    0.50
   5  -8  -5    3.20    0.40
   5  -8  -5    3.20    0.50
   5   8  -5    2.60    0.50
  -5   8   5    3.40    0.40
  -5   8   5    3.50    0.70
  -5   8   5    2.80    0.60
   5   8  -5    2.60    0.40
   5   8  -5    2.50    0.50
   4  -8  -5    0.40    0.20
   4  -8  -5    0.10    0.10
   4  -8  -5    0.90    0.30
  -4   8   5    0.50    0.20
   4   8  -5    1.00    0.30
   4   8  -5    0.40    0.20
  -4   8   5    0.70    0.40
  -4   8   5    0.70    0.40
   3  -8  -5    0.00    0.10
   3  -8  -5    0.30    0.20
  -3  -8   5    0.00    0.10
   3  -8  -5   -0.10    0.10
  -3  -8   5    0.00    0.20
   3   8  -5    0.10    0.10
   3   8  -5    0.10    0.10
  -3   8   5    0.40    0.20
  -3   8   5    0.00    0.30
   3   8  -5    0.00    0.10
   3   8  -5   -0.20    0.20
  -3   8   5   -0.10    0.20
   2  -8  -5  116.29    3.70
   2  -8  -5  110.99    3.50
  -2  -8   5  112.69    4.00
   2  -8  -5  119.69    3.30
  -2  -8   5  121.09    3.20
   2   8  -5  112.79    3.40
  -2   8   5  119.69    4.00
  -2   8   5  116.89    3.30
  -2   8   5  117.49    4.10
   2   8  -5  113.19    3.80
   2   8  -5  115.49    3.40
   2   8  -5  115.59    2.90
  -1  -8   5   39.90    1.70
   1  -8  -5   38.40    1.70
  -1  -8   5   41.50    1.90
   1  -8  -5   40.80    1.50
  -1  -8   5   41.30    1.40
  -1   8   5   40.40    2.00
   1   8  -5   40.20    1.60
   1   8  -5   42.60    1.60
   1   8  -5   39.50    1.90
   1   8  -5   39.30    1.30
  -1   8   5   39.40    1.60
   0  -8  -5   26.20    1.30
   0  -8  -5   26.60    1.20
   0  -8   5   26.00    1.50
   0  -8   5   27.50    1.10
   0  -8  -5   28.40    1.10
   0   8  -5   27.60    1.30
   0   8  -5   25.40    0.90
   0   8  -5   25.30    1.50
   0   8   5   29.30    1.60
   0   8   5   23.50    1.50
   0   8  -5   28.10    1.20
   0   8   5   27.00    1.10
  -1  -8  -5    2.60    0.40
   1  -8   5    2.80    0.60
   1  -8   5    2.50    0.40
  -1  -8  -5    2.50    0.50
   1  -8   5    2.10    0.50
  -1   8  -5    2.20    0.40
  -1   8  -5    2.50    0.40
   1   8   5    1.80    0.50
   1   8   5    2.30    0.40
   1   8   5    2.00    0.20
  -1   8  -5    2.40    0.30
  -1   8  -5    1.60    0.50
   1   8   5    2.90    0.60
   2  -8   5    5.70    0.70
  -2  -8  -5    5.90    0.50
  -2  -8  -5    3.90    0.60
   2  -8   5    5.90    0.80
   2  -8   5    5.60    0.50
  -2   8  -5    5.60    0.50
   2   8   5    5.70    0.60
  -2   8  -5    5.60    0.40
  -2   8  -5    5.30    0.70
   2   8   5    5.10    0.80
  -2   8  -5    6.50    0.90
   2   8   5    6.70    0.50
   2   8   5    5.20    0.80
  -3  -8  -5   49.40    2.00
   3  -8   5   49.70    1.80
  -3  -8  -5   50.29    1.90
   3  -8   5   50.49    2.30
   3  -8   5   52.79    2.40
  -3   8  -5   51.19    1.70
  -3   8  -5   48.10    2.30
  -3   8  -5   51.39    1.70
   3   8   5   50.99    2.20
   3   8   5   49.30    1.40
   3   8   5   48.00    2.20
  -3   8  -5   48.60    2.00
   3   8   5   52.59    1.80
   4  -8   5   11.90    0.70
   4  -8   5   13.30    1.10
   4  -8   5   12.90    0.90
  -4  -8  -5   11.80    0.90
   4   8   5   12.50    0.50
  -4   8  -5   12.80    0.70
  -4   8  -5   12.50    1.10
   4   8   5   11.90    1.00
  -4   8  -5   12.40    0.80
   4   8   5   11.80    1.00
   4   8   5   12.20    0.80
  -4   8  -5   12.80    0.90
   5  -8   5    6.80    0.70
   5  -8   5    5.00    0.60
   5  -8   5    5.80    0.90
  -5   8  -5    5.60    0.40
   5   8   5    5.80    0.80
  -5   8  -5    5.90    0.90
  -5   8  -5    4.90    0.60
   5   8   5    4.70    0.80
   5   8   5    5.00    0.60
   6  -8   5    2.10    0.40
   6  -8   5    0.90    0.30
   6  -8   5    0.70    0.50
   6   8   5    1.60    0.50
   6   8   5    0.80    0.40
  -6   8  -5    1.30    0.40
  -6   8  -5    1.40    0.50
   6   8   5    1.90    0.40
  -6   8  -5    1.30    0.20
   7  -8   5   56.69    2.70
   7  -8   5   59.29    2.10
  -7   8  -5   61.39    2.90
   7   8   5   55.99    2.10
   5  -9  -5    5.80    0.60
   5  -9  -5    5.90    0.80
   5  -9  -5    4.40    0.50
   5   9  -5    4.90    0.70
  -5   9   5    5.80    0.50
  -5   9   5    6.40    1.00
   5   9  -5    5.30    0.70
  -5   9   5    4.70    0.90
  -4  -9   5    5.70    0.50
   4  -9  -5    5.10    0.70
   4  -9  -5    4.10    0.50
   4  -9  -5    5.60    0.60
  -4   9   5    5.80    1.00
   4   9  -5    5.20    0.60
  -4   9   5    5.00    0.50
  -4   9   5    4.80    0.90
  -3  -9   5   12.40    0.70
   3  -9  -5   11.80    0.70
   3  -9  -5   10.00    0.90
   3  -9  -5    9.50    0.80
  -3   9   5   10.60    1.20
  -3   9   5   12.20    0.70
   3   9  -5   12.00    0.40
   3   9  -5   12.40    0.80
  -3   9   5   10.70    1.20
   3   9  -5   10.90    0.80
   2  -9  -5    0.20    0.20
  -2  -9   5    0.40    0.20
  -2  -9   5    0.60    0.30
   2  -9  -5    0.50    0.20
   2  -9  -5    0.50    0.30
  -2   9   5    0.30    0.20
   2   9  -5    0.70    0.40
   2   9  -5    0.40    0.20
  -2   9   5    0.30    0.30
   2   9  -5    0.40    0.20
   2   9  -5    0.10    0.10
   2   9  -5    0.40    0.10
  -2   9   5    0.60    0.40
   1  -9  -5    3.90    0.60
  -1  -9   5    3.10    0.40
   1  -9  -5    3.60    0.50
  -1  -9   5    3.30    0.60
  -1   9   5    3.80    0.70
  -1   9   5    4.00    0.50
   1   9  -5    3.00    0.60
   1   9  -5    3.60    0.30
   1   9  -5    4.00    0.50
   1   9  -5    3.10    0.50
  -1   9   5    3.10    0.70
   0  -9   5   15.40    0.80
   0  -9  -5   15.80    0.80
   0  -9  -5   15.20    1.00
   0  -9   5   14.50    1.00
   0  -9   5   15.80    1.20
   0  -9  -5   13.10    0.90
   0   9  -5   14.70    0.70
   0   9   5   14.20    1.20
   0   9   5   11.20    1.40
   0   9  -5   14.70    0.80
   0   9  -5   14.70    1.20
   0   9   5   14.00    0.80
   1  -9   5    0.90    0.40
   1  -9   5    0.30    0.20
  -1  -9  -5    0.30    0.20
  -1  -9  -5    0.60    0.20
   1  -9   5    0.70    0.20
  -1  -9  -5    0.60    0.30
   1   9   5    0.70    0.20
  -1   9  -5    0.50    0.20
   1   9   5    0.40    0.30
  -1   9  -5    0.80    0.20
  -1   9  -5    0.70    0.30
  -1   9  -5    0.10    0.30
   1   9   5    0.40    0.30
  -2  -9  -5    0.10    0.20
   2  -9   5    0.00    0.10
   2  -9   5    0.20    0.30
  -2   9  -5    0.10    0.30
   2   9   5    0.20    0.10
   2   9   5   -0.10    0.30
  -2   9  -5    0.10    0.20
  -2   9  -5   -0.10    0.10
  -2   9  -5    0.00    0.10
   2   9   5   -0.40    0.20
   2   9   5   -0.20    0.10
   3  -9   5    6.90    1.00
   3  -9   5    5.80    0.60
  -3   9  -5    5.40    0.90
  -3   9  -5    6.30    0.50
   3   9   5    5.10    0.60
  -3   9  -5    6.00    0.70
  -3   9  -5    5.70    0.60
   3   9   5    5.40    0.90
   4  -9   5    0.90    0.40
   4  -9   5    0.30    0.20
   4   9   5   -0.10    0.20
  -4   9  -5    0.10    0.30
  -4   9  -5    0.40    0.30
  -4   9  -5    0.10    0.20
  -4   9  -5    0.20    0.10
   4   9   5    0.40    0.20
   4   9   5   -0.20    0.30
   5  -9   5    0.10    0.30
   5  -9   5    0.10    0.20
  -5   9  -5    0.10    0.10
  -5   9  -5   -0.10    0.30
   5   9   5    0.10    0.20
   5   9   5    0.00    0.30
   2 -10  -5   13.40    0.80
  -2 -10   5   13.10    0.80
  -2  10   5   11.60    1.40
  -2  10   5   13.70    1.50
   2  10  -5   11.10    0.50
  -2  10   5   11.00    0.70
   2  10  -5   12.40    0.90
   2  10  -5   12.60    0.90
  -1 -10   5    0.70    0.20
   1 -10  -5    0.70    0.20
  -1  10   5    0.50    0.20
  -1  10   5    0.90    0.50
   1  10  -5    0.70    0.20
   1  10  -5    0.90    0.30
  -1  10   5    1.10    0.50
   1  10  -5    1.00    0.30
   0 -10  -5    7.90    0.60
   0 -10   5    8.00    0.60
   0  10   5    8.30    1.10
   0  10  -5    8.20    0.50
   0  10   5    7.40    1.10
   0  10  -5    9.20    0.80
   0  10   5    7.50    0.60
   0  10  -5    9.80    0.70
   1 -10   5   19.20    1.60
  -1 -10  -5   15.20    0.90
   1 -10   5   16.00    0.90
  -1  10  -5   16.50    0.90
  -1  10  -5   17.30    0.80
  -1  10  -5   15.40    1.10
  -1  10  -5   15.90    1.40
   1  10   5   16.00    0.90
   1  10   5   15.70    1.40
   2 -10   5    0.50    0.40
   2 -10   5    0.40    0.20
   2  10   5    0.50    0.40
  -2  10  -5    0.40    0.20
   2  10   5    0.50    0.40
  -2  10  -5    0.20    0.40
  -2  10  -5    0.70    0.30
   2  10   5    0.30    0.20
  11   0  -6   20.10    0.90
 -10   0   6    5.10    0.30
  10   0  -6    4.40    0.40
  -9   0   6   42.30    1.30
   9   0  -6   41.10    1.30
   8   0  -6    0.90    0.30
  -8   0   6    0.50    0.10
  -8   0   6    0.70    0.20
   8   0  -6    0.60    0.20
  -7   0   6   91.19    2.50
  -7   0   6   87.19    2.40
   7   0  -6   86.69    2.30
   7   0  -6   88.49    2.70
  -6   0   6  113.59    3.20
  -6   0   6  116.39    3.00
  -6   0   6  118.99    2.90
  -6   0   6  118.09    3.00
   6   0  -6  118.49    3.30
   6   0  -6  117.39    3.00
   6   0  -6  114.29    2.90
   6   0  -6  120.49    2.90
  -5   0   6   47.70    1.30
  -5   0   6   47.90    1.30
   5   0  -6   46.10    1.30
  -5   0   6   47.30    1.50
  -5   0   6   47.40    1.30
   5   0  -6   48.90    1.50
  -5   0   6   47.20    1.40
   5   0  -6   45.90    1.30
   5   0  -6   46.30    1.30
   4   0  -6  157.68   12.70
  -4   0   6  172.58   12.20
   3   0  -6  197.28   14.40
  -2   0   6  109.09   12.50
   2   0  -6  102.79   11.90
  -1   0   6  331.67   20.60
   1   0  -6  330.07   20.30
   0   0  -6  224.88   17.20
   0   0   6  208.98   17.10
  -1   0  -6  302.97   21.30
   1   0   6  348.37   23.20
  -2   0  -6  186.78   17.70
   2   0   6  160.88   18.80
  -3   0  -6  448.66   28.20
   3   0   6  377.06   28.20
   4   0   6    0.30    0.20
  -4   0  -6    0.30    0.20
  -4   0  -6    0.40    0.20
   4   0   6    0.30    0.10
   4   0   6    0.30    0.10
  -4   0  -6    0.30    0.10
   5   0   6   47.60    1.30
   5   0   6   46.50    1.60
  -5   0  -6   47.70    1.60
  -5   0  -6   46.20    1.50
  -5   0  -6   47.60    1.50
  -5   0  -6   48.40    1.80
   5   0   6   49.10    1.90
   5   0   6   47.00    1.50
   6   0   6   39.20    1.40
   6   0   6   38.20    1.30
  -6   0  -6   38.00    1.30
  -6   0  -6   38.00    1.40
  -6   0  -6   38.00    1.60
   6   0   6   36.40    1.60
   6   0   6   37.90    1.10
  -7   0  -6    0.10    0.10
   7   0   6   -0.20    0.10
  -7   0  -6   -0.10    0.10
   7   0   6    0.00    0.10
   7   0   6    0.00    0.10
  -7   0  -6   -0.10    0.10
   7   0   6    0.00    0.10
  -8   0  -6   10.40    0.60
  -8   0  -6   10.60    0.70
   8   0   6   11.00    0.90
  -8   0  -6   11.60    0.90
   8   0   6   10.50    0.60
   8   0   6   11.30    0.50
   8   0   6   10.90    0.70
  -9   0  -6   25.70    1.10
   9   0   6   25.30    0.90
   9   0   6   27.10    1.20
  -9   0  -6   28.20    1.40
   9   0   6   26.60    1.10
  10   0   6   40.20    1.20
  10   0   6   41.90    1.60
  10   0   6   42.60    1.60
  10   0   6   38.20    1.90
 -10   0  -6   38.30    1.50
 -10   0  -6   37.30    1.80
  11   0   6   17.20    0.90
 -11   0  -6   17.10    0.90
  11   0   6   16.50    1.20
  11   0   6   16.70    0.60
 -11   0  -6   16.30    1.10
  11   0   6   16.80    0.90
  11  -1  -6    1.40    0.30
  11   1  -6    1.70    0.30
  10  -1  -6   -0.10    0.10
 -10   1   6    0.10    0.10
  10   1  -6    0.00    0.10
   9  -1  -6    0.50    0.10
   9  -1  -6    0.50    0.20
  -9   1   6    0.40    0.10
   9   1  -6    0.50    0.10
  -9   1   6    0.50    0.10
  -9   1   6    0.30    0.10
   8  -1  -6   91.49    2.30
  -8  -1   6   88.09    2.50
  -8  -1   6   86.29    2.40
   8  -1  -6   91.69    2.50
   8  -1  -6   86.19    2.30
   8  -1  -6   92.29    2.80
  -8   1   6   91.89    2.40
  -8   1   6   87.89    2.40
   8   1  -6   91.69    2.40
  -8   1   6   88.79    2.40
   8   1  -6   89.39    2.70
   7  -1  -6   37.40    1.00
   7  -1  -6   37.10    1.40
   7  -1  -6   35.90    1.10
  -7  -1   6   34.70    1.20
   7  -1  -6   35.40    1.10
  -7   1   6   36.00    1.10
  -7   1   6   35.50    1.20
  -7   1   6   35.70    1.10
   7   1  -6   36.10    1.30
   7   1  -6   37.00    1.10
  -7   1   6   34.40    1.10
  -6  -1   6   51.19    1.40
   6  -1  -6   50.89    1.40
  -6  -1   6   49.99    1.50
   6  -1  -6   49.80    1.70
   6  -1  -6   51.29    1.40
  -6  -1   6   52.89    1.70
   6  -1  -6   48.60    1.40
   6   1  -6   50.99    1.40
  -6   1   6   47.80    1.50
  -6   1   6   49.00    1.40
  -6   1   6   51.59    1.50
  -6   1   6   51.19    1.50
   6   1  -6   50.09    1.60
   5  -1  -6    3.60    0.20
  -5  -1   6    3.10    0.30
  -5  -1   6    3.40    0.30
   5  -1  -6    3.20    0.20
   5  -1  -6    3.50    0.20
  -5  -1   6    3.10    0.20
  -5  -1   6    3.10    0.20
   5  -1  -6    4.10    0.40
  -5   1   6    2.90    0.20
  -5   1   6    3.30    0.20
  -5   1   6    3.40    0.30
   5   1  -6    2.80    0.30
  -5   1   6    3.00    0.30
   5   1  -6    3.40    0.20
   5   1  -6    3.20    0.20
  -4  -1   6    8.80    0.40
  -4  -1   6    9.50    0.30
  -4  -1   6    9.00    0.40
   4  -1  -6    9.40    0.40
   4  -1  -6    8.70    0.50
   4  -1  -6    9.00    0.30
  -4  -1   6    8.80    0.40
  -4  -1   6    9.40    0.50
   4   1  -6    9.30    0.40
  -4   1   6    8.70    0.50
   4   1  -6    9.40    0.50
  -4   1   6    9.20    0.50
  -4   1   6    8.40    0.30
   3  -1  -6   15.00    0.50
   3  -1  -6   13.20    0.70
   3  -1  -6   13.30    0.60
  -3  -1   6   12.20    0.60
  -3  -1   6   12.80    0.50
  -3  -1   6   13.60    0.40
   3  -1  -6   12.70    0.50
  -3  -1   6   13.10    0.50
  -3   1   6   11.60    0.50
  -3   1   6   12.70    0.60
   3   1  -6   13.70    0.60
  -3   1   6   13.60    0.60
   3   1  -6   12.50    0.50
   3   1  -6   12.10    0.50
  -2  -1   6  108.39    2.80
  -1  -1   6   17.20    0.60
  -1  -1   6   16.40    0.60
   1  -1  -6   15.80    0.60
   1  -1  -6   15.50    0.60
  -1  -1   6   17.10    0.60
  -1  -1   6   18.00    0.80
   1  -1  -6   16.50    0.80
   1  -1  -6   16.70    0.50
  -1  -1   6   17.20    0.40
   1   1  -6   16.00    0.70
  -1   1   6   18.50    0.80
   1   1  -6   16.90    0.70
   1   1  -6   16.40    0.60
  -1   1   6   17.10    0.60
  -1   1   6   16.50    0.60
   0  -1   6    2.20    0.20
   0  -1  -6    2.60    0.20
   0  -1  -6    2.90    0.40
   0  -1   6    2.10    0.20
   0  -1   6    2.40    0.20
   0  -1  -6    2.40    0.10
   0  -1   6    2.30    0.10
   0  -1  -6    2.40    0.20
   0  -1   6    2.90    0.40
   0   1   6    2.40    0.30
   0   1  -6    2.20    0.10
   0   1  -6    2.50    0.20
   0   1   6    2.00    0.20
   0   1   6    2.50    0.20
   0   1  -6    2.60    0.20
   0   1  -6    2.60    0.30
   1  -1   6   14.10    0.60
  -1  -1  -6   14.70    0.50
   1  -1   6   14.20    0.60
   1  -1   6   14.00    0.80
  -1  -1  -6   14.20    0.70
  -1  -1  -6   14.50    0.60
  -1  -1  -6   13.60    0.60
   1  -1   6   14.40    0.50
  -1   1  -6   14.60    0.60
  -1   1  -6   14.20    0.50
   1   1   6   12.90    0.60
   1   1   6   14.60    0.60
   1   1   6   14.50    0.70
  -1   1  -6   14.50    0.70
  -1   1  -6   12.90    0.70
   2  -1   6    3.00    0.30
  -2  -1  -6    3.10    0.40
   2  -1   6    2.60    0.40
  -2  -1  -6    2.90    0.20
   2  -1   6    3.40    0.30
  -2  -1  -6    2.50    0.20
   2  -1   6    3.20    0.20
  -2   1  -6    3.90    0.50
  -2   1  -6    2.90    0.30
   2   1   6    3.10    0.20
   2   1   6    2.80    0.40
  -2   1  -6    2.70    0.20
   2   1   6    2.60    0.20
  -2   1  -6    2.90    0.20
   2   1   6    3.50    0.30
   3  -1   6    7.80    0.60
  -3  -1  -6    6.50    0.40
   3  -1   6    6.30    0.40
  -3  -1  -6    6.10    0.30
  -3  -1  -6    6.50    0.50
   3  -1   6    6.30    0.30
  -3  -1  -6    6.50    0.30
  -3   1  -6    6.40    0.30
   3   1   6    7.10    0.40
   3   1   6    7.00    0.50
   3   1   6    6.60    0.30
  -3   1  -6    6.30    0.40
   3   1   6    6.40    0.30
  -3   1  -6    7.00    0.60
  -4  -1  -6  160.08    4.10
  -4   1  -6  161.58    4.10
  -5  -1  -6    7.40    0.60
  -5  -1  -6    7.60    0.40
   5  -1   6    7.90    0.40
   5  -1   6    7.60    0.70
   5  -1   6    6.30    0.50
  -5  -1  -6    7.10    0.50
   5   1   6    6.90    0.50
  -5   1  -6    7.60    0.50
   5   1   6    7.20    0.40
  -5   1  -6    7.10    0.60
   5   1   6    7.20    0.40
  -5   1  -6    7.20    0.50
   5   1   6    6.80    0.70
  -6  -1  -6   18.90    0.90
   6  -1   6   18.70    0.90
   6  -1   6   19.00    0.80
  -6  -1  -6   21.10    1.10
   6  -1   6   20.40    1.10
  -6  -1  -6   20.00    0.80
   6  -1   6   20.10    0.70
   6   1   6   19.60    1.10
  -6   1  -6   21.80    1.10
  -6   1  -6   19.20    0.90
  -6   1  -6   19.00    0.80
   6   1   6   17.90    0.80
   6   1   6   18.40    0.70
   6   1   6   17.40    0.80
   7  -1   6   40.00    1.40
  -7  -1  -6   36.70    1.50
  -7  -1  -6   39.30    1.60
   7  -1   6   37.10    1.70
  -7  -1  -6   37.30    1.30
   7  -1   6   37.40    1.10
   7  -1   6   40.90    1.50
   7   1   6   39.00    1.40
   7   1   6   35.50    1.60
  -7   1  -6   37.70    1.50
   7   1   6   39.50    1.20
  -7   1  -6   36.50    1.60
  -7   1  -6   39.10    1.40
   7   1   6   39.10    1.30
   8  -1   6    2.70    0.50
   8  -1   6    2.30    0.40
  -8  -1  -6    2.60    0.30
   8  -1   6    2.20    0.40
   8  -1   6    2.20    0.20
  -8  -1  -6    2.70    0.40
  -8  -1  -6    2.20    0.50
  -8   1  -6    3.00    0.50
   8   1   6    2.40    0.30
   8   1   6    2.90    0.50
   8   1   6    2.70    0.40
  -8   1  -6    2.50    0.40
   8   1   6    2.40    0.40
  -8   1  -6    2.70    0.50
   9  -1   6   27.00    1.50
  -9  -1  -6   29.10    1.10
  -9  -1  -6   27.80    1.40
   9  -1   6   27.00    1.20
   9  -1   6   27.90    1.20
   9  -1   6   28.50    0.90
   9  -1   6   28.70    0.90
  -9   1  -6   29.70    1.50
   9   1   6   28.20    1.00
  -9   1  -6   27.70    1.40
  -9   1  -6   34.60    2.00
   9   1   6   28.30    1.20
   9   1   6   28.90    1.20
 -10  -1  -6    7.50    0.50
 -10  -1  -6    7.20    0.80
  10  -1   6    6.80    0.30
  10  -1   6    7.70    0.60
  10  -1   6    7.20    0.60
  10  -1   6    6.60    0.30
 -10   1  -6    6.50    0.80
  10   1   6    7.80    0.60
 -10   1  -6    8.30    0.60
  10   1   6    6.60    0.50
  10   1   6    7.60    0.90
  10   1   6    6.40    0.40
  11  -1   6   13.30    0.80
 -11  -1  -6   12.10    1.00
 -11  -1  -6   12.90    0.70
  11  -1   6   11.50    0.80
  11  -1   6   12.50    0.40
  11  -1   6   11.00    1.20
  11   1   6   12.60    1.00
 -11   1  -6   12.60    1.00
  11   1   6   12.20    0.60
 -11   1  -6   12.20    0.80
  11   1   6   13.90    0.80
  11   1   6   13.10    0.80
  11  -2  -6    0.20    0.10
  11  -2  -6    0.10    0.10
  11  -2  -6    0.10    0.10
 -11   2   6    0.10    0.10
  11   2  -6   -0.10    0.10
  10  -2  -6    9.50    0.40
  10  -2  -6    7.70    0.50
  10  -2  -6    8.80    0.40
 -10   2   6    8.50    0.50
 -10   2   6    8.60    0.40
 -10   2   6    8.00    0.30
 -10   2   6    7.70    0.50
  10   2  -6    8.60    0.50
   9  -2  -6   51.59    1.70
   9  -2  -6   53.29    1.50
   9  -2  -6   52.89    1.60
  -9   2   6   52.29    1.90
  -9   2   6   51.09    1.40
  -9   2   6   51.19    1.50
  -9   2   6   53.89    1.70
   9   2  -6   52.99    1.60
   8  -2  -6   29.20    1.00
   8  -2  -6   30.60    1.00
   8  -2  -6   30.40    1.10
   8  -2  -6   29.30    1.30
  -8   2   6   29.20    0.90
  -8   2   6   30.70    1.10
   8   2  -6   29.50    1.20
  -8   2   6   29.20    1.10
  -7  -2   6    3.20    0.30
   7  -2  -6    2.20    0.40
   7  -2  -6    3.10    0.30
   7  -2  -6    3.90    0.30
  -7   2   6    3.00    0.20
   7   2  -6    3.80    0.40
  -7   2   6    3.00    0.30
   7   2  -6    3.00    0.40
  -7   2   6    2.80    0.40
  -7   2   6    3.10    0.40
   6  -2  -6    0.90    0.20
   6  -2  -6    1.20    0.20
  -6  -2   6    1.00    0.20
   6  -2  -6    0.70    0.20
  -6  -2   6    0.90    0.20
   6  -2  -6    1.10    0.20
   6   2  -6    0.70    0.20
  -6   2   6    1.40    0.20
  -6   2   6    1.20    0.20
  -6   2   6    0.80    0.20
  -6   2   6    0.80    0.10
  -5  -2   6    1.40    0.10
   5  -2  -6    1.20    0.20
  -5  -2   6    1.50    0.20
   5  -2  -6    1.20    0.20
  -5  -2   6    2.30    0.30
   5  -2  -6    1.40    0.20
  -5  -2   6    1.70    0.20
   5  -2  -6    1.80    0.20
  -5   2   6    1.10    0.20
   5   2  -6    1.20    0.20
   5   2  -6    1.50    0.10
   5   2  -6    1.90    0.20
   5   2  -6    1.60    0.10
  -5   2   6    1.10    0.20
  -5   2   6    1.40    0.20
   4  -2  -6    5.20    0.30
  -4  -2   6    4.50    0.30
   4  -2  -6    4.70    0.30
   4  -2  -6    5.20    0.30
  -4  -2   6    5.40    0.20
  -4  -2   6    4.70    0.30
  -4  -2   6    4.40    0.30
  -4  -2   6    5.30    0.20
   4  -2  -6    4.80    0.40
  -4   2   6    4.90    0.20
  -4   2   6    4.70    0.40
   4   2  -6    5.30    0.30
   4   2  -6    4.90    0.30
   4   2  -6    5.10    0.30
   4   2  -6    4.70    0.30
  -4   2   6    4.60    0.40
  -3  -2   6    3.80    0.30
  -3  -2   6    4.10    0.20
  -3  -2   6    4.30    0.30
   3  -2  -6    3.80    0.20
  -3  -2   6    4.20    0.30
   3  -2  -6    4.50    0.50
   3  -2  -6    4.30    0.30
  -3  -2   6    4.10    0.20
   3  -2  -6    3.10    0.30
  -3   2   6    3.30    0.40
   3   2  -6    3.80    0.30
  -3   2   6    4.40    0.30
   3   2  -6    3.80    0.30
  -3   2   6    4.30    0.30
   3   2  -6    4.50    0.30
   3   2  -6    4.30    0.30
  -2  -2   6    5.20    0.30
   2  -2  -6    5.00    0.30
   2  -2  -6    6.10    0.30
  -2  -2   6    6.80    0.30
   2  -2  -6    5.80    0.40
  -2  -2   6    5.50    0.30
  -2  -2   6    6.00    0.40
   2  -2  -6    6.30    0.50
  -2  -2   6    6.20    0.20
  -2   2   6    5.10    0.30
  -2   2   6    6.10    0.40
   2   2  -6    5.90    0.40
   2   2  -6    5.60    0.30
  -2   2   6    5.90    0.40
   2   2  -6    6.10    0.40
  -1  -2   6    2.30    0.30
  -1  -2   6    2.00    0.10
   1  -2  -6    2.00    0.20
  -1  -2   6    2.80    0.40
  -1  -2   6    2.60    0.20
  -1  -2   6    2.30    0.20
   1  -2  -6    2.50    0.40
   1  -2  -6    1.90    0.20
  -1   2   6    2.00    0.30
   1   2  -6    2.30    0.20
   1   2  -6    1.80    0.20
  -1   2   6    2.00    0.20
   1   2  -6    2.60    0.30
   0  -2  -6    8.70    0.30
   0  -2  -6    7.90    0.60
   0  -2   6    7.20    0.40
   0  -2  -6    8.60    0.40
   0  -2   6    7.40    0.50
   0  -2  -6    7.70    0.40
   0  -2   6    9.00    0.50
   0  -2   6    8.20    0.30
   0   2   6    7.80    0.40
   0   2   6    8.70    0.60
   0   2  -6    8.90    0.50
   0   2  -6    8.60    0.40
   0   2  -6    7.20    0.50
   0   2   6    7.20    0.40
   0   2   6    8.00    0.40
   0   2  -6    8.50    0.30
   1  -2   6   38.30    1.10
  -1  -2  -6   37.70    1.40
  -1  -2  -6   37.90    1.20
   1  -2   6   36.60    1.40
   1  -2   6   38.70    1.20
  -1  -2  -6   37.20    1.10
  -1  -2  -6   37.00    1.10
   1  -2   6   38.40    1.30
  -1   2  -6   37.50    1.00
  -1   2  -6   36.40    1.10
   1   2   6   38.30    1.40
  -1   2  -6   36.40    1.40
   1   2   6   35.40    1.10
   1   2   6   38.70    1.10
  -1   2  -6   37.40    1.30
   1   2   6   37.80    1.20
   2  -2   6   25.80    1.00
   2  -2   6   25.00    0.80
  -2  -2  -6   23.90    0.80
  -2  -2  -6   23.20    0.80
  -2  -2  -6   24.20    1.10
   2  -2   6   23.50    0.80
   2  -2   6   23.30    0.90
   2  -2   6   24.90    1.10
  -2   2  -6   25.20    1.10
  -2   2  -6   23.60    0.80
  -2   2  -6   23.70    0.90
  -2   2  -6   25.60    1.00
   2   2   6   24.80    0.80
   2   2   6   25.50    1.10
   2   2   6   24.40    0.80
   2   2   6   23.50    0.90
  -3  -2  -6    2.00    0.20
   3  -2   6    1.70    0.40
  -3  -2  -6    1.70    0.30
   3  -2   6    1.50    0.20
   3  -2   6    1.60    0.30
   3  -2   6    2.00    0.20
  -3  -2  -6    1.60    0.30
  -3  -2  -6    1.50    0.20
  -3   2  -6    1.90    0.20
   3   2   6    1.70    0.20
   3   2   6    2.00    0.40
  -3   2  -6    1.80    0.40
   3   2   6    2.00    0.20
   3   2   6    2.20    0.30
  -3   2  -6    2.00    0.20
   3   2   6    1.70    0.20
   4  -2   6    8.70    0.60
  -4  -2  -6    6.90    0.60
   4  -2   6    8.90    0.50
  -4  -2  -6    8.10    0.40
   4  -2   6    9.50    0.70
   4  -2   6    8.30    0.40
  -4  -2  -6    9.70    0.70
  -4  -2  -6    8.60    0.40
   4   2   6    9.20    0.50
  -4   2  -6    8.00    0.60
   4   2   6    8.40    0.40
  -4   2  -6    8.10    0.50
  -4   2  -6    8.40    0.40
   4   2   6    7.80    0.40
   4   2   6    8.10    0.60
  -4   2  -6    8.00    0.60
  -5  -2  -6   15.50    0.90
   5  -2   6   15.20    0.70
   5  -2   6   13.70    0.90
   5  -2   6   13.60    0.60
   5  -2   6   15.00    1.00
  -5  -2  -6   14.10    0.70
  -5  -2  -6   13.90    0.60
   5   2   6   14.20    0.70
   5   2   6   14.00    0.60
   5   2   6   14.60    0.60
  -5   2  -6   13.60    0.80
  -5   2  -6   14.50    0.90
   5   2   6   16.00    0.90
  -5   2  -6   12.20    0.60
   6  -2   6   20.70    0.90
   6  -2   6   21.80    0.80
   6  -2   6   21.50    1.20
   6  -2   6   23.20    1.00
  -6  -2  -6   22.40    0.80
  -6  -2  -6   21.00    1.00
  -6  -2  -6   22.30    1.10
   6   2   6   22.80    1.00
  -6   2  -6   21.80    0.90
  -6   2  -6   21.90    1.10
  -6   2  -6   22.20    1.20
   6   2   6   23.00    1.20
   6   2   6   22.30    0.90
   6   2   6   21.00    0.80
   7  -2   6    1.30    0.30
   7  -2   6    1.50    0.20
  -7  -2  -6    1.40    0.30
   7  -2   6    1.60    0.30
   7  -2   6    1.80    0.50
  -7  -2  -6    1.10    0.30
  -7  -2  -6    1.50    0.20
   7  -2   6    1.50    0.20
   7   2   6    1.40    0.20
   7   2   6    1.80    0.40
  -7   2  -6    0.90    0.30
  -7   2  -6    1.90    0.30
  -7   2  -6    1.10    0.40
   7   2   6    1.30    0.30
   7   2   6    0.80    0.20
  -8  -2  -6    5.00    0.40
  -8  -2  -6    5.90    0.70
  -8  -2  -6    5.30    0.50
   8  -2   6    5.10    0.30
   8  -2   6    4.40    0.50
   8  -2   6    3.90    0.70
   8  -2   6    5.10    0.50
   8  -2   6    5.00    0.30
  -8   2  -6    5.20    0.50
   8   2   6    4.70    0.50
  -8   2  -6    5.40    0.70
   8   2   6    5.60    0.40
   8   2   6    5.80    0.50
  -8   2  -6    4.50    0.50
  -9  -2  -6    6.70    0.50
  -9  -2  -6    5.70    0.70
   9  -2   6    6.60    0.60
   9  -2   6    5.90    0.30
   9  -2   6    8.00    1.00
   9  -2   6    5.50    0.60
   9  -2   6    6.70    0.30
  -9   2  -6    6.60    0.80
   9   2   6    6.40    0.50
   9   2   6    6.70    0.50
   9   2   6    7.10    0.80
  -9   2  -6    6.20    0.60
   9   2   6    6.60    0.40
  -9   2  -6    4.50    0.60
  10  -2   6   14.10    1.10
 -10  -2  -6   13.20    0.70
  10  -2   6   12.80    0.80
  10  -2   6   12.20    0.40
  10  -2   6   13.10    0.80
  10  -2   6   13.10    0.40
 -10  -2  -6   13.60    1.00
  10   2   6   12.00    0.70
  10   2   6   12.20    0.70
  10   2   6   11.80    1.00
 -10   2  -6   13.00    1.00
 -10   2  -6   12.30    0.80
  10   2   6   12.60    0.60
 -11  -2  -6    7.90    1.10
  11  -2   6   10.50    0.70
  11  -2   6   10.20    0.80
  11   2   6    9.20    0.70
  11   2   6    7.70    0.60
  11   2   6    9.20    1.50
 -11   2  -6    8.80    1.00
  11   2   6    9.30    0.50
 -11   2  -6    9.20    0.70
  11  -3  -6    3.50    0.40
  11  -3  -6    3.10    0.30
  11  -3  -6    2.80    0.30
 -11   3   6    2.60    0.40
  10  -3  -6    6.30    0.40
  10  -3  -6    7.10    0.50
  10  -3  -6    7.50    0.50
  10   3  -6    8.50    0.50
 -10   3   6    6.80    0.30
 -10   3   6    7.00    0.30
   9  -3  -6    9.90    0.60
   9  -3  -6   10.50    0.60
   9  -3  -6    9.50    0.60
  -9   3   6    9.60    0.40
  -9   3   6    9.40    0.40
  -9   3   6   10.00    0.70
  -9   3   6   10.20    0.70
   9   3  -6    9.90    0.60
   8  -3  -6   54.19    1.70
   8  -3  -6   52.89    1.70
   8  -3  -6   54.19    1.60
  -8   3   6   55.59    1.50
  -8   3   6   55.69    1.90
  -8   3   6   53.89    1.90
   8   3  -6   55.89    1.80
   8   3  -6   54.19    1.70
  -8   3   6   54.99    1.50
   7  -3  -6   48.50    1.50
  -7  -3   6   50.29    1.50
   7  -3  -6   47.60    1.50
   7  -3  -6   49.60    1.60
   7  -3  -6   49.40    1.80
  -7  -3   6   45.60    1.50
  -7   3   6   49.50    1.80
  -7   3   6   49.70    1.40
  -7   3   6   48.90    1.40
   7   3  -6   48.60    1.60
  -7   3   6   48.70    1.80
   6  -3  -6   20.90    0.80
   6  -3  -6   19.90    1.00
   6  -3  -6   22.30    0.80
  -6  -3   6   19.60    0.70
   6  -3  -6   19.80    0.90
  -6   3   6   20.50    1.00
   6   3  -6   20.70    0.80
  -6   3   6   18.90    0.70
  -6   3   6   21.10    0.70
  -6   3   6   20.40    1.00
   6   3  -6   19.50    0.80
   5  -3  -6    8.30    0.60
   5  -3  -6    9.50    0.40
  -5  -3   6    7.60    0.40
  -5  -3   6    8.70    0.40
   5  -3  -6    7.20    0.60
  -5  -3   6    8.30    0.40
   5   3  -6    8.30    0.30
  -5   3   6    8.80    0.40
   5   3  -6    8.30    0.50
  -5   3   6    8.50    0.40
  -5   3   6    9.10    0.60
   5   3  -6    8.80    0.40
   5   3  -6    9.10    0.50
  -5   3   6    8.80    0.60
   4  -3  -6   53.79    1.80
   4  -3  -6   55.69    1.60
  -4  -3   6   53.89    1.50
   4  -3  -6   53.19    1.70
  -4  -3   6   55.39    1.50
   4  -3  -6   54.19    1.50
  -4   3   6   54.39    1.80
  -4   3   6   52.89    1.50
   4   3  -6   53.69    1.50
   4   3  -6   55.89    1.70
   4   3  -6   54.19    1.60
   4   3  -6   53.69    1.70
   3  -3  -6   66.59    1.80
  -3  -3   6   67.39    2.00
   3  -3  -6   69.89    2.00
   3  -3  -6   69.19    2.00
   3  -3  -6   65.19    2.00
  -3  -3   6   67.99    1.70
  -3  -3   6   68.59    1.90
  -3  -3   6   66.99    1.80
   3   3  -6   66.79    1.80
   3   3  -6   67.69    2.00
   3   3  -6   66.39    1.90
   3   3  -6   67.99    2.00
  -3   3   6   68.49    2.20
  -3   3   6   63.29    2.20
  -3   3   6   67.69    1.80
  -2  -3   6   33.60    1.10
   2  -3  -6   33.20    1.10
  -2  -3   6   35.10    1.20
   2  -3  -6   34.50    1.20
  -2  -3   6   33.10    1.20
  -2  -3   6   33.90    1.10
   2  -3  -6   34.70    1.40
   2  -3  -6   35.30    1.00
  -2  -3   6   34.20    1.00
  -2   3   6   33.80    1.20
  -2   3   6   33.60    1.00
   2   3  -6   35.30    1.10
   2   3  -6   34.80    1.20
   2   3  -6   34.20    1.00
   2   3  -6   34.20    1.10
  -2   3   6   32.80    1.10
  -2   3   6   35.70    1.40
  -1  -3   6    1.00    0.20
  -1  -3   6    0.80    0.20
  -1  -3   6    1.00    0.10
   1  -3  -6    0.80    0.20
  -1  -3   6    1.10    0.30
   1  -3  -6    1.60    0.20
  -1  -3   6    1.30    0.20
   1  -3  -6    1.00    0.30
  -1   3   6    1.20    0.20
  -1   3   6    1.80    0.30
   1   3  -6    1.10    0.20
  -1   3   6    1.50    0.30
  -1   3   6    1.00    0.20
   1   3  -6    1.10    0.20
   1   3  -6    1.00    0.20
   1   3  -6    1.50    0.30
   0  -3   6   67.29    1.90
   0  -3   6   65.79    2.20
   0  -3   6   66.69    1.70
   0  -3  -6   64.29    1.90
   0  -3  -6   67.59    2.30
   0  -3  -6   67.29    1.90
   0  -3   6   64.49    2.00
   0  -3   6   69.39    1.90
   0   3   6   66.89    1.90
   0   3   6   67.79    1.90
   0   3  -6   63.69    1.80
   0   3  -6   64.39    1.90
   0   3  -6   65.49    2.00
   0   3   6   68.59    2.20
   0   3  -6   67.19    2.20
  -1  -3  -6    0.20    0.10
   1  -3   6    0.20    0.10
   1  -3   6    0.30    0.10
  -1  -3  -6    0.10    0.10
  -1  -3  -6    0.10    0.10
  -1  -3  -6    0.30    0.10
   1  -3   6    0.00    0.10
   1  -3   6    0.30    0.10
  -1   3  -6    0.00    0.10
  -1   3  -6    0.10    0.10
   1   3   6    0.10    0.10
  -1   3  -6    0.10    0.10
   1   3   6    0.30    0.20
   1   3   6    0.20    0.10
   1   3   6    0.10    0.10
  -1   3  -6    0.20    0.10
   2  -3   6   82.59    2.40
   2  -3   6   82.79    2.70
   2  -3   6   81.89    2.20
  -2  -3  -6   81.89    2.40
  -2  -3  -6   80.89    2.20
  -2  -3  -6   81.89    2.60
   2  -3   6   79.09    2.20
  -2  -3  -6   81.19    2.20
  -2   3  -6   79.29    2.10
   2   3   6   83.19    2.20
   2   3   6   79.89    2.20
  -2   3  -6   80.49    2.40
  -2   3  -6   82.39    2.30
  -2   3  -6   81.39    2.60
   2   3   6   85.49    2.30
   2   3   6   75.19    2.50
   3  -3   6   22.70    0.80
   3  -3   6   22.40    0.80
  -3  -3  -6   24.60    1.00
  -3  -3  -6   23.40    1.10
  -3  -3  -6   22.90    0.80
   3  -3   6   24.60    1.20
   3  -3   6   25.20    1.00
  -3  -3  -6   22.20    0.80
  -3   3  -6   22.30    0.80
  -3   3  -6   21.60    1.00
   3   3   6   24.00    0.90
  -3   3  -6   22.00    1.20
   3   3   6   23.70    1.10
   3   3   6   23.30    0.80
  -3   3  -6   22.60    0.90
   3   3   6   23.00    0.80
   4  -3   6    2.80    0.30
   4  -3   6    3.10    0.50
  -4  -3  -6    2.30    0.20
   4  -3   6    2.80    0.40
  -4  -3  -6    2.40    0.40
   4  -3   6    2.60    0.30
  -4  -3  -6    2.40    0.30
   4   3   6    3.00    0.50
  -4   3  -6    2.60    0.30
  -4   3  -6    3.00    0.50
  -4   3  -6    2.70    0.30
   4   3   6    2.50    0.30
   4   3   6    2.80    0.30
   4   3   6    2.60    0.30
  -4   3  -6    2.90    0.40
  -5  -3  -6   10.10    0.50
   5  -3   6   10.90    0.50
   5  -3   6   10.40    0.60
   5  -3   6   10.40    0.80
   5  -3   6    9.90    0.70
  -5  -3  -6    9.80    0.70
  -5  -3  -6   11.80    0.70
   5   3   6   10.50    0.50
   5   3   6    9.70    0.70
  -5   3  -6   10.50    0.80
   5   3   6   11.90    0.60
  -5   3  -6   10.70    0.70
  -5   3  -6   11.10    0.60
   6  -3   6  138.59    3.80
  -6  -3  -6  141.89    4.20
   6  -3   6  146.69    4.40
   6  -3   6  138.29    4.00
  -6  -3  -6  138.69    3.90
  -6  -3  -6  136.79    4.00
   6  -3   6  139.59    3.50
  -6   3  -6  142.89    3.80
  -6   3  -6  145.19    4.30
   6   3   6  133.89    4.10
  -6   3  -6  136.49    4.00
   6   3   6  135.99    3.60
   6   3   6  141.29    3.80
   6   3   6  140.69    3.70
  -7  -3  -6    0.40    0.10
  -7  -3  -6    0.90    0.30
   7  -3   6    0.50    0.30
   7  -3   6    0.30    0.10
   7  -3   6    0.40    0.20
   7  -3   6    0.40    0.20
  -7  -3  -6    0.70    0.20
   7   3   6    0.70    0.20
   7   3   6    0.70    0.30
  -7   3  -6    0.50    0.30
   7   3   6    0.80    0.20
  -7   3  -6    0.90    0.30
   7   3   6    0.90    0.20
  -7   3  -6    0.90    0.30
   8  -3   6    1.40    0.20
   8  -3   6    1.70    0.40
   8  -3   6    1.50    0.20
  -8  -3  -6    1.60    0.20
  -8  -3  -6    1.80    0.40
   8  -3   6    1.40    0.30
  -8   3  -6    1.60    0.30
  -8   3  -6    1.20    0.30
   8   3   6    2.20    0.30
   8   3   6    1.70    0.30
   8   3   6    1.70    0.30
   9  -3   6    1.00    0.30
  -9  -3  -6    1.20    0.40
   9  -3   6    1.10    0.10
   9  -3   6    1.50    0.10
   9  -3   6    1.40    0.40
   9  -3   6    1.30    0.50
  -9  -3  -6    1.80    0.30
   9   3   6    1.90    0.30
  -9   3  -6    1.40    0.40
   9   3   6    1.70    0.30
  -9   3  -6    1.70    0.30
   9   3   6    1.40    0.40
   9   3   6    1.50    0.30
  -9   3  -6    2.30    0.50
  10  -3   6   17.00    0.90
 -10  -3  -6   16.60    1.10
  10  -3   6   16.10    1.00
 -10  -3  -6   16.50    0.70
  10  -3   6   15.70    1.20
  10   3   6   16.60    0.90
  10   3   6   15.50    0.80
  10   3   6   14.80    1.10
  10   3   6   16.40    0.80
 -10   3  -6   16.30    1.20
 -10   3  -6   15.50    0.90
  11  -3   6    0.30    0.20
  11  -3   6    0.50    0.20
 -11  -3  -6    0.30    0.30
  11  -3   6    0.30    0.30
 -11  -3  -6    0.40    0.20
  11   3   6    0.20    0.30
  11   3   6    0.60    0.20
 -11   3  -6    0.50    0.30
  11   3   6    0.40    0.20
  11   3   6    0.50    0.20
 -11   3  -6    0.60    0.40
  10  -4  -6    4.60    0.40
  10  -4  -6    5.00    0.50
  10  -4  -6    5.20    0.50
  10   4  -6    5.10    0.60
 -10   4   6    4.30    0.60
   9  -4  -6    1.90    0.30
   9  -4  -6    2.40    0.40
   9  -4  -6    2.50    0.40
  -9   4   6    2.40    0.20
  -9   4   6    1.90    0.40
  -9   4   6    2.50    0.50
  -9   4   6    2.30    0.20
   9   4  -6    1.80    0.30
   8  -4  -6   37.80    1.30
   8  -4  -6   36.70    1.40
  -8  -4   6   37.20    1.20
   8  -4  -6   39.80    1.40
  -8   4   6   41.30    1.70
  -8   4   6   40.20    1.10
   8   4  -6   39.50    1.30
  -8   4   6   35.70    1.60
   8   4  -6   39.30    1.40
  -8   4   6   38.20    1.20
   7  -4  -6    0.30    0.20
  -7  -4   6    0.20    0.10
   7  -4  -6    0.40    0.20
   7  -4  -6    0.10    0.10
   7  -4  -6    0.40    0.20
   7   4  -6    0.20    0.10
  -7   4   6    0.70    0.30
   7   4  -6    0.30    0.10
  -7   4   6    0.50    0.20
  -7   4   6    0.10    0.10
  -6  -4   6    0.10    0.10
   6  -4  -6    0.10    0.10
  -6  -4   6    0.00    0.10
   6  -4  -6    0.00    0.10
   6  -4  -6    0.10    0.10
   6  -4  -6    0.00    0.10
  -6   4   6    0.10    0.10
  -6   4   6   -0.20    0.10
   6   4  -6    0.00    0.10
  -6   4   6    0.00    0.10
   6   4  -6   -0.10    0.10
   6   4  -6    0.10    0.10
   6   4  -6    0.00    0.10
   5  -4  -6    3.30    0.40
   5  -4  -6    3.10    0.30
   5  -4  -6    2.00    0.40
  -5  -4   6    2.20    0.20
   5  -4  -6    2.20    0.30
  -5  -4   6    2.90    0.20
  -5  -4   6    2.50    0.30
   5   4  -6    2.70    0.30
   5   4  -6    2.30    0.30
   5   4  -6    2.60    0.20
   5   4  -6    2.10    0.20
  -5   4   6    1.90    0.40
  -5   4   6    2.50    0.20
  -5   4   6    2.30    0.40
  -4  -4   6    1.50    0.20
   4  -4  -6    1.20    0.20
   4  -4  -6    1.60    0.30
   4  -4  -6    1.80    0.30
   4  -4  -6    1.80    0.20
  -4  -4   6    1.60    0.20
  -4  -4   6    1.20    0.20
   4   4  -6    1.50    0.20
   4   4  -6    1.40    0.20
  -4   4   6    1.40    0.30
   4   4  -6    1.60    0.20
   4   4  -6    1.40    0.20
  -4   4   6    1.70    0.20
  -4   4   6    1.20    0.30
   3  -4  -6    1.30    0.20
  -3  -4   6    1.10    0.20
   3  -4  -6    1.20    0.20
  -3  -4   6    1.10    0.20
  -3  -4   6    1.40    0.20
   3  -4  -6    1.50    0.20
   3  -4  -6    1.20    0.20
   3   4  -6    1.40    0.20
  -3   4   6    1.70    0.30
  -3   4   6    1.00    0.20
   3   4  -6    1.40    0.20
   3   4  -6    1.20    0.20
  -3   4   6    0.70    0.30
   3   4  -6    1.10    0.20
  -2  -4   6   47.60    1.40
   2  -4  -6   49.50    1.40
   2  -4  -6   49.20    1.60
   2  -4  -6   50.79    1.60
  -2  -4   6   48.70    1.60
  -2  -4   6   48.90    1.40
   2  -4  -6   49.40    1.60
   2   4  -6   48.10    1.90
   2   4  -6   49.00    1.60
   2   4  -6   50.99    1.40
  -2   4   6   47.90    1.80
  -2   4   6   51.09    1.80
  -2   4   6   48.40    1.40
   2   4  -6   49.60    1.60
  -1  -4   6   14.00    0.80
  -1  -4   6   14.10    0.50
   1  -4  -6   16.10    0.70
  -1  -4   6   14.00    0.70
   1  -4  -6   13.80    0.70
   1  -4  -6   14.80    0.60
  -1  -4   6   14.30    0.60
   1   4  -6   13.80    0.60
   1   4  -6   15.40    0.70
   1   4  -6   13.30    0.80
  -1   4   6   15.00    0.70
  -1   4   6   14.10    0.60
  -1   4   6   13.50    0.80
  -1   4   6   14.30    0.60
   1   4  -6   14.20    0.60
   0  -4   6   48.80    1.60
   0  -4  -6   52.19    1.90
   0  -4   6   45.70    1.30
   0  -4  -6   44.00    1.50
   0  -4   6   44.40    1.70
   0  -4  -6   45.80    1.40
   0   4   6   43.50    1.40
   0   4   6   46.10    1.40
   0   4  -6   45.60    1.40
   0   4   6   44.40    1.70
   0   4  -6   47.90    1.50
   0   4  -6   42.50    1.70
   0   4   6   45.10    1.50
   0   4  -6   45.20    1.50
   1  -4   6   26.40    1.30
   1  -4   6   27.00    0.90
  -1  -4  -6   26.90    1.30
   1  -4   6   26.40    1.00
   1  -4   6   25.90    1.10
  -1  -4  -6   27.30    0.90
  -1   4  -6   26.70    1.30
   1   4   6   26.90    1.00
   1   4   6   27.10    1.00
  -1   4  -6   27.60    1.30
  -1   4  -6   27.20    1.10
  -1   4  -6   26.70    1.00
   1   4   6   25.90    1.20
   1   4   6   25.30    0.90
   2  -4   6    2.20    0.30
  -2  -4  -6    2.40    0.30
  -2  -4  -6    2.50    0.50
   2  -4   6    2.10    0.30
   2  -4   6    2.40    0.30
   2  -4   6    1.90    0.40
  -2  -4  -6    2.60    0.30
  -2  -4  -6    2.60    0.30
  -2   4  -6    2.60    0.50
   2   4   6    2.80    0.30
   2   4   6    2.10    0.30
  -2   4  -6    2.80    0.30
  -2   4  -6    1.90    0.30
  -2   4  -6    2.30    0.30
   2   4   6    2.50    0.20
  -2   4  -6    2.80    0.30
   2   4   6    2.60    0.40
  -3  -4  -6    3.20    0.50
  -3  -4  -6    3.50    0.40
   3  -4   6    3.20    0.30
   3  -4   6    3.40    0.60
  -3  -4  -6    3.60    0.30
   3  -4   6    4.00    0.30
   3  -4   6    4.10    0.40
  -3   4  -6    3.90    0.60
  -3   4  -6    4.10    0.50
   3   4   6    4.30    0.30
   3   4   6    3.70    0.30
   3   4   6    3.40    0.30
   3   4   6    3.20    0.50
  -3   4  -6    4.30    0.30
  -3   4  -6    4.10    0.30
   4  -4   6    4.10    0.60
   4  -4   6    4.90    0.40
  -4  -4  -6    4.20    0.40
  -4  -4  -6    4.90    0.30
  -4  -4  -6    3.00    0.60
   4  -4   6    4.40    0.30
   4  -4   6    4.30    0.40
   4   4   6    5.50    0.70
   4   4   6    4.30    0.30
  -4   4  -6    4.50    0.40
   4   4   6    4.30    0.30
  -4   4  -6    4.90    0.70
   4   4   6    3.90    0.40
  -5  -4  -6    3.20    0.20
   5  -4   6    2.50    0.30
   5  -4   6    3.70    0.60
  -5  -4  -6    3.20    0.50
   5  -4   6    3.10    0.30
   5  -4   6    3.50    0.50
  -5  -4  -6    3.20    0.40
   5   4   6    3.00    0.30
   5   4   6    3.40    0.40
  -5   4  -6    3.80    0.40
   5   4   6    3.30    0.50
  -5   4  -6    2.50    0.40
  -5   4  -6    2.60    0.50
   6  -4   6    4.50    0.50
   6  -4   6    5.10    0.70
  -6  -4  -6    5.20    0.30
  -6  -4  -6    4.20    0.40
  -6  -4  -6    4.90    0.70
   6  -4   6    5.20    0.50
  -6   4  -6    5.10    0.70
   6   4   6    4.80    0.60
  -6   4  -6    5.60    0.50
   6   4   6    4.40    0.40
   6   4   6    4.80    0.40
   7  -4   6   15.00    0.60
   7  -4   6   16.30    1.00
   7  -4   6   14.20    1.10
  -7  -4  -6   14.40    1.00
  -7  -4  -6   15.00    0.80
   7  -4   6   14.80    0.80
  -7   4  -6   14.70    0.90
   7   4   6   16.10    0.70
   7   4   6   15.00    0.90
  -7   4  -6   15.80    1.10
   7   4   6   15.30    1.00
  -8  -4  -6    3.80    0.60
   8  -4   6    4.50    0.60
   8  -4   6    4.40    0.30
   8  -4   6    4.20    0.50
  -8  -4  -6    4.40    0.30
   8  -4   6    5.50    0.80
  -8   4  -6    3.20    0.50
   8   4   6    4.40    0.40
  -8   4  -6    4.80    0.60
  -8   4  -6    4.30    0.70
   8   4   6    4.00    0.40
   9  -4   6    0.60    0.30
  -9  -4  -6    0.40    0.10
   9  -4   6    0.60    0.10
   9  -4   6    0.10    0.30
  -9  -4  -6    0.30    0.30
   9  -4   6    0.40    0.10
   9  -4   6    0.40    0.20
   9   4   6    0.70    0.30
   9   4   6    0.40    0.20
  -9   4  -6    0.30    0.20
  -9   4  -6    0.40    0.20
   9   4   6    0.90    0.20
  10  -4   6    0.00    0.10
  10  -4   6    0.20    0.30
 -10  -4  -6    0.10    0.10
 -10  -4  -6   -0.20    0.20
  10  -4   6    0.00    0.20
  10   4   6    0.00    0.20
 -10   4  -6    0.10    0.20
  10   4   6    0.00    0.10
  10   4   6    0.00    0.20
 -10   4  -6    0.30    0.30
  10  -5  -6    4.80    0.50
  10  -5  -6    5.60    0.50
  10  -5  -6    5.50    0.50
 -10   5   6    4.70    0.70
  10   5  -6    4.90    0.50
   9  -5  -6   31.30    1.30
   9  -5  -6   29.00    1.20
   9  -5  -6   33.30    1.40
   9   5  -6   29.90    1.30
  -9   5   6   30.40    0.90
  -9   5   6   30.00    1.50
  -8  -5   6   14.80    0.60
   8  -5  -6   15.00    0.80
   8  -5  -6   15.50    0.80
   8  -5  -6   14.40    0.90
   8   5  -6   14.70    0.80
  -8   5   6   18.70    1.10
  -8   5   6   15.50    1.10
  -8   5   6   14.70    0.60
   7  -5  -6   88.79    2.70
  -7  -5   6   85.29    2.30
   7  -5  -6   87.89    2.50
   7  -5  -6   86.29    2.60
   7   5  -6   85.29    2.20
  -7   5   6   82.79    2.90
   7   5  -6   86.39    2.20
   7   5  -6   89.99    2.60
   7   5  -6   85.19    2.40
  -7   5   6   89.39    2.30
  -7   5   6   86.89    3.10
  -6  -5   6    2.80    0.20
   6  -5  -6    3.60    0.40
   6  -5  -6    3.00    0.30
   6  -5  -6    3.70    0.50
   6  -5  -6    2.80    0.40
  -6   5   6    3.30    0.50
  -6   5   6    2.40    0.50
   6   5  -6    2.80    0.30
   6   5  -6    2.60    0.30
  -6   5   6    2.60    0.30
   6   5  -6    2.90    0.40
   6   5  -6    2.70    0.30
  -5  -5   6    4.10    0.30
   5  -5  -6    4.30    0.50
   5  -5  -6    3.90    0.40
   5  -5  -6    3.10    0.40
  -5  -5   6    4.40    0.40
   5  -5  -6    4.30    0.40
  -5   5   6    4.20    0.30
   5   5  -6    3.40    0.30
  -5   5   6    3.30    0.50
   5   5  -6    3.80    0.30
  -5   5   6    4.20    0.60
   5   5  -6    3.70    0.40
   5   5  -6    4.10    0.40
  -4  -5   6    0.70    0.20
   4  -5  -6    0.30    0.20
   4  -5  -6    0.60    0.20
   4  -5  -6    0.80    0.20
  -4  -5   6    0.50    0.10
  -4  -5   6    0.70    0.10
   4  -5  -6    0.70    0.20
   4   5  -6    0.50    0.10
   4   5  -6    0.60    0.10
  -4   5   6    0.80    0.20
   4   5  -6    0.70    0.20
   4   5  -6    1.00    0.20
  -4   5   6    0.50    0.30
  -4   5   6    0.70    0.30
   3  -5  -6   13.00    0.70
  -3  -5   6   13.10    0.60
  -3  -5   6   13.10    0.80
   3  -5  -6   13.60    0.70
   3  -5  -6   14.70    0.80
   3  -5  -6   14.40    0.60
   3   5  -6   13.50    0.70
   3   5  -6   13.70    0.50
  -3   5   6   13.60    0.60
   3   5  -6   14.00    0.80
  -3   5   6   16.30    1.00
  -3   5   6   12.80    0.90
   3   5  -6   14.00    0.70
   2  -5  -6    6.20    0.40
  -2  -5   6    6.30    0.50
   2  -5  -6    6.10    0.50
   2  -5  -6    6.10    0.50
   2  -5  -6    6.30    0.50
  -2  -5   6    6.60    0.40
  -2  -5   6    6.40    0.50
   2   5  -6    7.00    0.60
  -2   5   6    5.40    0.60
   2   5  -6    6.20    0.50
  -2   5   6    6.50    0.70
  -2   5   6    6.60    0.40
   2   5  -6    6.40    0.30
   2   5  -6    6.90    0.50
  -1  -5   6   11.80    0.70
   1  -5  -6   12.50    0.50
  -1  -5   6   12.40    0.50
   1  -5  -6   12.90    0.80
  -1  -5   6   11.70    0.80
   1  -5  -6   12.10    0.60
   1  -5  -6   11.20    0.60
   1   5  -6   11.90    0.50
  -1   5   6   12.10    0.60
  -1   5   6   11.30    0.80
   1   5  -6   13.10    0.70
  -1   5   6   12.90    0.80
   1   5  -6   13.40    0.70
   1   5  -6   12.80    0.80
   0  -5   6   -0.10    0.20
   0  -5  -6   -0.10    0.10
   0  -5   6    0.00    0.10
   0  -5  -6    0.00    0.10
   0   5  -6    0.10    0.10
   0   5   6    0.00    0.20
   0   5  -6    0.00    0.10
   0   5  -6    0.00    0.10
   0   5   6    0.00    0.10
   0   5   6   -0.10    0.10
   1  -5   6   31.10    1.30
  -1  -5  -6   32.30    1.10
   1  -5   6   32.20    1.50
   1  -5   6   32.00    1.10
  -1  -5  -6   28.90    1.50
  -1  -5  -6   30.50    1.20
   1   5   6   34.20    1.50
  -1   5  -6   33.70    1.20
  -1   5  -6   33.30    1.50
   1   5   6   33.40    1.10
   1   5   6   33.00    1.00
  -1   5  -6   32.70    1.30
  -1   5  -6   31.70    1.10
   1   5   6   31.90    1.20
  -2  -5  -6   13.50    1.00
   2  -5   6   14.70    0.70
   2  -5   6   15.60    0.90
  -2  -5  -6   16.50    0.80
   2  -5   6   16.80    1.00
  -2  -5  -6   16.50    0.70
  -2   5  -6   15.60    1.00
   2   5   6   15.50    0.80
   2   5   6   14.50    0.70
  -2   5  -6   14.20    0.70
  -2   5  -6   16.10    0.90
   2   5   6   15.30    0.70
  -2   5  -6   15.20    0.70
   2   5   6   17.10    1.00
  -3  -5  -6   27.10    1.40
   3  -5   6   29.40    1.50
  -3  -5  -6   27.70    0.90
   3  -5   6   28.00    1.20
   3  -5   6   27.10    1.00
  -3  -5  -6   27.70    1.10
  -3   5  -6   29.60    1.50
   3   5   6   26.00    0.90
  -3   5  -6   28.70    1.10
   3   5   6   25.90    1.30
  -3   5  -6   30.40    1.00
   3   5   6   28.30    1.10
  -3   5  -6   27.50    1.20
   3   5   6   26.80    1.00
   4  -5   6   38.20    1.80
   4  -5   6   37.20    1.30
  -4  -5  -6   36.70    1.40
  -4  -5  -6   37.20    1.10
  -4  -5  -6   37.50    1.80
   4  -5   6   35.40    1.50
   4   5   6   36.60    1.30
   4   5   6   41.20    1.70
  -4   5  -6   38.50    1.80
   4   5   6   35.40    1.10
   4   5   6   36.70    1.40
  -4   5  -6   34.90    1.30
  -5  -5  -6   19.60    1.00
   5  -5   6   21.60    1.30
   5  -5   6   19.70    0.80
  -5  -5  -6   20.20    0.70
  -5  -5  -6   21.50    1.30
   5  -5   6   20.10    0.90
   5  -5   6   21.20    1.10
  -5   5  -6   19.70    1.10
  -5   5  -6   20.40    0.90
   5   5   6   19.90    0.90
   5   5   6   19.80    0.90
  -5   5  -6   20.70    1.30
   5   5   6   20.30    1.20
   5   5   6   19.90    0.70
   6  -5   6    0.30    0.20
  -6  -5  -6    0.20    0.20
   6  -5   6    0.10    0.20
   6  -5   6    0.00    0.20
  -6  -5  -6    0.00    0.10
  -6  -5  -6    0.20    0.20
   6  -5   6    0.30    0.10
  -6   5  -6   -0.30    0.20
  -6   5  -6    0.20    0.20
   6   5   6    0.10    0.10
   6   5   6    0.00    0.20
  -6   5  -6    0.10    0.10
   6   5   6    0.20    0.10
   7  -5   6    1.90    0.40
   7  -5   6    4.70    0.80
  -7  -5  -6    3.30    0.20
  -7  -5  -6    3.50    0.60
   7  -5   6    3.50    0.30
   7  -5   6    3.80    0.50
   7   5   6    2.90    0.50
   7   5   6    3.20    0.40
  -7   5  -6    3.30    0.50
  -7   5  -6    2.80    0.40
   7   5   6    3.50    0.40
  -7   5  -6    3.70    0.70
   8  -5   6    2.00    0.50
   8  -5   6    2.60    0.40
   8  -5   6    2.50    0.50
   8  -5   6    2.10    0.20
  -8  -5  -6    2.40    0.20
  -8  -5  -6    2.00    0.50
  -8   5  -6    3.30    0.70
  -8   5  -6    2.20    0.40
  -8   5  -6    1.90    0.40
   8   5   6    2.00    0.30
   8   5   6    2.00    0.40
  -9  -5  -6    3.90    0.70
   9  -5   6    4.00    0.60
  -9  -5  -6    4.70    0.30
   9  -5   6    4.50    0.80
   9  -5   6    4.70    0.60
  -9   5  -6    4.80    0.60
   9   5   6    4.90    0.70
  -9   5  -6    3.70    0.70
   9   5   6    4.70    0.50
   9   5   6    4.10    0.50
  10  -5   6    0.00    0.30
  10  -5   6    0.10    0.20
  10  -5   6    0.30    0.20
 -10  -5  -6    0.40    0.10
 -10   5  -6    0.60    0.30
 -10   5  -6    0.00    0.30
  10   5   6    0.60    0.20
  10   5   6    0.40    0.20
   9  -6  -6   14.80    0.80
   9  -6  -6   15.80    1.00
   9  -6  -6   14.30    0.80
   9   6  -6   15.70    0.90
  -9   6   6   14.60    1.10
  -9   6   6   13.30    0.50
   8  -6  -6    3.10    0.40
   8  -6  -6    3.90    0.50
   8  -6  -6    3.60    0.50
   8   6  -6    3.20    0.40
  -8   6   6    5.00    0.70
   7  -6  -6    1.70    0.40
   7  -6  -6    2.90    0.40
   7  -6  -6    2.90    0.40
  -7  -6   6    2.20    0.20
  -7   6   6    3.00    0.30
  -7   6   6    2.80    0.60
  -7   6   6    2.40    0.50
   7   6  -6    2.50    0.30
   7   6  -6    2.60    0.30
   7   6  -6    2.40    0.40
   6  -6  -6   18.90    1.00
   6  -6  -6   18.50    0.90
   6  -6  -6   19.40    0.90
   6   6  -6   17.30    0.80
   6   6  -6   17.50    0.60
  -6   6   6   18.30    0.70
   6   6  -6   17.50    0.90
   6   6  -6   18.20    0.90
  -6   6   6   18.30    1.20
  -6   6   6   19.00    1.20
   5  -6  -6   50.99    1.90
   5  -6  -6   50.89    1.70
  -5  -6   6   52.39    1.70
   5  -6  -6   49.40    1.80
   5  -6  -6   46.80    1.90
   5   6  -6   49.60    1.60
  -5   6   6   51.29    1.50
  -5   6   6   50.69    2.10
   5   6  -6   55.59    2.30
  -5   6   6   47.70    2.10
   5   6  -6   51.49    1.40
   5   6  -6   50.29    1.80
  -4  -6   6  232.48    6.20
   4  -6  -6  239.48    6.00
   4  -6  -6  236.28    6.10
   4  -6  -6  234.88    6.30
   4  -6  -6  232.28    6.30
   4   6  -6  240.88    6.00
  -4   6   6  226.38    6.60
   4   6  -6  238.08    5.70
   4   6  -6  239.38    6.30
  -4   6   6  228.08    6.60
   4   6  -6  235.08    6.10
   3  -6  -6   88.69    2.50
   3  -6  -6   89.49    2.90
  -3  -6   6   92.29    2.90
  -3  -6   6   93.39    2.50
   3  -6  -6   93.19    2.70
   3  -6  -6   93.39    2.80
  -3   6   6   86.39    3.10
  -3   6   6   90.39    2.50
   3   6  -6   89.39    2.90
   3   6  -6   92.09    2.40
  -3   6   6   89.29    3.20
   3   6  -6   90.89    2.70
   3   6  -6   89.89    2.70
  -2  -6   6    0.40    0.10
  -2  -6   6    0.30    0.20
  -2  -6   6    0.20    0.20
   2  -6  -6    0.30    0.10
   2  -6  -6    0.10    0.10
   2  -6  -6    0.10    0.10
   2  -6  -6    0.30    0.10
   2   6  -6    0.20    0.10
   2   6  -6    0.20    0.10
  -2   6   6    0.10    0.10
   2   6  -6    0.80    0.30
   2   6  -6    0.60    0.10
  -2   6   6    0.40    0.30
  -2   6   6    0.40    0.30
   1  -6  -6    0.50    0.20
  -1  -6   6    1.00    0.20
   1  -6  -6    0.60    0.20
   1  -6  -6    0.50    0.20
  -1  -6   6    1.00    0.30
  -1  -6   6    1.00    0.20
   1  -6  -6    0.60    0.20
   1   6  -6    0.70    0.20
  -1   6   6    1.40    0.40
  -1   6   6    0.50    0.20
   1   6  -6    1.00    0.20
   1   6  -6    0.70    0.20
  -1   6   6    0.30    0.30
   1   6  -6    0.70    0.30
   0  -6  -6    0.20    0.20
   0  -6  -6    0.30    0.10
   0  -6  -6    0.00    0.10
   0  -6   6    0.30    0.20
   0  -6   6    0.10    0.10
   0  -6   6    0.00    0.10
   0   6   6   -0.10    0.20
   0   6   6    0.10    0.20
   0   6  -6    0.00    0.10
   0   6  -6   -0.10    0.10
   0   6  -6   -0.10    0.10
   0   6  -6   -0.20    0.10
   0   6   6    0.10    0.10
   1  -6   6   70.39    2.10
   1  -6   6   70.39    2.60
   1  -6   6   70.59    2.40
  -1  -6  -6   74.29    2.10
  -1  -6  -6   68.29    2.30
  -1  -6  -6   68.09    2.20
  -1   6  -6   73.99    2.60
   1   6   6   74.19    2.60
   1   6   6   73.29    2.60
   1   6   6   68.59    2.00
  -1   6  -6   72.29    2.10
  -1   6  -6   69.49    2.30
   1   6   6   70.89    2.10
  -1   6  -6   69.99    2.10
  -2  -6  -6   17.40    0.90
  -2  -6  -6   17.20    0.70
   2  -6   6   16.90    1.10
   2  -6   6   18.40    1.00
   2  -6   6   17.90    0.80
   2   6   6   17.30    0.80
   2   6   6   17.00    0.70
  -2   6  -6   18.30    0.80
   2   6   6   18.20    1.10
  -2   6  -6   18.60    0.80
  -2   6  -6   17.20    1.10
  -2   6  -6   17.10    1.00
  -3  -6  -6    3.20    0.40
   3  -6   6    2.60    0.60
   3  -6   6    3.10    0.50
  -3  -6  -6    2.70    0.30
   3  -6   6    2.50    0.30
  -3   6  -6    2.40    0.50
   3   6   6    2.40    0.30
   3   6   6    2.50    0.40
  -3   6  -6    2.30    0.50
  -3   6  -6    2.40    0.30
  -3   6  -6    2.60    0.30
   3   6   6    2.70    0.50
   3   6   6    2.10    0.30
  -4  -6  -6   28.00    1.60
  -4  -6  -6   29.70    1.20
  -4  -6  -6   28.30    1.00
   4  -6   6   29.10    1.40
   4  -6   6   29.30    1.60
   4  -6   6   28.90    1.10
  -4   6  -6   28.40    1.40
  -4   6  -6   29.10    1.10
   4   6   6   29.10    0.90
   4   6   6   30.70    1.20
  -4   6  -6   28.00    1.60
  -4   6  -6   29.30    1.20
   4   6   6   30.30    1.50
   4   6   6   27.70    1.20
   5  -6   6   19.90    1.40
  -5  -6  -6   21.50    0.80
   5  -6   6   22.40    1.00
  -5  -6  -6   21.60    1.40
   5  -6   6   22.30    1.20
  -5  -6  -6   23.20    1.10
  -5   6  -6   22.70    1.00
   5   6   6   20.60    0.80
   5   6   6   23.40    1.10
   5   6   6   21.70    1.30
  -5   6  -6   22.60    1.20
  -5   6  -6   25.90    1.50
  -6  -6  -6   33.40    1.40
  -6  -6  -6   33.60    1.80
   6  -6   6   30.70    1.50
  -6  -6  -6   34.10    1.10
   6  -6   6   34.30    1.40
   6  -6   6   35.70    1.90
  -6   6  -6   34.30    1.40
   6   6   6   36.00    1.80
  -6   6  -6   34.40    1.60
  -6   6  -6   35.50    1.90
   6   6   6   35.00    1.30
   6   6   6   31.90    1.60
   7  -6   6   82.29    3.20
  -7  -6  -6   77.99    2.10
  -7  -6  -6   78.69    3.10
   7  -6   6   76.89    2.80
   7  -6   6   78.19    2.20
   7  -6   6   81.19    2.50
   7   6   6   77.89    2.90
  -7   6  -6   78.99    3.20
   7   6   6   78.49    2.50
  -7   6  -6   80.69    2.80
   7   6   6   72.79    2.50
  -7   6  -6   81.39    2.60
  -8  -6  -6   53.79    1.50
   8  -6   6   52.59    2.20
  -8  -6  -6   56.39    2.50
   8  -6   6   55.39    2.00
   8  -6   6   55.69    2.60
   8   6   6   51.09    1.90
  -8   6  -6   58.09    2.60
   8   6   6   51.99    1.90
  -8   6  -6   55.89    2.10
   9  -6   6    0.10    0.20
   9  -6   6    0.20    0.20
  -9  -6  -6   -0.20    0.20
  -9  -6  -6    0.10    0.10
   9  -6   6   -0.20    0.30
   9   6   6    0.00    0.20
   9   6   6    0.00    0.10
   9   6   6    0.20    0.20
  -9   6  -6    0.40    0.20
  -9   6  -6   -0.30    0.20
   8  -7  -6    0.90    0.30
   8  -7  -6    0.80    0.30
   8  -7  -6    0.50    0.20
  -8   7   6    0.20    0.30
   8   7  -6    0.60    0.20
  -8   7   6    0.60    0.20
   8   7  -6    0.80    0.20
   7  -7  -6    0.30    0.20
   7  -7  -6    0.10    0.20
   7  -7  -6    0.20    0.20
  -7   7   6    0.30    0.40
   7   7  -6    0.10    0.10
  -7   7   6   -0.20    0.20
  -7   7   6    0.10    0.10
   7   7  -6    0.10    0.10
   6  -7  -6    2.10    0.40
   6  -7  -6    2.70    0.50
   6  -7  -6    2.50    0.40
  -6   7   6    2.30    0.60
   6   7  -6    2.60    0.40
   6   7  -6    1.70    0.30
  -6   7   6    3.00    0.30
  -6   7   6    2.00    0.50
   6   7  -6    2.40    0.40
   5  -7  -6    1.70    0.30
   5  -7  -6    2.10    0.40
   5  -7  -6    2.50    0.50
  -5   7   6    2.50    0.60
   5   7  -6    1.50    0.30
   5   7  -6    1.70    0.30
  -5   7   6    2.00    0.50
   5   7  -6    2.00    0.20
  -5   7   6    1.70    0.30
   4  -7  -6   24.00    1.10
   4  -7  -6   24.80    1.00
   4  -7  -6   25.00    1.30
  -4  -7   6   25.50    1.20
  -4   7   6   23.90    1.40
   4   7  -6   26.30    1.10
  -4   7   6   25.00    1.50
   4   7  -6   25.20    1.10
  -4   7   6   24.70    1.00
   4   7  -6   24.70    0.80
   3  -7  -6   18.50    0.80
  -3  -7   6   17.30    1.00
   3  -7  -6   19.90    1.00
  -3  -7   6   20.20    0.80
   3  -7  -6   19.90    1.00
   3  -7  -6   18.50    1.10
   3   7  -6   20.60    1.20
   3   7  -6   20.90    1.00
  -3   7   6   19.30    1.30
   3   7  -6   18.70    0.90
   3   7  -6   19.00    0.70
  -3   7   6   19.20    0.80
  -3   7   6   16.80    1.20
   2  -7  -6  332.37    8.70
   2  -7  -6  333.97    8.50
  -2  -7   6  345.47    8.90
   2  -7  -6  336.77    8.50
  -2   7   6  331.07    9.20
   2   7  -6  334.67    8.90
  -1  -7   6   25.00    1.00
   1  -7  -6   24.00    1.00
   1  -7  -6   24.50    1.10
  -1  -7   6   24.70    1.30
   1  -7  -6   25.50    1.10
   1  -7  -6   25.10    1.20
  -1  -7   6   26.60    1.20
   1   7  -6   24.90    0.90
  -1   7   6   25.30    1.00
   1   7  -6   26.60    1.40
[truncated: 302,228 more chars]
