# Supplementary material for: Pore Size Engineering of MOFs by Pore Edge Reaction: Tetrazine Click and Hydrogen Adsorption in Theory and Experiment
Source: Chem Mater. 2025 Jul 2;37(14):5206–16. doi: 10.1021/acs.chemmater.5c00914 (PMC12287999; doi:10.1021/acs.chemmater.5c00914)
Supplement: Supplementary file 3 [file cm5c00914_si_003.cif]

data_mr107_2_0m_a
# end Validation Reply Form
_audit_creation_date               2025-02-18
_audit_creation_method
;
Olex2 1.5
(compiled 2024.02.16 svn.r378c4104 for OlexSys, GUI svn.r6928)
;
_shelx_SHELXL_version_number       '2019/3'
_audit_contact_author_address      Gronostajowa 2, 30-387 Krakow, Poland
_audit_contact_author_email        damian.jedrzejowski@uj.edu.pl
_audit_contact_author_name         'Damian Jędrzejowski'
_audit_contact_author_phone        +4812-6862483
_publ_contact_author_id_orcid      0000-0003-1426-2477
_publ_section_references
;
Dolomanov, O.V., Bourhis, L.J., Gildea, R.J, Howard, J.A.K. & Puschmann, H.
 (2009), J. Appl. Cryst. 42, 339-341.

Sheldrick, G.M. (2015). Acta Cryst. C71, 3-8.
;
_chemical_name_common              JUK-21(Zn)
_chemical_name_systematic          JUK-21(Zn)
_chemical_formula_moiety           'C27 H9 N6 O15 Zn3, 6[C3H7NO]'
_chemical_formula_sum              'C45 H51 N12 O21 Zn3'
_chemical_formula_weight           1292.08
_chemical_melting_point            ?
loop_
  _atom_type_symbol
  _atom_type_description
  _atom_type_scat_dispersion_real
  _atom_type_scat_dispersion_imag
  _atom_type_scat_source
 'C' 'C' 0.0033 0.0016 'International Tables Vol C Tables 4.2.6.8 and 6.1.1.4'
 'H' 'H' 0.0000 0.0000 'International Tables Vol C Tables 4.2.6.8 and 6.1.1.4'
 'N' 'N' 0.0061 0.0033 'International Tables Vol C Tables 4.2.6.8 and 6.1.1.4'
 'O' 'O' 0.0106 0.0060 'International Tables Vol C Tables 4.2.6.8 and 6.1.1.4'
 'Zn' 'Zn' 0.2839 1.4301 'International Tables Vol C Tables 4.2.6.8 and 6.1.1.4'

_shelx_space_group_comment
;
The symmetry employed for this shelxl refinement is uniquely defined
by the following loop, which should always be used as a source of
symmetry information in preference to the above space-group names.
They are only intended as comments.
;
_space_group_crystal_system        'trigonal'
_space_group_IT_number             166
_space_group_name_H-M_alt          'R -3 m'
_space_group_name_Hall             '-R 3 2"'
loop_
  _space_group_symop_operation_xyz
 'x, y, z'
 '-y, x-y, z'
 '-x+y, -x, z'
 'y, x, -z'
 'x-y, -y, -z'
 '-x, -x+y, -z'
 'x+2/3, y+1/3, z+1/3'
 '-y+2/3, x-y+1/3, z+1/3'
 '-x+y+2/3, -x+1/3, z+1/3'
 'y+2/3, x+1/3, -z+1/3'
 'x-y+2/3, -y+1/3, -z+1/3'
 '-x+2/3, -x+y+1/3, -z+1/3'
 'x+1/3, y+2/3, z+2/3'
 '-y+1/3, x-y+2/3, z+2/3'
 '-x+y+1/3, -x+2/3, z+2/3'
 'y+1/3, x+2/3, -z+2/3'
 'x-y+1/3, -y+2/3, -z+2/3'
 '-x+1/3, -x+y+2/3, -z+2/3'
 '-x, -y, -z'
 'y, -x+y, -z'
 'x-y, x, -z'
 '-y, -x, z'
 '-x+y, y, z'
 'x, x-y, z'
 '-x+2/3, -y+1/3, -z+1/3'
 'y+2/3, -x+y+1/3, -z+1/3'
 'x-y+2/3, x+1/3, -z+1/3'
 '-y+2/3, -x+1/3, z+1/3'
 '-x+y+2/3, y+1/3, z+1/3'
 'x+2/3, x-y+1/3, z+1/3'
 '-x+1/3, -y+2/3, -z+2/3'
 'y+1/3, -x+y+2/3, -z+2/3'
 'x-y+1/3, x+2/3, -z+2/3'
 '-y+1/3, -x+2/3, z+2/3'
 '-x+y+1/3, y+2/3, z+2/3'
 'x+1/3, x-y+2/3, z+2/3'

_cell_length_a                     18.5797(6)
_cell_length_b                     18.5797(6)
_cell_length_c                     37.8495(18)
_cell_angle_alpha                  90
_cell_angle_beta                   90
_cell_angle_gamma                  120
_cell_volume                       11315.4(9)
_cell_formula_units_Z              6
_cell_measurement_reflns_used      4353
_cell_measurement_temperature      100.00
_cell_measurement_theta_max        42.859
_cell_measurement_theta_min        4.382
_shelx_estimated_absorpt_T_max     0.863
_shelx_estimated_absorpt_T_min     0.824
_exptl_absorpt_coefficient_mu      1.010
_exptl_absorpt_correction_T_max    0.7453
_exptl_absorpt_correction_T_min    0.6641
_exptl_absorpt_correction_type     multi-scan
_exptl_absorpt_process_details
;
SADABS-2016/2 (Bruker,2016/2) was used for absorption correction.
wR2(int) was 0.0917 before and 0.0656 after correction.
The Ratio of minimum to maximum transmission is 0.8911.
The \l/2 correction factor is Not present.
;
_exptl_crystal_colour              red
_exptl_crystal_colour_primary      red
_exptl_crystal_density_diffrn      1.138
_exptl_crystal_density_meas        ?
_exptl_crystal_density_method      ?
_exptl_crystal_description         block
_exptl_crystal_F_000               3978
_exptl_crystal_size_max            0.2
_exptl_crystal_size_mid            0.2
_exptl_crystal_size_min            0.15
_exptl_transmission_factor_max     ?
_exptl_transmission_factor_min     ?
_diffrn_reflns_av_R_equivalents    0.0917
_diffrn_reflns_av_unetI/netI       0.0440
_diffrn_reflns_Laue_measured_fraction_full  0.998
_diffrn_reflns_Laue_measured_fraction_max  0.998
_diffrn_reflns_limit_h_max         21
_diffrn_reflns_limit_h_min         -22
_diffrn_reflns_limit_k_max         22
_diffrn_reflns_limit_k_min         -21
_diffrn_reflns_limit_l_max         46
_diffrn_reflns_limit_l_min         -45
_diffrn_reflns_number              34061
_diffrn_reflns_point_group_measured_fraction_full  0.998
_diffrn_reflns_point_group_measured_fraction_max  0.998
_diffrn_reflns_theta_full          25.242
_diffrn_reflns_theta_max           25.683
_diffrn_reflns_theta_min           2.192
_diffrn_ambient_temperature        100.00
_diffrn_detector_area_resol_mean   ?
_diffrn_measured_fraction_theta_full  0.998
_diffrn_measured_fraction_theta_max  0.998
_diffrn_measurement_device_type    'Bruker APEX-IV CCD'
_diffrn_measurement_method         ?
_diffrn_radiation_type             MoK\a
_diffrn_radiation_wavelength       0.71073
_diffrn_source                     ?
_reflns_Friedel_coverage           0.000
_reflns_Friedel_fraction_full      .
_reflns_Friedel_fraction_max       .
_reflns_number_gt                  1896
_reflns_number_total               2633
_reflns_special_details
;
 Reflections were merged by SHELXL according to the crystal
 class for the calculation of statistics and refinement.
 
 Structure factors included contributions from the .fab file.
 
 _reflns_Friedel_fraction is defined as the number of unique
 Friedel pairs measured divided by the number that would be
 possible theoretically, ignoring centric projections and
 systematic absences.
;
_reflns_threshold_expression       'I > 2\s(I)'
_computing_cell_refinement         ?
_computing_data_collection         ?
_computing_data_reduction          ?
_computing_molecular_graphics      'Olex2 1.5 (Dolomanov et al., 2009)'
_computing_publication_material    'Olex2 1.5 (Dolomanov et al., 2009)'
_computing_structure_refinement    'SHELXL 2019/3 (Sheldrick, 2015)'
_computing_structure_solution      'SHELXT 2018/2 (Sheldrick, 2018)'
_refine_diff_density_max           0.454
_refine_diff_density_min           -0.402
_refine_diff_density_rms           0.074
_refine_ls_extinction_coef         .
_refine_ls_extinction_method       none
_refine_ls_goodness_of_fit_ref     1.083
_refine_ls_hydrogen_treatment      constr
_refine_ls_matrix_type             full
_refine_ls_number_parameters       85
_refine_ls_number_reflns           2633
_refine_ls_number_restraints       12
_refine_ls_R_factor_all            0.0655
_refine_ls_R_factor_gt             0.0532
_refine_ls_restrained_S_all        1.152
_refine_ls_shift/su_max            0.002
_refine_ls_shift/su_mean           0.000
_refine_ls_structure_factor_coef   Fsqd
_refine_ls_weighting_details      
 'w=1/[\s^2^(Fo^2^)+(0.1060P)^2^] where P=(Fo^2^+2Fc^2^)/3'
_refine_ls_weighting_scheme        calc
_refine_ls_wR_factor_gt            0.1680
_refine_ls_wR_factor_ref           0.1790
_refine_special_details            ?
_olex2_refinement_description
;
1. Uiso/Uaniso restraints and constraints
Uanis(C8) \\sim Ueq, Uanis(N9) \\sim Ueq: with sigma of 0.02 and sigma for
terminal atoms of 0.04
2.a Aromatic/amide H refined with riding coordinates:
 C4(H4), C6(H6)
;
_atom_sites_solution_hydrogens     geom
_atom_sites_solution_primary       dual
_atom_sites_solution_secondary     ?
loop_
  _atom_site_label
  _atom_site_type_symbol
  _atom_site_fract_x
  _atom_site_fract_y
  _atom_site_fract_z
  _atom_site_U_iso_or_equiv
  _atom_site_adp_type
  _atom_site_occupancy
  _atom_site_site_symmetry_order
  _atom_site_calc_flag
  _atom_site_refinement_flags_posn
  _atom_site_refinement_flags_adp
  _atom_site_refinement_flags_occupancy
  _atom_site_disorder_assembly
  _atom_site_disorder_group
 O1 O 0.5884(2) 0.5586(3) 0.54643(8) 0.1082(12) Uani 1 1 d . . . . .
 O2 O 0.62919(17) 0.52033(18) 0.49834(8) 0.0797(8) Uani 1 1 d . . . . .
 C3 C 0.6392(3) 0.5477(3) 0.52952(11) 0.0809(12) Uani 1 1 d . . . . .
 C4 C 0.7765(2) 0.5530(4) 0.52898(14) 0.0815(18) Uani 1 2 d S T P . .
 H4 H 0.766549 0.533101 0.505346 0.098 Uiso 1 2 calc R U P . .
 C5 C 0.7199(3) 0.5674(3) 0.54620(11) 0.0899(15) Uani 1 1 d . . . . .
 C6 C 0.7337(3) 0.5951(4) 0.58054(13) 0.116(2) Uani 1 1 d . . . . .
 H6 H 0.693780 0.604149 0.592341 0.139 Uiso 1 1 calc R U . . .
 C7 C 0.8049(3) 0.6097(6) 0.5981(2) 0.119(3) Uani 1 2 d S T P . .
 C8 C 0.8171(4) 0.6343(8) 0.6366(2) 0.157(4) Uani 1 2 d S TU P . .
 N9 N 0.7662(4) 0.6543(6) 0.65027(14) 0.216(4) Uani 1 1 d . U . . .
 O10 O 0.43698(18) 0.56302(18) 0.57306(13) 0.153(2) Uani 1 2 d S T P . .
 Zn1 Zn 0.47285(2) 0.52715(2) 0.53230(2) 0.0594(3) Uani 1 2 d S T P . .

loop_
  _atom_site_aniso_label
  _atom_site_aniso_U_11
  _atom_site_aniso_U_22
  _atom_site_aniso_U_33
  _atom_site_aniso_U_23
  _atom_site_aniso_U_13
  _atom_site_aniso_U_12
 O1 0.111(2) 0.195(4) 0.074(2) -0.012(2) -0.0185(19) 0.117(3)
 O2 0.0779(19) 0.096(2) 0.077(2) 0.0073(15) -0.0066(15) 0.0526(16)
 C3 0.083(3) 0.113(3) 0.060(3) 0.002(2) -0.013(2) 0.059(3)
 C4 0.080(3) 0.123(5) 0.055(3) 0.020(3) 0.0098(16) 0.062(3)
 C5 0.095(3) 0.152(4) 0.060(3) 0.005(3) -0.008(2) 0.090(3)
 C6 0.104(4) 0.220(6) 0.067(3) -0.024(3) -0.017(3) 0.113(4)
 C7 0.099(3) 0.230(10) 0.071(5) -0.034(5) -0.017(2) 0.115(5)
 C8 0.118(4) 0.325(12) 0.096(6) -0.040(7) -0.020(3) 0.162(6)
 N9 0.171(5) 0.463(11) 0.093(4) -0.095(6) -0.042(4) 0.217(7)
 O10 0.196(4) 0.196(4) 0.101(4) -0.0472(18) 0.0472(18) 0.124(5)
 Zn1 0.0924(5) 0.0924(5) 0.0335(4) -0.00094(10) 0.00094(10) 0.0763(4)

_geom_special_details
;
 All esds (except the esd in the dihedral angle between two l.s. planes)
 are estimated using the full covariance matrix.  The cell esds are taken
 into account individually in the estimation of esds in distances, angles
 and torsion angles; correlations between esds in cell parameters are only
 used when they are defined by crystal symmetry.  An approximate (isotropic)
 treatment of cell esds is used for estimating esds involving l.s. planes.
;
loop_
  _geom_bond_atom_site_label_1
  _geom_bond_atom_site_label_2
  _geom_bond_distance
  _geom_bond_site_symmetry_2
  _geom_bond_publ_flag
 O1 C3 1.236(5) . ?
 O1 Zn1 1.996(3) . ?
 O2 C3 1.262(5) . ?
 O2 Zn1 2.011(3) 19_666 ?
 C3 C5 1.495(6) . ?
 C4 H4 0.9500 . ?
 C4 C5 1.372(5) . ?
 C4 C5 1.372(5) 23_655 ?
 C5 C6 1.374(6) . ?
 C6 H6 0.9500 . ?
 C6 C7 1.379(6) . ?
 C7 C8 1.511(11) . ?
 C8 N9 1.287(7) . ?
 C8 N9 1.287(7) 23_655 ?
 N9 N9 1.303(10) 11_566 ?
 O10 Zn1 1.927(4) . ?
 Zn1 Zn1 3.0056(10) 19_666 ?

loop_
  _geom_angle_atom_site_label_1
  _geom_angle_atom_site_label_2
  _geom_angle_atom_site_label_3
  _geom_angle
  _geom_angle_site_symmetry_1
  _geom_angle_site_symmetry_3
  _geom_angle_publ_flag
 C3 O1 Zn1 127.6(3) . . ?
 C3 O2 Zn1 129.2(3) . 19_666 ?
 O1 C3 O2 125.5(4) . . ?
 O1 C3 C5 119.7(4) . . ?
 O2 C3 C5 114.9(4) . . ?
 C5 C4 H4 120.3 . . ?
 C5 C4 H4 120.3 23_655 . ?
 C5 C4 C5 119.4(6) 23_655 . ?
 C4 C5 C3 121.6(4) . . ?
 C4 C5 C6 120.3(4) . . ?
 C6 C5 C3 117.9(4) . . ?
 C5 C6 H6 119.7 . . ?
 C5 C6 C7 120.6(5) . . ?
 C7 C6 H6 119.7 . . ?
 C6 C7 C6 118.7(7) . 23_655 ?
 C6 C7 C8 120.6(3) 23_655 . ?
 C6 C7 C8 120.6(3) . . ?
 N9 C8 C7 117.0(4) 23_655 . ?
 N9 C8 C7 117.0(4) . . ?
 N9 C8 N9 123.4(9) . 23_655 ?
 C8 N9 N9 117.3(4) . 11_566 ?
 O1 Zn1 O1 86.4(2) 22_665 . ?
 O1 Zn1 O2 157.38(13) 22_665 4_556 ?
 O1 Zn1 O2 157.38(13) . 19_666 ?
 O1 Zn1 O2 88.72(15) 22_665 19_666 ?
 O1 Zn1 O2 88.72(15) . 4_556 ?
 O1 Zn1 Zn1 79.84(10) 22_665 19_666 ?
 O1 Zn1 Zn1 79.84(10) . 19_666 ?
 O2 Zn1 O2 87.36(16) 19_666 4_556 ?
 O2 Zn1 Zn1 77.56(9) 19_666 19_666 ?
 O2 Zn1 Zn1 77.56(9) 4_556 19_666 ?
 O10 Zn1 O1 101.06(17) . . ?
 O10 Zn1 O1 101.06(17) . 22_665 ?
 O10 Zn1 O2 101.55(16) . 19_666 ?
 O10 Zn1 O2 101.55(16) . 4_556 ?
 O10 Zn1 Zn1 178.7(2) . 19_666 ?

loop_
  _geom_torsion_atom_site_label_1
  _geom_torsion_atom_site_label_2
  _geom_torsion_atom_site_label_3
  _geom_torsion_atom_site_label_4
  _geom_torsion
  _geom_torsion_site_symmetry_1
  _geom_torsion_site_symmetry_2
  _geom_torsion_site_symmetry_3
  _geom_torsion_site_symmetry_4
  _geom_torsion_publ_flag
 O1 C3 C5 C4 177.1(5) . . . . ?
 O1 C3 C5 C6 1.8(8) . . . . ?
 O2 C3 C5 C4 -2.6(7) . . . . ?
 O2 C3 C5 C6 -178.0(5) . . . . ?
 C3 C5 C6 C7 176.3(6) . . . . ?
 C4 C5 C6 C7 0.9(10) . . . . ?
 C5 C4 C5 C3 -176.1(4) 23_655 . . . ?
 C5 C4 C5 C6 -0.9(10) 23_655 . . . ?
 C5 C6 C7 C6 -0.8(14) . . . 23_655 ?
 C5 C6 C7 C8 -175.7(8) . . . . ?
 C6 C7 C8 N9 173.8(10) 23_655 . . . ?
 C6 C7 C8 N9 -173.8(10) . . . 23_655 ?
 C6 C7 C8 N9 -11.4(17) . . . . ?
 C6 C7 C8 N9 11.4(17) 23_655 . . 23_655 ?
 C7 C8 N9 N9 -177.1(11) . . . 11_566 ?
 N9 C8 N9 N9 -16(3) 23_655 . . 11_566 ?
 Zn1 O1 C3 O2 6.3(8) . . . . ?
 Zn1 O1 C3 C5 -173.5(3) . . . . ?
 Zn1 O2 C3 O1 -8.0(7) 19_666 . . . ?
 Zn1 O2 C3 C5 171.7(3) 19_666 . . . ?

_smtbx_masks_special_details       ?
loop_
  _smtbx_masks_void_nr
  _smtbx_masks_void_average_x
  _smtbx_masks_void_average_y
  _smtbx_masks_void_average_z
  _smtbx_masks_void_volume
  _smtbx_masks_void_count_electrons
  _smtbx_masks_void_content
 1 -0.758 -0.585 -0.651 8002.5 1406.8 '36 DMF'

_smtbx_masks_void_probe_radius     1.2
_smtbx_masks_void_truncation_radius  1.2
_shelx_res_file
;
TITL MR107_2_0m_a.res in R-3m
    mr107_2_0m_a.res
    created by SHELXL-2019/3 at 10:20:05 on 14-Oct-2024
CELL 0.71073 18.5797 18.5797 37.8495 90 90 120
ZERR 6 0.0006 0.0006 0.0018 0 0 0
LATT 3
SYMM -Y,+X-Y,+Z
SYMM +Y-X,-X,+Z
SYMM +Y,+X,-Z
SYMM -Y+X,-Y,-Z
SYMM -X,-X+Y,-Z
SFAC C H N O Zn
UNIT 270 306 72 126 18
ISOR 0.02 0.04 C8 N9

L.S. 20
PLAN  14
SIZE 0.15 0.2 0.2
TEMP -173.15
CONF
BOND
LIST 4
MORE -1
BOND $H
ABIN
fmap 2
acta
MERG 2
OMIT -2 3 7
OMIT 0 1 5
OMIT 0 2 7
REM <olex2.extras>
REM <HklSrc "%.\\MR107_2_0m_a.hkl">
REM </olex2.extras>

WGHT    0.106000
FVAR       0.13344
O1    4    0.588446    0.558621    0.546428    11.00000    0.11092    0.19458 =
         0.07351   -0.01203   -0.01846    0.11729
O2    4    0.629186    0.520331    0.498343    11.00000    0.07785    0.09602 =
         0.07744    0.00731   -0.00664    0.05256
C3    1    0.639159    0.547746    0.529516    11.00000    0.08286    0.11327 =
         0.06008    0.00202   -0.01259    0.05917
C4    1    0.776481    0.552963    0.528982    10.50000    0.08047    0.12322 =
         0.05512    0.01954    0.00977    0.06161
AFIX  43
H4    2    0.766549    0.533101    0.505346    10.50000   -1.20000
AFIX   0
C5    1    0.719933    0.567433    0.546204    11.00000    0.09549    0.15179 =
         0.06011    0.00478   -0.00829    0.09000
C6    1    0.733676    0.595062    0.580544    11.00000    0.10397    0.21989 =
         0.06662   -0.02444   -0.01668    0.11307
AFIX  43
H6    2    0.693780    0.604149    0.592341    11.00000   -1.20000
AFIX   0
C7    1    0.804867    0.609733    0.598054    10.50000    0.09867    0.23005 =
         0.07110   -0.03381   -0.01691    0.11502
C8    1    0.817149    0.634298    0.636596    10.50000    0.11798    0.32470 =
         0.09580   -0.03974   -0.01987    0.16235
N9    3    0.766153    0.654326    0.650272    11.00000    0.17088    0.46284 =
         0.09317   -0.09473   -0.04196    0.21738
O10   4    0.436982    0.563018    0.573055    10.50000    0.19584    0.19584 =
         0.10100   -0.04723    0.04723    0.12357
ZN1   5    0.472851    0.527149    0.532303    10.50000    0.09241    0.09241 =
         0.03349   -0.00094    0.00094    0.07633
HKLF 4


REM  MR107_2_0m_a.res in R-3m
REM wR2 = 0.1790, GooF = S = 1.083, Restrained GooF = 1.152 for all data
REM R1 = 0.0532 for 1896 Fo > 4sig(Fo) and 0.0655 for all 2633 data
REM 85 parameters refined using 12 restraints

END

WGHT      0.1032      1.6001

REM Highest difference peak  0.454,  deepest hole -0.402,  1-sigma level  0.074
Q1    1   0.7348  0.5878  0.6553  11.00000  0.05    0.45
Q2    1   0.8566  0.7131  0.6338  10.50000  0.05    0.41
Q3    1   0.4825  0.5558  0.5570  11.00000  0.05    0.39
Q4    1   0.7985  0.5970  0.6712  10.50000  0.05    0.36
Q5    1   0.7810  0.5619  0.6542  10.50000  0.05    0.34
Q6    1   0.4030  0.5970  0.5588  10.50000  0.05    0.34
Q7    1   0.5652  0.5730  0.5546  11.00000  0.05    0.33
Q8    1   0.8125  0.6251  0.5119  10.50000  0.05    0.31
Q9    1   0.7775  0.6033  0.5277  11.00000  0.05    0.31
Q10   1   0.8049  0.7173  0.6457  11.00000  0.05    0.31
Q11   1   0.4288  0.5712  0.5557  10.50000  0.05    0.30
Q12   1   0.6212  0.6007  0.5476  11.00000  0.05    0.25
Q13   1   0.4261  0.5339  0.5822  11.00000  0.05    0.24
Q14   1   0.7985  0.5515  0.5119  11.00000  0.05    0.23
;
_shelx_res_checksum                26088
_shelx_hkl_file
;
   1  -2   0 1342.07   83.09
   1  -2   0 1330.47   85.19
   1   1   0 1254.57   85.09
   1  -2   0 1285.67   86.29
  -1   2   0 1122.09   84.79
  -1  -1   0 1329.17   85.29
   2  -1   0 1332.57   84.29
  -3   3   0 4071.29  259.97
   3   0   0 3984.90  255.97
  -3   3   0 3905.11  256.07
   0  -3   0 3940.61  258.87
   0   3   0 3847.82  258.67
   3  -3   0 3988.30  256.17
   3  -3   0 4095.79  257.67
  -3   0   0 3846.22  256.17
   2   2   0 9999.00  628.24
  -2  -2   0 9686.13  628.44
  -2   4   0 9515.05  630.94
  -2   4   0 9709.83  628.24
  -5   1   0  703.53   49.60
  -5   1   0  738.43   48.00
   1   4   0  750.72   53.59
   4  -5   0  664.63   51.69
   4  -5   0  670.83   48.10
   4  -5   0  688.93   50.59
  -4   5   0  638.64   52.79
  -4   5   0  728.53   50.59
   5  -1   0  721.73   49.60
   5  -1   0  704.13   47.30
  -1  -4   0  703.73   52.99
  -5   4   0  686.13   46.80
  -5   4   0  692.03   50.49
   4   1   0  742.03   48.50
   4   1   0  715.33   49.70
   1  -5   0  619.74   51.49
  -1   5   0  700.23   52.49
   5  -4   0  639.54   46.60
  -4  -1   0  670.13   49.80
  -4  -1   0  752.32   48.80
   3   3   0  176.08   21.00
   3  -6   0  204.18   23.70
  -6   3   0  171.48   16.40
   3  -6   0  163.08   12.50
   3  -6   0  160.28   22.40
   6  -3   0  173.18   15.90
  -3  -3   0  170.78   21.50
  -3   6   0  177.48   20.80
  -3  -3   0  177.38   15.50
   0  -6   0  312.57   27.40
  -6   6   0  265.47   29.50
  -6   6   0  270.07   21.50
   6   0   0  239.18   21.10
   6   0   0  241.78   20.80
  -6   0   0  236.28   21.30
   6  -6   0  251.57   21.40
   6  -6   0  229.58   22.90
   0   6   0  223.28   28.70
  -6   0   0  249.58   21.80
   0   6   0  251.97   17.30
   6  -6   0  248.38   21.00
   5  -7   0  152.98   21.90
   2   5   0  120.99   19.40
   5  -7   0  146.89   14.60
   5  -7   0  183.38   22.00
  -7   2   0  137.99   17.10
  -7   2   0  170.18   13.20
  -2  -5   0  133.39   20.50
  -5   7   0  149.69   23.90
   7  -2   0  175.78   16.10
   7  -2   0  164.48   12.10
  -5   7   0  139.39   18.50
   5   2   0  142.09   19.10
   5   2   0  164.58   15.10
  -7   5   0  144.99   19.70
   2  -7   0  182.88   24.80
  -7   5   0  159.08   12.30
  -5  -2   0  172.58   18.50
   7  -5   0  144.19   11.80
   7  -5   0  196.58   20.70
  -5  -2   0  183.58   21.30
  -2   7   0  164.18   22.80
   7  -8   0  114.99   13.80
   1   7   0   81.99   18.60
  -8   1   0   69.79   11.20
  -8   1   0  104.59   14.80
   1   7   0   79.39    8.80
   7  -8   0   98.69   14.90
   7  -8   0   54.49   12.40
  -7   8   0   75.69   13.10
   8  -1   0   61.49   11.10
  -1  -7   0   66.69   16.80
   8  -1   0   85.39   10.70
  -7   8   0   92.09   18.30
  -8   4   0   57.29   11.60
   4   4   0   39.20   11.10
   4  -8   0   62.39    6.60
   4  -8   0   40.00   12.90
   4  -8   0   53.99   14.20
   8  -4   0   59.29   11.70
  -4   8   0   63.79   13.70
  -4  -4   0   69.89   15.10
  -4  -4   0   53.39    9.40
   7   1   0   87.69   13.10
  -8   7   0   65.79   14.40
   7   1   0   72.99   12.60
   1  -8   0   79.29   17.00
  -7  -1   0   72.99   12.00
  -7  -1   0   81.99   14.70
   8  -7   0   81.19   10.80
   8  -7   0  102.19   14.40
   8  -7   0   58.79   12.00
  -1   8   0   65.89   15.80
   6  -9   0   10.60    8.90
   6  -9   0   51.09   13.70
  -9   3   0   27.20    7.90
   3   6   0   24.70   10.80
   6  -9   0   25.70    5.90
  -3  -6   0   20.50    6.40
   9  -3   0   17.60    7.00
  -3  -6   0   27.30   11.70
  -6   9   0   14.10    9.50
  -6   9   0   27.70   10.00
   6   3   0   37.10   10.60
   3  -9   0   29.70   11.70
   6   3   0   42.70    8.70
   3  -9   0   22.10   12.80
  -9   6   0   41.10   10.90
  -3   9   0   27.70   11.20
  -6  -3   0   51.69   10.20
  -6  -3   0   38.70   11.60
   9  -6   0   27.70    8.30
  -9   9   0   91.69   13.90
   9   0   0   84.79   13.10
  -9   9   0   87.29   19.00
   0  -9   0   91.79   21.70
   9   0   0   85.79   13.70
   9  -9   0   96.29   14.70
   9  -9   0   78.79   13.00
   9  -9   0   98.49   17.50
  -9   0   0   68.89   13.50
   0   9   0   41.30   15.40
  -9   0   0   89.49   14.20
   0   9   0   90.99    7.30
   0   9   0   77.79    7.50
   2   8   0   51.39   17.70
 -10   2   0   30.70    6.80
   8 -10   0   21.90    9.80
   8 -10   0   24.60    7.40
   8 -10   0   22.80    9.60
  10  -2   0   40.50    9.80
  -8  10   0   40.60   10.90
  -8  10   0   17.40   11.10
  -2  -8   0   42.40   14.70
   5 -10   0 1050.79   79.69
   5   5   0 1011.90   78.19
   5 -10   0 1038.40   67.39
 -10   5   0 1052.89   76.19
  -5  -5   0 1041.70   79.49
  -5  -5   0 1003.40   72.99
  10  -5   0  959.00   73.79
  -5  10   0  991.60   78.19
 -10   8   0   31.00    6.10
 -10   8   0   16.30    9.70
   2 -10   0   27.00   12.30
   8   2   0   26.40    9.50
   8   2   0   26.10    8.10
  -2  10   0   29.90   12.60
  10  -8   0   24.90    8.80
  -8  -2   0   42.00   11.80
  10  -8   0   13.40    7.10
  10  -8   0   49.20    6.80
 -11   1   0   16.70    8.40
 -11   1   0   40.80    9.80
  10 -11   0   41.30   10.20
   1  10   0   27.80    5.50
   1  10   0   53.09   15.90
   1  10   0   35.50    6.20
  10 -11   0   43.90   12.10
  11  -1   0   60.79    9.90
 -10  11   0   27.70   13.90
 -10  11   0   30.10    9.90
 -11   4   0  231.28   28.80
   7 -11   0  213.38   19.30
   7 -11   0  342.67   36.20
   7 -11   0  297.67   36.80
  -4  -7   0  211.08   24.70
  11  -4   0  297.77   30.70
  -4  -7   0  205.68   32.20
  -7  11   0  266.47   44.80
  -7  11   0  260.57   31.70
   4 -11   0  180.28   33.70
 -11   7   0  239.28   31.40
   4 -11   0  352.76   41.00
   7   4   0  301.57   33.60
  -7  -4   0  270.57   24.60
  11  -7   0  252.47   30.20
  -4  11   0  231.28   34.00
  11  -7   0  248.68   29.20
  -7  -4   0  172.08   28.40
 -11  10   0   14.00   10.00
  10   1   0   28.10    9.00
 -11  10   0   42.30    8.70
  11 -10   0   46.50    9.10
 -10  -1   0   36.60   11.60
  11 -10   0   50.09   12.20
  -1  11   0   64.29   18.70
 -10  -1   0   33.20    9.80
   3   9   0  420.66   50.39
   3   9   0  417.06   32.40
   9 -12   0  415.86   39.00
 -12   3   0  421.76   37.70
   3   9   0  409.66   30.50
 -12   3   0  370.86   29.30
   9 -12   0  411.76   32.80
  -9  12   0  497.25   58.49
  -9  12   0  441.06   39.00
   6 -12   0  159.58   11.90
   6 -12   0  143.79   37.80
   6 -12   0  121.09   23.90
 -12   6   0  147.29   24.60
  -6  -6   0  143.69   20.00
  -6  12   0  109.29   24.10
  -6  -6   0  147.89   27.30
   9   3   0  417.26   38.10
 -12   9   0  353.66   44.60
  -9  -3   0  418.06   36.70
  -9  -3   0  461.05   40.90
  12  -9   0  413.26   37.20
  -3  12   0  330.07   45.10
  12   0   0  237.48   26.20
 -12  12   0  224.18   25.70
 -12  12   0  239.18   37.30
  12 -12   0  244.18   27.70
  12 -12   0  247.38   28.90
 -12   0   0  212.68   29.20
 -12   0   0  299.77   31.10
   0  12   0  178.68   33.70
 -13   2   0   21.60    7.10
   2  11   0   11.30    5.00
 -13   2   0   18.50    9.60
   2  11   0   20.90    4.70
   2  11   0   -4.10    9.40
  11 -13   0   11.30    8.80
  11 -13   0   18.40    7.80
  13  -2   0   14.50    5.30
 -11  13   0   -5.80    7.20
 -11  13   0   26.80   11.50
   5   8   0   67.29   19.20
   5   8   0   59.59   12.00
   8 -13   0   75.49   10.20
   8 -13   0   95.29   20.70
 -13   5   0   50.59   14.80
  -5  -8   0   66.79   13.80
  -8  13   0   87.19   20.60
   8   5   0   81.99   21.90
 -13   8   0   67.99   17.10
  -8  -5   0   56.19   13.40
  -8  -5   0   68.29   19.30
  -5  13   0   90.49   20.90
 -13  11   0    1.20    8.30
 -13  11   0   18.80    5.70
  11   2   0   13.10    8.50
 -11  -2   0   16.70    9.10
 -11  -2   0    8.90   10.10
  13 -11   0   10.50    5.00
  -2  13   0   22.00   14.30
   1  13   0   22.30   16.60
  13 -14   0   10.30    8.60
 -14   1   0    3.30    8.50
 -14   1   0    5.60    7.00
  13 -14   0   22.60    9.20
 -13  14   0   12.40   13.20
  14  -1   0   11.10    6.70
 -13  14   0   24.70   10.20
   4  10   0  157.78   29.60
   4  10   0   90.79   14.30
 -14   4   0   60.69   16.70
  10 -14   0   64.69   11.90
   4  10   0   94.19   12.10
  10 -14   0  102.59   22.00
 -10  14   0   60.29   21.80
  -4 -10   0   58.89   14.10
 -10  14   0  111.69   23.30
   7   7   0 1104.29   82.59
 -14   7   0  987.70   78.69
   7   7   0  917.51   72.49
  -7  14   0 1031.90   81.49
  -7  -7   0  920.41   73.29
  10   4   0   78.39   18.00
 -14  10   0   39.50   15.20
 -10  -4   0   68.49   15.00
  -4  14   0   58.19   21.10
 -10  -4   0   75.39   19.40
 -14  13   0    9.60    6.80
 -14  13   0   37.80   17.40
  13   1   0   14.00    8.70
  14 -13   0   13.10    6.80
 -13  -1   0   -6.70    8.40
  -1  14   0   18.70   15.40
 -13  -1   0   12.50    9.00
   3  12   0   -0.60   10.90
  12 -15   0   11.80    9.90
  12 -15   0   -2.20    5.20
   3  12   0   -4.50    3.50
 -15   3   0   -0.30    3.30
   3  12   0    1.90    3.50
 -15   3   0   -4.90    5.80
 -12  15   0   -0.20   10.00
 -12  15   0   -0.20    9.80
  -3 -12   0    0.60    5.90
   6   9   0   60.49   19.60
 -15   6   0   64.79   16.70
   9 -15   0   87.59   10.40
  -6  -9   0   38.30   11.40
  -9  15   0  115.49   23.50
 -15   9   0  119.99   24.80
   9   6   0   67.29   19.70
  -9  -6   0   72.09   16.50
  -6  15   0   85.69   23.10
 -15  12   0  -11.20    6.20
  12   3   0    8.10    9.90
 -12  -3   0    4.20    6.60
  -3  15   0  -11.20    8.00
 -12  -3   0    2.80   10.10
  15   0   0    9.20    7.40
 -15  15   0   -1.60   14.00
 -15  15   0   12.70    8.00
 -15   0   0   20.90   10.30
  15 -15   0    8.50    6.90
  14 -16   0   -0.20    8.30
   2  14   0    3.10    5.30
 -16   2   0   -0.40    5.50
 -16   2   0   -8.50    8.00
 -14  16   0   10.20   16.00
 -14  16   0    2.20    8.30
   5  11   0   11.40    7.50
 -16   5   0   14.30   10.10
   5  11   0   31.00    7.70
  11 -16   0   28.80    7.90
   5  11   0   41.40   17.80
 -11  16   0   17.10   12.40
  -5 -11   0   11.00    7.50
 -16   8   0    6.20    8.80
   8   8   0   16.80   12.90
  -8  -8   0   20.00   10.30
  -8  16   0    1.30   11.50
  11   5   0   18.80   12.40
 -16  11   0   19.20   13.40
  -5  16   0   48.80   19.60
 -11  -5   0    5.20    7.90
 -16  14   0    7.30    5.20
 -16  14   0  -10.40    7.00
  14   2   0   24.50   13.00
 -14  -2   0    6.60   10.30
 -14  -2   0   12.60   12.10
   1  16   0   28.80   20.70
 -17   1   0   22.60   10.30
  16 -17   0   12.10    9.90
 -17   1   0   21.60   13.70
  17  -1   0   12.50    7.60
 -16  17   0   25.60   22.80
 -16  17   0   27.20   11.50
   4  13   0   34.40   23.40
 -17   4   0   33.50   13.70
   4  13   0   32.10    7.40
   4  13   0   17.80    7.40
 -13  17   0    2.50   11.00
 -13  17   0   27.70   20.50
  10 -17   0   70.19    8.70
   7  10   0  114.79   28.10
 -17   7   0   95.59   22.20
  10 -17   0   74.29    9.70
   7  10   0   86.89   17.70
 -10  17   0   88.99   23.40
  -7 -10   0   78.69   17.60
 -17  10   0   55.69   18.30
  10   7   0   59.89   20.10
 -10  -7   0   58.69   15.70
  -7  17   0   47.00   18.10
  13   4   0   18.00   11.90
 -13  -4   0   35.60   14.20
 -17  16   0   10.50    7.10
 -17  16   0   34.80   22.30
  16   1   0   10.60   10.50
  -1  17   0   13.10   16.80
 -16  -1   0   16.10   12.70
 -16  -1   0   42.00   15.50
 -18   3   0   49.90   17.20
   3  15   0   21.50    5.50
   3  15   0   46.60   25.10
   3  15   0   16.20    5.70
 -15  18   0   18.20   11.70
  -3 -15   0    4.60    7.40
 -15  18   0   29.70   22.70
   6  12   0   19.60    7.20
  12 -18   0   12.50    6.30
   6  12   0    7.10    7.60
 -18   6   0   22.70   13.10
   6  12   0    8.10   14.90
 -12  18   0   20.50   13.50
  -6 -12   0    0.10    7.40
 -18   9   0   10.00   13.20
   9   9   0   -1.10   11.20
  -9  -9   0   -6.30    7.70
  -9  18   0   29.20   17.50
  12   6   0   10.90   13.40
 -18  12   0    8.10   12.90
 -12  -6   0    8.40    9.80
  -6  18   0    1.20   16.70
  15   3   0   16.40   11.10
 -18  15   0   17.60   18.90
 -15  -3   0  -11.00    6.10
  -3  18   0   26.50   20.50
 -18  18   0    9.50    8.80
 -18  18   0    6.60   18.40
  18   0   0    5.20    7.50
   0  18   0   -4.50   14.20
 -18   0   0    5.30    9.50
 -19   2   0   93.89   25.10
   2  17   0   79.89   28.70
 -17  19   0   59.49   30.30
  -2 -17   0   39.40   14.70
 -17  19   0   38.60   14.50
   5  14   0   38.30    9.00
   5  14   0   42.30   19.80
  14 -19   0   69.39   21.10
 -19   5   0   43.10   17.80
   5  14   0   51.99   11.40
  -5 -14   0   62.39   16.40
 -14  19   0   50.19   18.40
 -19   8   0  -13.50    6.00
   8  11   0   26.90   16.60
   8  11   0    1.60    5.40
  -8 -11   0   12.70    8.70
 -11  19   0   -2.00   12.10
  11   8   0    4.60   12.00
 -19  11   0   -5.70   11.70
 -11  -8   0   -8.90    5.70
  -8  19   0    0.00   13.80
  14   5   0   43.40   17.60
 -19  14   0   97.29   29.80
  -5  19   0   51.79   23.20
 -14  -5   0   26.30   14.00
  17   2   0   49.10   15.50
 -19  17   0   55.49   29.00
 -17  -2   0   68.69   20.90
  -2  19   0   34.00   21.10
 -19  20   0   11.70   24.10
  -1 -19   0   16.00   12.40
   4  16   0   12.30    5.00
 -20   4   0   -4.40   10.30
   4  16   0    4.60   15.70
 -16  20   0   12.60   21.30
 -16  20   0   21.40   14.30
  -4 -16   0   15.30   12.10
   7  13   0   44.10   21.00
  13 -20   0    9.30    5.30
  13 -20   0    2.80    4.10
 -20   7   0   14.40   12.90
   7  13   0    0.70    6.20
 -13  20   0    7.10   14.00
  -7 -13   0    0.10    8.30
 -20  10   0   12.40   14.50
  10  10   0   -8.40   12.30
 -10  20   0   17.40   17.10
 -10 -10   0    3.80    8.40
  13   7   0   13.50   15.20
 -20  13   0   -8.60   10.90
 -13  -7   0   18.50   10.70
  -7  20   0  -10.00   13.70
 -20  16   0   18.10   19.20
  16   4   0    3.70   11.60
  -4  20   0   21.10   19.40
 -16  -4   0   30.00   15.80
 -20  19   0   21.10   25.70
  19   1   0    5.80    9.70
   6  15   0   21.40    7.50
 -21   6   0   15.30   15.80
  15 -21   0   11.30    6.60
   6  15   0   27.70   22.80
 -15  21   0    2.70   13.50
  -6 -15   0    6.50    9.80
   9  12   0    7.50   17.20
   9  12   0    9.30    7.40
 -21   9   0    3.60   13.70
 -12  21   0   -5.20   13.40
  -9 -12   0   -6.80    6.50
  12   9   0   20.40   16.70
 -21  12   0    3.10   14.10
  -9  21   0   -5.50   14.90
 -12  -9   0   -3.10    8.20
  15   6   0   -0.90   12.60
 -21  15   0   -5.10   14.70
 -15  -6   0    2.90    9.70
  -6  21   0   18.20   20.70
 -22   8   0   11.60   14.80
   8  14   0   17.50   20.20
   8  14   0   14.40    8.20
 -14  22   0    8.10   15.90
  -8 -14   0   -2.60    8.90
  11  11   0   19.40   18.50
 -22  11   0    5.50   14.90
  11  11   0   11.80    9.00
 -11  22   0    1.90   16.40
 -11 -11   0   30.20   15.30
  14   8   0  -11.70   12.50
 -22  14   0    5.50   15.30
  -8  22   0   -8.50   15.20
 -14  -8   0    7.90   12.00
  -2  -1  -1   63.49    7.30
  -2  -1  -1   66.89    9.00
   3  -2  -1   72.89    8.60
   3  -2  -1   62.49    5.30
  -1   3  -1   77.69   10.70
   3  -2  -1   54.29    7.20
  -3   2   1   69.89    8.10
   2   1   1   59.79    8.20
   1  -3   1   60.09    9.50
   2   1   1   68.29    7.50
  -2   2  -1 3351.06  209.48
   2   0  -1 3126.89  209.28
   0   2   1 3198.88  210.68
   2  -2   1 3190.68  209.18
   2  -2   1 3300.67  210.48
  -2   0   1 3268.47  209.38
   5  -3  -1 1250.17   81.99
  -2   5  -1 1188.98   84.79
  -3  -2  -1 1135.89   83.39
  -5   3   1 1185.68   82.39
   2  -5   1 1217.28   87.79
   3   2   1 1188.38   83.29
   2  -5   1 1247.48   85.19
   3   2   1 1238.98   80.99
   2  -3  -1   68.79    8.40
   1   2  -1   58.29    9.30
   2  -3  -1   57.79    6.00
   2  -3  -1   60.49    9.10
  -3   1  -1   50.59    4.90
  -2   3   1   48.00    8.40
   3  -1   1   50.99    4.70
   3  -1   1   52.49    6.70
  -2   3   1   58.39    5.40
  -2   3   1   58.19    7.90
  -1  -2   1   76.89   10.70
  -3   4  -1  212.98   21.70
   4  -1  -1  157.18   13.90
  -3   4  -1  199.38   16.40
   4  -1  -1  159.78   12.60
  -1  -3  -1  190.78   20.00
   3  -4   1  167.08   19.30
   1   3   1  178.28   19.20
   3  -4   1  190.38   16.10
  -4   1   1  139.09   13.70
  -4   1   1  149.19   12.50
   7  -4  -1   51.49    9.20
  -4  -3  -1   38.00   11.40
  -4  -3  -1   44.10    8.20
  -3   7  -1   51.89   11.60
   3  -7   1   51.09   13.00
   3  -7   1   31.10   11.60
   4   3   1   43.90   10.40
  -7   4   1   56.99   10.30
   3  -7   1   41.20    3.90
   4  -4  -1   59.09    8.00
   0   4  -1   49.99    4.50
   4  -4  -1   46.40    7.30
   0   4  -1   32.30    9.60
   4  -4  -1   42.10    7.60
  -4   0  -1   52.19    7.80
  -4   0  -1   69.09    8.90
   4   0   1   32.70    6.30
   0  -4   1   36.00    9.30
   4   0   1   48.80    7.10
  -4   4   1   58.09    9.70
  -4   4   1   59.49    7.70
   1  -4  -1  165.48   12.10
  -4   3  -1  155.48   15.70
  -4   3  -1  191.58   13.90
   3   1  -1  163.68   17.70
   3   1  -1  186.18   14.60
   1  -4  -1  160.38   19.10
  -3  -1   1  185.48   14.70
  -1   4   1  183.98   19.50
   4  -3   1  206.58   13.30
   4  -3   1  192.28   16.10
  -3  -1   1  165.38   16.30
  -1   4   1  172.48   12.20
  -4   6  -1   15.50    7.00
  -4   6  -1   17.40    8.80
   6  -2  -1   12.00    2.50
   6  -2  -1   11.10    4.30
  -2  -4  -1   21.50    8.70
  -6   2   1   22.40    6.00
   4  -6   1   14.30    3.70
   4  -6   1   32.00    8.50
  -6   2   1    9.40    2.60
   2   4   1   10.70    6.50
   4  -6   1   22.20    8.20
  -5  -4  -1  375.16   37.30
  -4   9  -1  434.76   39.00
  -5  -4  -1  440.36   33.60
   9  -5  -1  395.66   33.80
  -9   5   1  427.96   35.80
   5   4   1  374.16   36.30
   4  -9   1  448.26   39.70
  -5  -1  -1   -6.30    3.90
   6  -5  -1    2.00    3.00
   6  -5  -1   -0.40    3.00
  -1   6  -1    0.50    5.70
  -5  -1  -1   -1.30    2.70
   6  -5  -1    0.80    3.00
   5   1   1    2.60    4.10
   5   1   1    3.00    2.90
  -6   5   1   -0.50    3.10
   1  -6   1    1.30    5.60
  -6   5   1   -2.50    2.30
   3  -5  -1 1212.48   84.89
   2   3  -1 1161.58   85.89
   3  -5  -1 1302.37   87.09
  -5   2  -1 1283.87   83.69
   3  -5  -1 1233.68   80.69
  -5   2  -1 1250.07   79.89
   5  -2   1 1244.48   83.29
  -2  -3   1 1168.18   85.89
  -3   5   1 1153.88   87.49
  -3   5   1 1219.48   84.69
   5   0  -1  134.19   14.90
   5   0  -1  139.29   15.20
   0  -5  -1  103.49   17.60
  -5   5  -1  170.98   16.40
  -5   5  -1  164.08   20.20
  -5   0   1  130.99   15.20
   5  -5   1  167.28   18.90
   5  -5   1  154.08   13.80
   0   5   1  120.59   18.40
   0   5   1  134.79   10.30
  -3  -5  -1  485.55   36.30
   8  -3  -1  487.05   37.40
  -5   8  -1  455.65   40.20
  -3  -5  -1  488.45   42.20
  -5   8  -1  410.66   48.90
   5  -8   1  495.75   33.90
  -8   3   1  446.16   37.50
   5  -8   1  443.16   39.80
   5  -8   1  500.55   42.90
   3   5   1  503.05   41.90
  -6  -5  -1   62.59   19.20
  -6  -5  -1   56.99   11.70
  -5  11  -1   46.60   14.40
  11  -6  -1   39.80   10.80
  11  -6  -1   65.39   13.60
   5 -11   1   41.30   15.10
 -11   6   1   28.00   13.00
   5 -11   1   35.60   15.30
   6   5   1   33.20   12.80
  -6  -2  -1   31.60    7.40
  -2   8  -1   22.30   11.50
   8  -6  -1   22.10    4.40
  -6  -2  -1   20.70    7.80
   8  -6  -1   13.20    6.00
   8  -6  -1   14.10    6.20
  -8   6   1   22.70    8.30
   6   2   1   23.40    8.40
  -8   6   1   23.50    4.30
   2  -8   1   39.80   13.10
   6   2   1   21.00    6.40
   5  -6  -1    1.10    2.70
   1   5  -1    9.00    6.40
  -6   1  -1   -1.00    2.40
  -6   1  -1   -0.30    3.10
   5  -6  -1   -3.50    3.70
   5  -6  -1   -2.30    4.30
   6  -1   1    1.40    3.00
  -1  -5   1    9.20    6.90
  -5   6   1   -0.40    3.80
   6  -1   1    2.60    2.70
  -5   6   1    6.50    5.90
  -6   4  -1   12.90    5.60
   2  -6  -1   21.70   10.00
  -6   4  -1   14.00    3.50
   2  -6  -1   15.90    2.30
   4   2  -1   21.30    7.00
   2  -6  -1   20.50    8.10
   4   2  -1   19.00    5.00
  -2   6   1   26.40    8.80
   6  -4   1   17.30    5.70
  -4  -2   1   12.70    6.10
  -2   6   1   14.80    2.40
  -4  -2   1   22.60    5.70
   7  -1  -1   72.09   11.40
  -6   7  -1   51.69   10.40
  -1  -6  -1   44.70   12.70
   7  -1  -1   49.80    8.00
  -6   7  -1   74.69   15.40
  -7   1   1   51.69    9.80
   1   6   1   23.50   10.50
   6  -7   1   55.89   10.90
   6  -7   1   47.60   11.40
  -7   1   1   48.80    8.30
   1   6   1   57.79    6.60
  -6  10  -1  156.18   24.20
  -6  10  -1  161.58   29.60
  -4  -6  -1  179.78   20.00
  10  -4  -1  136.99   19.30
   6 -10   1  135.79   13.80
   4   6   1  193.48   27.70
   6 -10   1  130.39   24.00
 -10   4   1  136.69   21.00
   6 -10   1  171.58   25.70
  -6  13  -1   84.19   19.70
  -7  -6  -1   48.40   11.70
  -7  -6  -1   42.10   16.80
   7   6   1   68.19   16.50
 -13   7   1   74.69   17.70
  -3  10  -1  624.84   53.49
  -7  -3  -1  610.64   50.59
  -7  -3  -1  587.84   46.60
  10  -7  -1  592.24   47.70
   3 -10   1  629.84   54.39
   7   3   1  635.24   49.70
 -10   7   1  559.24   49.80
   3 -10   1  697.13   60.79
   7   3   1  566.14   45.50
   7  -7  -1  586.14   45.30
   0   7  -1  661.63   40.60
   0   7  -1  555.84   50.59
  -7   0  -1  604.74   46.10
   7  -7  -1  591.34   47.60
   0   7  -1  610.24   41.10
   7  -7  -1  561.44   47.20
  -7   0  -1  613.14   45.90
  -7   7   1  540.45   49.00
  -7   7   1  628.54   44.90
   7   0   1  623.34   44.80
   0  -7   1  679.73   53.19
   7   0   1  624.24   45.80
   4  -7  -1   47.80   11.20
  -7   3  -1   45.60    9.60
   4  -7  -1   58.39    7.00
   4  -7  -1   48.80   12.80
   3   4  -1   39.00   11.30
  -3  -4   1   37.70   10.80
  -4   7   1   41.50   12.70
  -4   7   1   40.10   10.40
   7  -3   1   66.49   10.90
  -3  -4   1   49.80    8.50
   1  -7  -1   34.50   11.70
  -7   6  -1   35.90    9.80
  -7   6  -1   40.50    7.70
   6   1  -1   53.69    9.40
   6   1  -1   30.50    8.50
  -1   7   1   51.79   13.40
  -1   7   1   45.50    3.90
  -6  -1   1   46.80    9.00
   7  -6   1   33.00    9.20
   7  -6   1   43.70    7.30
  -6  -1   1   39.20    9.60
   9  -2  -1  171.98   15.00
  -7   9  -1  197.18   30.70
   9  -2  -1  184.18   24.90
  -7   9  -1  249.68   26.40
  -9   2   1  220.18   24.10
   7  -9   1  189.28   17.30
   7  -9   1  231.58   26.80
  -9   2   1  180.28   15.90
   2   7   1  176.38   15.00
   2   7   1  189.38   27.30
   7  -9   1  185.88   25.70
  -5  -7  -1 1092.49   84.99
  -7  12  -1  982.10   80.59
  -5  -7  -1 1036.80   75.59
   7 -12   1 1064.39   81.99
   5   7   1 1021.90   82.09
 -12   5   1 1010.80   78.69
  -7  15  -1    3.00    9.80
  -8  -7  -1    4.50    6.40
   8   7   1   -2.70    8.40
 -15   8   1   10.20   10.00
  12  -8  -1  216.08   30.40
  -4  12  -1  367.06   43.50
  -8  -4  -1  207.08   26.30
  -8  -4  -1  235.98   33.50
 -12   8   1  221.08   31.90
   8   4   1  265.27   32.40
  -8  -1  -1   16.40    6.70
  -1   9  -1   24.40   11.70
   9  -8  -1    3.00    4.90
  -8  -1  -1   10.70    7.10
   1  -9   1    4.60    7.90
  -9   8   1   24.90    9.90
   8   1   1   25.80    7.30
   8   1   1   16.20    7.10
  -9   8   1   10.70    4.70
   6  -8  -1   28.90    6.20
  -8   2  -1   11.60    4.80
  -8   2  -1   24.20    7.10
   2   6  -1    9.10    7.90
   6  -8  -1    7.80    6.50
   6  -8  -1   31.40    9.50
  -2  -6   1   24.30   12.00
   8  -2   1   27.60    4.50
  -6   8   1    4.30    5.90
  -6   8   1    6.50    7.60
   8  -2   1   19.70    6.10
  -8   5  -1  504.85   40.90
   3  -8  -1  474.85   42.70
   3  -8  -1  491.15   32.80
   5   3  -1  528.45   42.10
   3  -8  -1  427.46   50.39
  -5  -3   1  475.65   37.90
  -3   8   1  526.35   43.10
  -5  -3   1  518.35   42.50
   8  -5   1  520.35   39.50
   8   0  -1   29.80    7.60
  -8   8  -1   45.00   12.50
  -8   8  -1   33.40    8.60
   8  -8   1   36.20   10.30
   0   8   1   30.10   13.20
   8  -8   1   26.30    7.60
  -8   0   1   42.90    9.10
  -8   0   1   35.80    8.80
   0   8   1   36.00    4.70
  -8  11  -1   41.50   17.20
  -3  -8  -1    2.60    5.10
  -3  -8  -1   30.00   14.30
  -8  11  -1   14.80    9.40
   8 -11   1   22.50   11.20
   3   8   1   16.90    4.60
   3   8   1   16.60   10.80
 -11   3   1    5.90    5.90
   8 -11   1   18.90    5.80
   8 -11   1   29.50   12.70
  -6  -8  -1  336.07   36.80
  -8  14  -1  449.66   48.70
 -14   6   1  252.17   36.20
   6   8   1  392.56   48.20
  -9  -8  -1   41.40   12.60
  -8  17  -1   20.40   15.80
 -17   9   1   51.69   18.60
   9   8   1   34.70   16.30
  -9  -5  -1  221.08   28.90
  -5  14  -1  256.87   37.00
   9   5   1  159.58   27.20
 -14   9   1  233.48   34.30
  11  -9  -1   59.39    8.40
  -9  -2  -1   57.89   13.00
  -9  -2  -1   43.10   12.70
  11  -9  -1   49.00   12.40
  -2  11  -1   18.60   13.20
  11  -9  -1   53.29   12.60
   9   2   1   79.19   15.00
 -11   9   1   59.89   16.20
  -9   1  -1   19.40    7.50
   8  -9  -1    8.10    6.80
   8  -9  -1   19.80    6.50
  -9   1  -1   17.80    6.60
   1   8  -1    1.00    8.50
   1   8  -1   13.90    4.10
   8  -9  -1    8.50    7.30
  -8   9   1    9.00    8.20
   9  -1   1    8.60    5.30
   9  -1   1   13.20    5.20
  -1  -8   1   14.30   11.60
  -8   9   1    5.00    5.90
   4   5  -1  423.36   38.50
  -9   4  -1  422.06   35.30
   5  -9  -1  419.26   37.90
   5  -9  -1  400.06   29.10
   5  -9  -1  433.66   46.80
  -5   9   1  351.26   35.90
  -4  -5   1  403.56   32.80
  -4  -5   1  450.35   39.40
   9  -4   1  421.16   34.20
   7   2  -1  206.98   23.30
  -9   7  -1  176.38   25.10
  -9   7  -1  189.98   15.60
   7   2  -1  207.38   23.90
  -2   9   1  167.38   25.60
  -7  -2   1  184.88   23.80
  -7  -2   1  140.69   19.20
   9  -7   1  164.68   14.00
  10  -1  -1  214.78   19.10
  -9  10  -1  192.98   25.00
  10  -1  -1  250.27   26.30
  -1  -9  -1  258.27   36.70
   1   9   1  263.97   35.00
   9 -10   1  262.77   31.30
   9 -10   1  209.28   20.50
 -10   1   1  172.28   23.60
 -10   1   1  204.18   22.40
   1   9   1  193.18   16.00
   9 -10   1  229.78   26.00
  -9  13  -1    2.70    8.20
  -9  13  -1    6.70   11.10
  -4  -9  -1    2.20    4.70
   9 -13   1   -1.50    6.40
   4   9   1   11.30    4.50
   4   9   1   15.30   11.50
 -13   4   1   10.00    7.10
   9 -13   1    5.70    4.60
  -9  16  -1   -1.40    9.70
  -7  -9  -1   10.10    8.50
   7   9   1   16.40    9.80
 -16   7   1    1.40    8.10
   9 -16   1   -0.50    2.60
   7   9   1   -8.50    9.50
 -10  -9  -1   11.40   10.10
  -9  19  -1  -10.40   12.20
 -19  10   1    5.10   13.20
  10   9   1   13.20   14.50
 -10  -6  -1    8.00    7.10
  -6  16  -1   18.00   14.80
  10   6   1    4.50    9.50
 -16  10   1   -1.60    7.50
  -3  13  -1   10.30   11.30
 -10  -3  -1    1.70    8.30
 -10  -3  -1   -1.70    4.60
 -13  10   1   -0.60    7.80
  10   3   1   -4.00    6.00
 -10   0  -1  105.39   17.40
  10 -10  -1  123.49   17.30
   0  10  -1   75.59   19.80
 -10   0  -1   66.59   14.30
  10 -10  -1  146.89   18.60
  10 -10  -1  102.09   18.70
  10   0   1  108.89   15.50
 -10  10   1  111.69   15.10
 -10  10   1   96.99   21.30
   3   7  -1  634.14   55.59
   7 -10  -1  667.43   45.90
 -10   3  -1  642.74   50.49
 -10   3  -1  666.03   44.00
   7 -10  -1  649.74   52.79
   7 -10  -1  681.03   54.89
   3   7  -1  625.24   46.20
  -7  10   1  612.14   50.89
  -3  -7   1  492.65   53.39
  10  -3   1  595.14   48.80
  -7  10   1  654.33   59.29
 -10   6  -1  160.08   23.30
   6   4  -1  176.78   25.70
  -6  -4   1  176.28   20.60
  10  -6   1  139.99   20.50
  -6  -4   1  150.78   24.20
  -4  10   1  127.39   23.30
 -10   9  -1  197.18   19.70
   9   1  -1  236.88   26.00
   9   1  -1  198.48   24.00
 -10   9  -1  194.88   34.70
   1 -10  -1  162.58   30.20
  -9  -1   1  213.58   26.30
  -9  -1   1  253.77   27.90
  10  -9   1  240.78   19.90
  10  -9   1  228.38   28.80
  -1  10   1  220.58   32.30
  10  -9   1  233.38   25.80
  12  -2  -1  401.96   29.80
 -10  12  -1  314.07   47.70
 -10  12  -1  435.36   37.50
   2  10   1  424.06   50.39
   2  10   1  402.66   29.00
  10 -12   1  412.26   36.80
 -12   2   1  367.56   36.10
   2  10   1  396.96   30.40
  10 -12   1  399.66   33.10
 -12   2   1  352.56   30.40
  -5 -10  -1   19.10    9.70
 -10  15  -1    7.90   10.60
 -15   5   1   12.80    8.90
   5  10   1   12.30   13.20
  10 -15   1   17.40    6.30
   5  10   1   25.70    9.10
   5  10   1   12.80    5.80
  -8 -10  -1    9.50    9.70
 -10  18  -1    2.10   13.30
   8  10   1    8.80   13.70
   8  10   1   -4.80    4.90
 -18   8   1   16.20   11.90
 -10  21  -1   24.90   20.90
 -11 -10  -1   -3.10    8.10
  11  10   1    3.50   14.30
  11  10   1    4.60    8.90
 -21  11   1   15.80   16.80
 -11  -7  -1   -0.80    7.50
  -7  18  -1   13.20   13.80
 -18  11   1   18.80   13.20
  11   7   1    8.10   12.20
 -11  -4  -1    9.00    7.20
  -4  15  -1    2.80   12.40
  11   4   1   38.70   13.30
 -15  11   1    6.80   11.20
  12 -11  -1  102.79   18.60
  12 -11  -1  118.89   16.30
  -1  12  -1  103.69   24.70
 -11  -1  -1  142.09   22.40
 -11  -1  -1  100.59   17.90
 -12  11   1  137.19   26.70
 -12  11   1  116.59   14.90
  11   1   1  102.29   17.10
   2   9  -1   57.89    7.80
   9 -11  -1   77.89   17.30
   9 -11  -1   60.99   15.30
   9 -11  -1   77.69   12.70
   2   9  -1   63.09   17.40
   2   9  -1   58.99    9.30
 -11   2  -1   30.30   10.10
  -9  11   1   68.09   14.20
  -9  11   1   81.19   21.30
  11  -2   1   78.09    9.60
   6 -11  -1   43.00    6.20
   5   6  -1   29.20   12.50
   6 -11  -1   60.69   16.60
 -11   5  -1   30.10   10.20
  -5  -6   1   35.80   14.90
  -6  11   1   53.29   13.90
  -5  -6   1   20.30    7.90
  11  -5   1   23.80    9.20
 -11   8  -1   15.60    9.50
   3 -11  -1    6.70    9.60
   3 -11  -1   41.80   17.80
   8   3  -1   13.70    9.10
  -8  -3   1   17.60    7.70
  -3  11   1   13.60   10.60
  -8  -3   1    3.30    6.70
  11  -8   1    3.30    5.70
 -11  11  -1    3.00    8.80
 -11  11  -1   14.50    7.30
  11   0  -1    9.00    5.70
   0  11   1    9.70    2.60
  11 -11   1   10.50    6.10
 -11   0   1   -1.30    5.70
 -11   0   1   -0.80    4.60
   0  11   1   -0.30    7.00
   0  11   1    7.20    2.70
  -3 -11  -1   95.09   17.40
 -11  14  -1  112.09   28.40
 -11  14  -1  130.79   22.30
   3  11   1  119.09   15.60
 -14   3   1   92.29   10.70
   3  11   1  111.49   13.10
  11 -14   1  120.39   22.60
 -14   3   1  113.99   21.80
  11 -14   1  131.29   18.00
   3  11   1  102.19   24.80
 -11  17  -1   27.00   15.50
  -6 -11  -1   37.10   12.60
   6  11   1   25.70    7.90
   6  11   1   13.20   15.60
   6  11   1   28.40   11.10
 -17   6   1   25.30   13.40
  11 -17   1   28.30    7.70
  11 -17   1   40.90    7.20
  -9 -11  -1    6.40    9.30
 -20   9   1    3.50   11.70
   9  11   1    2.10    6.70
   9  11   1   -9.40   11.60
  -8  20  -1   -0.60   14.90
 -12  -8  -1    7.60    9.90
 -20  12   1    3.10   13.40
  12   8   1   -3.70   12.60
  -5  17  -1   31.70   19.00
 -17  12   1   31.90   19.40
  12   5   1   77.69   19.80
  -2  14  -1   37.60   19.90
  14 -12  -1   26.90    6.30
 -12  -2  -1    6.40    6.40
 -12  -2  -1   28.60   13.40
 -14  12   1   27.80    6.50
  12   2   1   12.10    8.50
 -14  12   1    5.40   11.40
   1  11  -1  100.89    9.70
  11 -12  -1   87.49   17.10
 -12   1  -1  139.19   21.40
  11 -12  -1  101.59   16.70
 -12   1  -1   67.39   14.30
   1  11  -1  133.09   28.00
  12  -1   1  119.09   14.80
 -11  12   1  112.29   17.70
 -11  12   1  122.19   27.70
   8 -12  -1  224.28   20.20
   4   8  -1  236.08   22.00
   4   8  -1  249.58   36.00
 -12   4  -1  214.48   29.90
  -8  12   1  223.88   37.80
  -8  12   1  244.48   31.30
  -4  -8   1  272.47   28.50
   5 -12  -1 1173.18   93.19
   7   5  -1 1047.50   84.79
   5 -12  -1 1131.89   88.69
 -12   7  -1 1075.89   84.79
  -7  -5   1  976.50   85.19
  -7  -5   1 1132.19   80.79
  -5  12   1 1213.68   88.29
  10   2  -1  371.36   36.10
 -12  10  -1  421.96   31.20
 -12  10  -1  377.56   47.90
  -2  12   1  528.75   54.99
 -10  -2   1  406.96   38.70
  12 -10   1  382.66   36.20
 -10  -2   1  404.26   36.50
 -12  13  -1   56.19   19.50
  13  -1  -1   69.79   11.90
 -12  13  -1   76.39   15.90
 -13   1   1   95.99   14.40
 -13   1   1   74.59   15.50
  12 -13   1   45.60   12.70
   1  12   1   65.09    8.80
  12 -13   1   58.49   13.40
   1  12   1   57.89   19.40
 -12  16  -1   -7.20   14.00
 -12  16  -1   20.40   13.10
  -4 -12  -1   -0.50    6.20
 -16   4   1    4.60    8.60
   4  12   1   14.80    5.80
  12 -16   1   15.60    7.60
   4  12   1    7.90    6.90
   4  12   1   20.60   17.20
  -7 -12  -1    4.10    7.80
 -12  19  -1    6.50   13.40
   7  12   1    9.70    6.40
 -19   7   1    8.20   12.40
  12 -19   1    1.10    4.20
   7  12   1   -1.70   14.60
  12 -19   1   -1.60    3.30
 -12  22  -1   -7.90   16.30
 -10 -12  -1    1.20   10.50
 -22  10   1   31.00   17.10
  10  12   1   15.20   18.30
  10  12   1   26.50   10.70
  -9  22  -1    8.50   17.00
 -13  -9  -1    7.00   11.30
 -22  13   1   16.60   17.70
  13   9   1    5.30    9.10
  13   9   1   12.70   17.20
  -6  19  -1   23.90   18.50
 -13  -6  -1   26.00   14.00
  13   6   1   27.60   15.00
 -19  13   1   42.80   20.90
 -13  -3  -1    5.90    8.40
  -3  16  -1  -12.30    9.60
  13   3   1   10.30    9.10
 -16  13   1   -1.90    8.90
  13 -13  -1    3.60    6.20
 -13   0  -1   17.30   10.00
 -13   0  -1   24.80   10.90
  13 -13  -1    5.10    6.30
   0  13  -1   16.20   13.10
 -13  13   1   -3.20    5.90
  13   0   1    9.40    6.00
 -13  13   1    3.10   11.20
   3  10  -1   -1.10    3.50
 -13   3  -1    5.30    4.10
 -13   3  -1    6.60    7.30
  10 -13  -1    1.30    3.70
   3  10  -1    0.10    3.20
   3  10  -1   -3.60    8.40
 -10  13   1    1.10   10.60
 -10  13   1   12.60    8.40
   7 -13  -1   72.69    8.50
   7 -13  -1   65.79   18.30
 -13   6  -1   34.90   13.60
   6   7  -1   49.10   15.70
   6   7  -1   63.09   13.10
  -7  13   1   93.69   20.40
  -6  -7   1   47.70   11.60
 -13   9  -1   -5.90    6.60
   9   4  -1    5.20    7.60
  -9  -4   1    1.50    8.30
  -4  13   1   -9.50    7.70
  -9  -4   1    1.10    5.60
 -13  12  -1   65.99   11.90
  12   1  -1   98.79   16.80
 -13  12  -1   46.00   18.50
  13 -12   1   54.49   10.40
  -1  13   1   91.99   22.90
 -12  -1   1   54.49   14.70
 -12  -1   1   30.10   12.40
 -13  15  -1    9.80   10.30
  15  -2  -1    2.80    4.70
 -13  15  -1   -0.90   10.30
 -15   2   1   19.00   11.20
   2  13   1    3.00    3.10
  13 -15   1    4.80    6.30
   2  13   1    3.20   11.90
  13 -15   1    1.60    7.80
   2  13   1    2.80    4.00
 -15   2   1    8.30    5.70
 -13  18  -1   -5.10   10.30
  -5 -13  -1   -2.80    5.80
   5  13   1   -2.30    4.20
   5  13   1    1.20    6.30
   5  13   1   -5.90   12.70
 -18   5   1   -2.80    8.10
  13 -18   1    0.00    5.50
  -8 -13  -1    8.10    9.90
 -13  21  -1    1.70   18.00
   8  13   1   13.70   16.30
   8  13   1    3.60    7.10
 -21   8   1   -0.60   12.40
  -7  21  -1   33.00   23.10
 -14  -7  -1    4.80    8.90
 -21  14   1   16.40   17.40
  -4  18  -1   25.10   19.50
 -14  -4  -1    2.60    8.40
 -18  14   1   -3.20   12.20
  14   4   1   16.30   12.10
  -1  15  -1   11.10   13.70
  15 -14  -1    4.80    5.90
 -14  -1  -1    6.90    9.20
 -15  14   1    8.50    6.10
 -15  14   1   -3.10   11.90
  14   1   1   18.50    8.90
   2  12  -1   26.00    6.20
 -14   2  -1   13.90    7.30
   2  12  -1   25.40    5.20
  12 -14  -1   24.70   13.00
   2  12  -1   15.30   15.90
  12 -14  -1   23.00    9.10
 -14   2  -1   15.70    8.90
 -12  14   1   37.40   12.20
 -12  14   1   25.90   17.80
  14  -2   1   29.80    7.20
   5   9  -1  268.37   28.20
   9 -14  -1  238.38   20.70
 -14   5  -1  260.37   34.00
   9 -14  -1  281.17   37.30
   5   9  -1  317.57   42.20
  -9  14   1  252.77   33.30
  -5  -9   1  161.08   25.20
   8   6  -1  331.97   36.50
   8   6  -1  382.16   44.70
 -14   8  -1  287.97   40.40
  -6  14   1  251.67   38.40
  -8  -6   1  355.06   32.70
  11   3  -1  116.89   21.20
 -14  11  -1  102.89   24.30
  -3  14   1   95.09   25.10
 -11  -3   1  107.69   20.30
 -11  -3   1   90.89   20.80
 -14  14  -1   25.40    9.70
  14   0  -1   43.60   11.40
 -14  14  -1   49.80   20.00
  14 -14   1   50.89   12.10
 -14   0   1   25.30   10.50
 -14   0   1   33.30   13.30
   0  14   1   30.80   16.60
 -14  17  -1   25.30   25.40
 -14  17  -1   20.10   12.70
  -3 -14  -1   10.10    9.50
   3  14   1   23.40   17.80
 -17   3   1   -0.80    8.40
  14 -17   1   28.20   10.80
   3  14   1   18.60    5.50
   3  14   1   24.20    6.90
  -6 -14  -1    3.30    8.50
 -14  20  -1    3.10   13.20
  14 -20   1    9.20    5.40
 -20   6   1   -1.90    9.90
   6  14   1    7.70    6.60
   6  14   1   20.00   11.00
   6  14   1   29.60   21.50
 -15  -5  -1   12.70   12.00
  -5  20  -1   31.60   23.40
 -20  15   1    7.40   15.90
  15   5   1   -6.90    9.40
 -15  -2  -1   69.69   19.20
  -2  17  -1   65.49   25.60
 -17  15   1   65.59   24.70
  15   2   1   66.89   16.80
 -15   1  -1    0.80    6.80
  14 -15  -1    5.10    8.00
 -15   1  -1    8.20    8.30
   1  14  -1   -1.70   11.20
 -14  15   1   23.30    9.80
  15  -1   1   23.60    8.40
 -14  15   1    8.90   15.10
   4  11  -1    5.80    4.30
  11 -15  -1    0.40   10.10
  11 -15  -1    5.70    6.10
   4  11  -1    3.10    5.20
   4  11  -1   -9.30   10.70
 -15   4  -1    2.90    7.90
 -11  15   1   -4.00    8.20
 -11  15   1    2.60   10.10
  -4 -11   1    3.90    7.50
   8 -15  -1    3.10    2.90
   7   8  -1   -6.20    8.30
   7   8  -1   -2.30    4.80
 -15   7  -1   -3.00    8.10
  -8  15   1    3.60    9.60
  -7  -8   1   12.00    7.70
  10   5  -1   43.20   15.70
 -15  10  -1   13.00   11.90
 -10  -5   1   29.50   10.80
  -5  15   1    0.40   12.30
 -15  13  -1    4.50    5.00
  13   2  -1   -4.20    6.10
 -15  13  -1   -3.50   10.20
 -13  -2   1   -4.90    4.70
  -2  15   1   -1.10   14.00
 -13  -2   1    3.80    9.50
  16  -1  -1   11.90    7.30
 -15  16  -1    6.60    9.40
   1  15   1   15.70   15.20
 -16   1   1   -0.10    7.20
 -16   1   1    2.50    6.50
 -15  19  -1   35.20   15.70
  -4 -15  -1   42.10   14.10
 -15  19  -1   70.39   30.80
  15 -19   1   49.80   12.90
   4  15   1   35.50    9.00
   4  15   1   57.39    9.50
 -19   4   1   42.60   18.60
   4  15   1   47.40   22.90
  -7 -15  -1   10.00   11.40
 -15  22  -1   -0.90   14.70
 -22   7   1   -5.80   12.30
   7  15   1    4.10    6.30
   7  15   1   32.00   22.40
  -3  19  -1   34.60   21.30
 -16  -3  -1   41.10   17.30
 -19  16   1   16.40   19.10
  16   3   1   73.19   18.30
  16 -16  -1    2.20    6.50
 -16   0  -1    1.10    9.60
 -16   0  -1   -2.60    7.90
   0  16  -1   -7.80   14.50
  16   0   1    3.90    7.40
 -16  16   1   -7.70   12.30
 -16  16   1    2.10    6.70
 -16   3  -1    0.80    7.50
   3  13  -1    9.20   14.80
  13 -16  -1    5.90    9.40
   3  13  -1    2.60    4.30
   3  13  -1    3.80    3.80
  13 -16  -1    4.00    6.40
 -13  16   1    5.90    8.40
  -3 -13   1   14.60    8.10
 -13  16   1  -11.80   10.40
   6  10  -1    7.60    7.60
 -16   6  -1   -6.50    6.20
  10 -16  -1    1.60    4.00
   6  10  -1   13.40   12.80
 -10  16   1   21.10   13.00
  -6 -10   1   13.90    8.30
   9   7  -1    2.40    9.60
 -16   9  -1    4.60    8.40
  -7  16   1   -9.00    8.80
  -9  -7   1    2.50    5.70
 -16  12  -1   12.40   13.40
  12   4  -1   21.20   12.20
  -4  16   1   -1.30   12.50
 -12  -4   1    1.00    6.70
  15   1  -1   16.70    9.10
 -16  15  -1   11.20    7.20
  -1  16   1  -11.40   11.40
 -15  -1   1    0.30    9.50
  16 -15   1    7.30    5.90
 -15  -1   1    9.50    9.70
 -16  18  -1    2.60    9.70
  -2 -16  -1    2.50    7.40
 -16  18  -1   43.40   24.10
 -18   2   1   15.60   12.20
   2  16   1   19.10   17.50
 -18   2   1    3.80    5.30
  -5 -16  -1   29.30   13.30
 -16  21  -1   21.90   15.50
   5  16   1  -19.50   14.90
   5  16   1   25.00    7.00
 -21   5   1    5.80   13.30
  16 -21   1    7.80   10.60
  -4  21  -1   17.90   23.30
 -17  -4  -1   18.40   14.20
 -21  17   1   32.20   21.80
  17   4   1   24.60   14.80
 -17  -1  -1   20.30   13.40
 -17  -1  -1    8.10   12.40
  -1  18  -1   18.40   18.90
 -18  17   1   20.10    7.40
  17   1   1   15.90    9.90
 -18  17   1  -11.10   14.00
 -17   2  -1   55.69   17.20
   2  15  -1   23.70   17.40
  15 -17  -1   70.19   18.10
 -17   2  -1   43.30   10.10
 -15  17   1   53.39   24.90
   5  12  -1   63.29   13.20
  12 -17  -1   62.09   11.90
   5  12  -1   50.79   10.00
   5  12  -1   57.49   21.60
 -17   5  -1   38.30   19.50
  -5 -12   1   82.69   19.00
 -12  17   1   64.49   18.40
 -17   8  -1   50.79   18.40
   8   9  -1   13.50   14.40
  -9  17   1   16.80   14.50
  -8  -9   1   35.70   12.00
  11   6  -1   32.70   15.20
 -17  11  -1   52.39   18.40
 -11  -6   1   12.80   14.70
  -6  17   1   31.60   17.70
  14   3  -1   19.40   11.90
 -17  14  -1   -3.50    8.80
  -3  17   1    2.50   15.20
 -14  -3   1   41.90   14.90
 -17  17  -1   44.90   12.10
  17   0  -1   37.80   11.10
 -17  17  -1   58.79   29.10
  17 -17   1   45.70   11.50
 -17   0   1   50.29   16.80
 -17   0   1   52.89   17.50
   0  17   1   14.20   19.00
 -17  20  -1   18.20   25.60
  -3 -17  -1   16.70   11.30
 -17  20  -1   10.20   12.60
 -20   3   1   27.10   15.60
   3  17   1   46.90   24.40
  -2  20  -1   10.60   19.30
 -18  -2  -1   11.70   11.50
  18   2   1   10.20   11.80
 -20  18   1   38.90   25.20
  17 -18  -1   24.10   11.40
 -18   1  -1   17.70   13.00
 -18   1  -1   49.30   12.60
   1  17  -1   38.80   24.00
 -17  18   1   35.90   26.90
 -17  18   1   26.00   11.10
  14 -18  -1    9.00    8.00
   4  14  -1   30.00   20.00
 -18   4  -1    6.90   11.30
   4  14  -1   11.60    5.00
   4  14  -1   17.20    7.00
  -4 -14   1   32.20   12.30
 -14  18   1    5.60   17.30
 -14  18   1    6.10   11.30
 -18   7  -1   11.90   13.40
   7  11  -1   -6.00    6.00
   7  11  -1   18.60   17.20
  11 -18  -1    4.00    4.20
   7  11  -1    3.50    5.70
 -11  18   1   25.60   15.10
  -7 -11   1   -4.30    6.70
  10   8  -1   -9.40    8.90
 -18  10  -1   -1.50   11.10
  -8  18   1   10.50   13.60
 -10  -8   1   -6.70    5.10
  13   5  -1   -8.40    8.90
 -18  13  -1   -8.80    9.60
  -5  18   1    5.90   14.90
 -13  -5   1    6.40    9.80
 -18  16  -1    9.50   15.50
  16   2  -1    4.50    9.10
  -2  18   1   -6.30   14.00
 -16  -2   1   20.10   13.30
 -18  19  -1   13.60   22.80
 -18  19  -1   32.50   14.90
 -19   1   1   16.40   14.50
   1  18   1   57.59   27.20
   0  19  -1    9.80   19.40
 -19   0  -1   36.50   17.20
 -19  19   1   12.30   19.40
 -19  19   1   19.90    9.90
   3  16  -1   48.50   23.30
 -19   3  -1    4.40   12.00
 -16  19   1   65.09   17.70
 -16  19   1   17.80   26.80
  -3 -16   1   51.59   14.80
   6  13  -1   68.99   14.60
  13 -19  -1   40.90   10.40
 -19   6  -1   41.80   18.60
   6  13  -1   37.80    9.50
   6  13  -1   76.39   26.30
 -13  19   1   24.30   16.50
  -6 -13   1   47.90   14.10
 -19   9  -1    9.00   11.90
 -10  19   1    9.90   13.30
  -9 -10   1   -0.70    7.90
  12   7  -1   10.00   12.40
 -19  12  -1   -7.30   10.20
 -12  -7   1   10.10   11.00
  -7  19   1   28.90   16.80
 -19  15  -1   31.40   22.50
  15   4  -1   58.39   18.00
 -15  -4   1   53.39   17.40
  -4  19   1   18.70   20.10
 -19  18  -1    2.70   17.70
  18   1  -1   10.50   10.20
 -19  18  -1    5.60    7.10
 -18  -1   1   38.60   16.00
  -1  19   1   12.00   17.20
 -20   2  -1    1.40   12.60
   2  18  -1    2.00   17.30
 -18  20   1   -8.30   16.30
 -18  20   1   10.10   10.80
  -2 -18   1   12.70   12.50
   5  15  -1   -7.90   14.30
   5  15  -1    9.50    5.60
 -20   5  -1    9.20   11.00
  -5 -15   1   10.50   10.60
 -15  20   1   -0.80   12.10
   8  12  -1   12.30   14.90
   8  12  -1    4.10    6.30
 -20   8  -1   12.90   14.80
 -12  20   1    0.30   14.90
  -8 -12   1   -6.40    5.90
 -20  11  -1   -6.30   10.70
  11   9  -1   33.30   17.90
  -9  20   1   21.20   16.80
 -11  -9   1   15.70   11.50
 -20  14  -1   16.50   17.30
  14   6  -1   -7.40    9.60
 -14  -6   1    1.90    9.50
  -6  20   1   -5.60   14.80
 -20  17  -1   14.70   20.60
  17   3  -1   26.90   13.40
  -3  20   1   13.10   19.90
 -17  -3   1   11.50   11.60
 -21   4  -1   15.80   15.70
   4  17  -1   16.50   21.40
 -17  21   1   23.30   14.80
  -4 -17   1   26.60   14.20
   7  14  -1   27.30    8.70
   7  14  -1   28.70   21.70
 -21   7  -1   -2.50   11.30
  14 -21  -1   20.30    6.20
  -7 -14   1    7.50    8.80
 -14  21   1    2.90   14.70
  10  11  -1    8.80   16.00
  10  11  -1   13.40    9.20
 -21  10  -1    4.60   15.20
 -11  21   1   -1.10   12.40
 -10 -11   1    5.80   10.10
 -21  13  -1    0.00   12.80
  13   8  -1    2.00   11.80
 -13  -8   1   -0.30    9.60
  -8  21   1    1.40   16.00
 -21  16  -1  -11.80   13.30
  16   5  -1   12.20   13.50
 -16  -5   1    8.60   11.50
  -5  21   1   42.60   24.90
 -22   9  -1    3.20   13.70
   9  13  -1   30.80   21.20
   9  13  -1   16.90    8.80
 -13  22   1  -17.30   11.50
  -9 -13   1    4.30    9.70
  12  10  -1   23.20   18.80
 -22  12  -1   37.20   20.30
 -12 -10   1    0.10   11.20
 -10  22   1   57.19   24.90
 -22  15  -1   -8.30   15.50
  15   7  -1   17.70   16.50
  -7  22   1    5.60   20.60
 -15  -7   1   -3.60   12.70
   0   2  -2 8443.46  550.54
   2   0   2 8499.45  553.74
  -1  -2  -2   98.79   12.70
  -2   3  -2   98.79   12.00
   3  -1  -2  103.29    8.30
   3  -1  -2  117.29    9.40
   2  -3   2  130.09   13.40
  -3   1   2  109.79    9.50
   1   2   2  103.29    8.40
   2  -3   2   97.69   12.90
  -1   4  -2  114.99   16.60
  -3  -1  -2  151.68   12.80
   4  -3  -2  159.48   11.70
  -3  -1  -2  148.69   14.10
   3   1   2  143.39   12.50
  -4   3   2  129.49   13.30
  -4   3   2  152.18   11.10
   1  -4   2  172.08   19.50
   1  -3  -2  108.59    7.80
   2   1  -2   93.29    9.20
  -3   2  -2   86.99    7.90
   1  -3  -2   98.89   11.70
   2   1  -2   96.69   12.00
   2   1  -2  103.29    8.80
  -1   3   2  111.59   12.80
  -2  -1   2   94.19   11.80
   3  -2   2  101.79   11.20
  -1   3   2  111.89    7.80
  -3   5  -2  236.58   23.40
   5  -2  -2  192.68   16.80
  -2  -3  -2  213.68   22.60
   5  -2  -2  186.98   17.70
  -2  -3  -2  186.48   16.10
  -3   5  -2  162.78   23.70
   3  -5   2  206.28   24.60
   3  -5   2  231.78   20.10
  -5   2   2  204.48   17.20
   2   3   2  218.28   20.00
  -4  -2  -2  219.98   17.70
   6  -4  -2  188.38   17.70
   6  -4  -2  194.38   14.50
  -2   6  -2  199.28   25.00
   6  -4  -2  197.68   18.40
  -4  -2  -2  193.78   22.20
   4   2   2  187.48   16.90
   2  -6   2  193.98   27.00
   2  -6   2  196.08   24.10
  -6   4   2  197.88   18.50
   4   2   2  228.08   22.90
   1   3  -2  160.98   12.00
  -4   1  -2  127.19   11.80
   1   3  -2  166.98   18.90
   3  -4  -2  169.78   17.30
   3  -4  -2  140.59   12.10
  -4   1  -2  156.98   13.60
   3  -4  -2  153.78   14.40
  -3   4   2  145.09   13.80
  -3   4   2  154.48   12.60
   4  -1   2  159.88   11.70
   4  -1   2  152.78   13.20
  -1  -3   2  146.09   17.90
  -3   4   2  156.58   17.70
  -4   4  -2   17.50    6.60
  -4   4  -2   26.20    6.10
   4   0  -2   28.40    5.30
   4   0  -2   13.80    4.90
   4   0  -2   22.40    5.50
   0  -4  -2   18.50    6.70
   0   4   2   23.50    3.30
   4  -4   2   43.10    6.80
  -4   0   2   17.80    4.60
   4  -4   2   34.00    7.60
  -4   0   2   16.80    4.80
   0   4   2    5.20    5.60
  -4   7  -2   -4.40    5.00
  -3  -4  -2    2.40    5.50
   7  -3  -2    7.10    4.40
  -3  -4  -2    9.70    4.20
  -4   7  -2   21.10   10.20
   7  -3  -2   14.30    6.00
   3   4   2    3.80    5.50
  -7   3   2   -0.60    3.10
   4  -7   2    4.70    6.20
   4  -7   2   20.10    9.10
  -3   8  -2  160.98   24.60
   8  -5  -2  168.68   21.50
  -5  -3  -2  181.38   17.00
  -5  -3  -2  132.29   20.80
   8  -5  -2  187.78   20.70
   3  -8   2  118.29   20.90
   5   3   2  187.98   22.60
  -8   5   2  146.99   20.20
   5   3   2  190.88   19.60
   3  -8   2  229.18   32.50
   5  -5  -2  764.02   53.09
   5  -5  -2  801.52   53.29
   0   5  -2  805.72   49.90
  -5   0  -2  737.63   53.29
  -5   0  -2  753.12   53.19
   5  -5  -2  681.03   53.99
  -5   5   2  753.02   55.69
  -5   5   2  743.13   52.19
   5   0   2  766.42   53.19
   0  -5   2  691.83   57.09
   2  -5  -2  201.98   14.70
   3   2  -2  225.08   23.20
   2  -5  -2  224.28   25.50
  -5   3  -2  200.38   18.40
   3   2  -2  212.48   17.40
  -5   3  -2  206.38   15.00
   2  -5  -2  225.88   23.40
  -2   5   2  257.77   21.00
   5  -3   2  198.38   18.00
  -3  -2   2  213.58   17.10
  -3  -2   2  150.88   20.00
  -2   5   2  203.28   14.90
  -5   6  -2   14.80    6.50
   6  -1  -2    2.80    3.30
  -1  -5  -2   17.90    9.10
   6  -1  -2    7.10    4.30
  -5   6  -2   16.50    7.60
  -6   1   2    9.60    4.10
  -6   1   2    8.60    4.00
   1   5   2   18.40    8.40
   5  -6   2   10.60    5.70
   1   5   2   15.30    3.20
   5  -6   2    3.00    4.50
  -4  -5  -2   -3.30    5.60
   9  -4  -2    5.40    4.50
  -4  -5  -2   11.70    4.80
  -5   9  -2   -2.50    6.00
   9  -4  -2   -2.30    3.90
   5  -9   2   18.60    9.30
   5  -9   2    8.40    7.90
  -9   4   2   -0.20    3.00
   5  -9   2    6.50    2.80
   4   5   2    2.00    6.40
  -6  -4  -2  130.29   21.60
  10  -6  -2  116.79   17.20
  -4  10  -2  113.39   21.60
  -6  -4  -2  108.69   15.90
  10  -6  -2  107.29   17.90
 -10   6   2   90.19   17.60
   6   4   2  110.49   18.80
   4 -10   2  127.69   26.80
  -6  -1  -2  415.36   33.70
  -6  -1  -2  452.35   35.40
   7  -6  -2  411.46   34.50
  -1   7  -2  449.76   39.90
   7  -6  -2  454.15   34.60
   7  -6  -2  419.36   32.20
   6   1   2  449.36   33.60
   1  -7   2  439.56   39.70
  -7   6   2  412.86   36.20
   6   1   2  448.06   34.20
  -7   6   2  431.66   31.10
   4  -6  -2  183.08   14.90
   2   4  -2  196.48   15.70
   4  -6  -2  186.08   22.60
  -6   2  -2  188.68   20.50
   2   4  -2  172.38   22.40
  -6   2  -2  182.68   14.30
   4  -6  -2  168.58   20.70
   6  -2   2  181.48   16.90
  -4   6   2  158.98   22.20
  -4   6   2  214.08   21.60
  -2  -4   2  210.08   25.10
   1  -6  -2    9.40    2.00
  -6   5  -2    7.50    6.00
  -6   5  -2   12.30    4.90
   5   1  -2   21.40    6.50
   5   1  -2   18.40    5.10
   1  -6  -2    0.30    5.70
  -1   6   2    7.30    2.10
  -1   6   2    4.10    5.50
   6  -5   2   10.70    3.40
  -5  -1   2   12.30    4.70
  -5  -1   2   11.20    6.00
   6  -5   2    8.90    5.10
   8  -2  -2  170.38   14.20
  -2  -6  -2  144.49   23.20
   8  -2  -2  176.68   21.60
  -6   8  -2  183.48   27.30
   8  -2  -2  176.18   20.00
  -6   8  -2  221.98   24.90
  -8   2   2  165.88   19.80
   2   6   2  177.38   14.20
   2   6   2  197.78   25.40
  -8   2   2  157.38   13.90
   6  -8   2  177.38   24.60
   6  -8   2  216.88   24.40
  11  -5  -2  172.48   23.30
  -6  11  -2  164.88   26.20
  11  -5  -2  131.99   19.80
  -5  -6  -2  181.98   28.20
  -5  -6  -2  204.48   35.00
   6 -11   2  157.38   28.90
   5   6   2  187.28   28.10
 -11   5   2  181.98   28.30
   6 -11   2  155.18   13.10
  -5  12  -2 1263.77   98.69
  -7  -5  -2 1224.78   91.09
  -7  -5  -2 1262.47   97.29
 -12   7   2 1280.27   95.59
   5 -12   2 1293.67   99.49
   7   5   2 1326.87   96.09
   9  -7  -2  972.80   62.39
  -7  -2  -2  977.40   69.59
   9  -7  -2  849.72   66.89
   9  -7  -2  885.91   67.19
  -2   9  -2  788.92   71.49
  -7  -2  -2  957.00   66.99
  -9   7   2  878.11   69.29
  -9   7   2  935.11   61.19
   7   2   2  903.11   67.19
   1   6  -2  436.96   31.00
  -7   1  -2  448.96   33.10
   6  -7  -2  435.86   33.10
   1   6  -2  533.55   41.90
   6  -7  -2  399.06   34.70
  -7   1  -2  407.66   34.40
   6  -7  -2  425.96   36.30
  -6   7   2  470.45   34.80
  -6   7   2  407.56   38.10
  -1  -6   2  446.56   40.20
   7  -1   2  453.25   34.50
  -7   4  -2   13.30    2.80
   4   3  -2   10.70    4.70
  -7   4  -2    5.00    4.10
   3  -7  -2    7.90    2.30
   3  -7  -2    6.40    6.40
   3  -7  -2   14.80    8.20
   4   3  -2    7.90    6.50
  -3   7   2    7.80    2.80
  -4  -3   2   -3.90    4.80
  -3   7   2   -1.60    5.70
  -4  -3   2    5.70    3.70
   7  -4   2    9.30    4.40
   7   0  -2    5.90    4.10
  -7   7  -2    3.20    4.20
   7   0  -2    3.10    4.60
  -7   7  -2   -5.20    4.10
   0  -7  -2   -1.30    5.20
   7  -7   2   -2.10    3.60
  -7   0   2    0.10    3.20
   0   7   2    0.00    1.90
  -7   0   2    1.20    4.70
   0   7   2    7.30    7.20
   7  -7   2    2.90    4.80
  -3  -7  -2  469.95   49.99
  -7  10  -2  428.46   51.09
  10  -3  -2  408.66   35.30
  -7  10  -2  381.36   37.70
  -3  -7  -2  402.46   33.90
  10  -3  -2  429.16   37.40
   7 -10   2  422.06   32.20
   3   7   2  434.06   31.40
   7 -10   2  453.75   48.10
 -10   3   2  406.26   35.80
   3   7   2  545.65   43.80
   7 -10   2  404.06   38.10
  -6  -7  -2  107.19   18.00
  -7  13  -2  138.29   25.80
   7 -13   2  144.19   11.00
   7 -13   2  129.99   11.50
   7 -13   2  150.18   27.20
   6   7   2  161.18   26.50
 -13   6   2  152.28   24.60
  -8  -6  -2   99.69   17.70
  -6  14  -2   71.59   21.90
   8   6   2  114.19   22.90
 -14   8   2  107.59   22.30
  -3  11  -2   35.30   14.60
  -8  -3  -2   15.80   10.20
  11  -8  -2   15.50    7.80
  11  -8  -2   13.00    7.20
  -8  -3  -2   13.80    7.60
   8   3   2   21.20    9.60
 -11   8   2    6.50    8.80
   8   3   2   33.70    9.50
   3 -11   2   27.80   17.10
   3 -11   2   24.70   11.70
  -8   0  -2   23.00    8.70
  -8   0  -2   65.49   11.60
   8  -8  -2   43.80   10.00
   0   8  -2   60.99    6.20
   0   8  -2   55.89    5.00
   8  -8  -2   53.89   12.40
   8  -8  -2   65.89   11.90
   0   8  -2   95.09   19.60
   8   0   2   60.59   10.20
  -8   8   2   69.89   16.10
  -8   8   2   59.29   10.20
  -8   3  -2  198.88   22.20
   5  -8  -2  157.48   21.60
   5  -8  -2  174.98   15.20
   3   5  -2  143.99   23.10
   3   5  -2  158.78   17.40
   5  -8  -2  206.38   26.80
  -8   3  -2  146.49   13.20
  -3  -5   2  163.18   24.40
   8  -3   2  184.38   21.00
  -5   8   2  211.18   23.80
  -5   8   2  177.58   26.50
   2  -8  -2  159.58   24.40
  -8   6  -2  190.28   16.10
   6   2  -2  193.88   17.90
  -8   6  -2  237.78   26.90
   6   2  -2  182.38   22.80
  -6  -2   2  193.28   18.30
  -6  -2   2  225.68   25.60
  -2   8   2  174.78   13.20
   8  -6   2  188.08   22.30
  -2   8   2  182.58   26.00
  -1  -8  -2   13.90   10.00
  -8   9  -2   -5.70    3.70
   9  -1  -2    3.20    4.40
  -8   9  -2    1.70    6.40
   9  -1  -2   15.50    7.40
   9  -1  -2    7.80    5.10
   8  -9   2   12.10    7.20
  -9   1   2    2.30    4.50
   1   8   2    6.50    2.90
   1   8   2    3.50    7.80
  -9   1   2    5.60    4.60
   8  -9   2    0.50    4.60
  -8  12  -2  341.07   48.40
  -8  12  -2  255.77   33.30
  -4  -8  -2  299.57   26.70
 -12   4   2  277.57   32.30
   4   8   2  292.67   36.80
   8 -12   2  268.07   22.70
   8 -12   2  222.48   36.80
   4   8   2  263.27   22.50
  -8  15  -2   56.49   20.40
  -7  -8  -2   31.50   10.50
 -15   7   2   19.50   11.60
   7   8   2   22.60   13.90
  -9  -7  -2   62.49   15.30
  -7  16  -2   59.69   20.50
 -16   9   2  104.99   24.30
   9   7   2   66.19   19.70
  -9  -4  -2   16.70   10.90
  -9  -4  -2   23.70    9.60
  -4  13  -2   25.10   13.50
 -13   9   2   23.00   12.00
   9   4   2   31.50   11.50
  10  -9  -2  127.09   19.90
  -1  10  -2   81.29   20.40
  -9  -1  -2  141.99   20.90
  10  -9  -2  157.28   17.80
  10  -9  -2  164.48   20.30
  -9  -1  -2  133.09   19.20
   1 -10   2  121.79   24.80
 -10   9   2  101.39   13.70
 -10   9   2  125.89   22.40
   9   1   2  126.89   18.10
   9   1   2  147.99   18.70
   7  -9  -2 1010.10   72.29
   7  -9  -2  961.60   70.29
   7  -9  -2  952.40   65.69
   2   7  -2  932.81   74.49
  -9   2  -2  867.31   64.59
  -9   2  -2  895.41   68.49
   2   7  -2  961.40   64.49
   9  -2   2 1002.80   68.79
  -7   9   2  913.41   75.09
  -7   9   2  887.11   68.39
  -9   5  -2   -1.60    3.90
   4  -9  -2   10.50    8.30
   5   4  -2    8.70    8.40
   4  -9  -2    0.30    5.70
   4  -9  -2   -1.30    1.70
   5   4  -2    1.90    3.30
  -4   9   2    4.50    6.30
  -5  -4   2    8.10    4.80
   9  -5   2   -5.10    3.30
  -5  -4   2   13.70    8.10
  -9   8  -2    5.00    7.00
  -9   8  -2   17.00    6.70
   8   1  -2   14.70    7.00
   1  -9  -2    8.30    9.10
   8   1  -2    5.50    4.40
   9  -8   2   -0.80    4.40
  -1   9   2    6.20    2.00
  -8  -1   2   10.00    7.40
  -1   9   2    2.60    6.80
  -8  -1   2    4.60    4.50
   9  -8   2    4.70    3.70
  -9  11  -2   13.40   10.70
  -9  11  -2   11.20    7.90
  11  -2  -2    9.80    4.40
 -11   2   2    9.00    6.60
 -11   2   2    6.20    5.60
   2   9   2   14.30    4.40
   2   9   2    6.60    8.90
   9 -11   2   15.40    6.80
   9 -11   2   27.10    9.90
  -9  14  -2  601.04   51.09
  -5  -9  -2  461.25   42.30
   9 -14   2  554.44   59.39
   9 -14   2  539.25   37.80
   5   9   2  443.96   53.99
   5   9   2  478.65   38.30
 -14   5   2  477.45   45.70
  -9  17  -2   11.40   14.50
  -8  -9  -2   45.90   13.90
   8   9   2   67.79   13.20
 -17   8   2   62.19   19.00
   8   9   2   49.40   18.80
  -8  18  -2   11.60   14.00
 -10  -8  -2   20.70   11.00
  10   8   2    1.60   11.00
 -18  10   2   -7.90    8.70
  -5  15  -2   36.90   17.10
 -10  -5  -2   34.40   12.50
  10   5   2   54.19   16.20
 -15  10   2   19.80   13.00
  -2  12  -2   67.59   20.00
 -10  -2  -2   85.49   18.40
  12 -10  -2   63.99   14.00
  12 -10  -2   53.99   11.10
 -10  -2  -2   63.29   13.70
 -12  10   2   84.19   20.00
  10   2   2   60.99   14.10
 -12  10   2   71.99    9.50
 -10   1  -2  131.89   19.60
   1   9  -2  140.09   25.10
   9 -10  -2  110.39   19.60
   9 -10  -2   94.69   16.80
   9 -10  -2  138.99   17.60
 -10   1  -2  116.09   16.30
   1   9  -2  104.59   10.30
  -9  10   2   96.19   15.60
  -1  -9   2   90.19   22.20
  10  -1   2   95.79   15.60
  -9  10   2  136.49   26.40
  10  -1   2  132.29   14.80
   4   6  -2  113.99   22.10
   6 -10  -2  121.29   22.60
   6 -10  -2  119.29   21.70
 -10   4  -2  138.89   19.40
   6 -10  -2  120.79   11.70
   4   6  -2  145.69   17.40
  10  -4   2  116.39   17.50
  -6  10   2   88.59   23.20
  -4  -6   2  137.09   17.40
  -6  10   2  124.69   20.00
   7   3  -2  416.36   38.10
   7   3  -2  409.06   35.80
 -10   7  -2  423.66   30.30
   3 -10  -2  508.25   51.19
 -10   7  -2  488.75   40.50
  -7  -3   2  388.86   38.00
  10  -7   2  436.96   36.90
  -7  -3   2  407.56   35.00
  -3  10   2  424.86   46.30
 -10  10  -2  487.25   40.40
  10   0  -2  530.25   43.70
  10   0  -2  455.85   39.20
 -10  10  -2  528.55   49.40
   0  10   2  474.15   34.20
 -10   0   2  513.55   41.90
  10 -10   2  512.45   39.70
   0  10   2  545.55   49.30
  10 -10   2  492.95   40.20
 -10   0   2  538.45   41.10
 -10  13  -2   18.00   10.40
  -3 -10  -2    4.50    5.70
 -10  13  -2   18.60   14.80
  13  -3  -2   11.50    3.80
  10 -13   2    8.70    5.60
  10 -13   2   13.30   11.30
 -13   3   2    3.50    7.10
 -13   3   2   22.00    4.10
   3  10   2   19.40    5.20
   3  10   2   15.10   11.70
  -6 -10  -2    1.80    5.60
 -10  16  -2   16.30   12.50
  10 -16   2    6.90    3.50
   6  10   2    3.90    4.80
   6  10   2   -3.10   10.20
 -16   6   2   -3.10    6.40
  10 -16   2    2.20    4.10
   6  10   2   -3.80    5.60
 -10  19  -2   11.50   14.90
  -9 -10  -2   -5.40    4.80
 -19   9   2   -6.30    7.90
   9  10   2   24.60   29.90
   9  10   2   -5.00    5.20
  -9  20  -2   11.80   15.90
 -11  -9  -2    3.00    9.20
 -20  11   2    1.10   10.40
  11   9   2   -1.90   12.70
  11   9   2   -2.20    6.40
  -6  17  -2   15.50   16.00
 -11  -6  -2   57.59   15.90
 -17  11   2   52.79   19.60
  11   6   2   50.09   17.40
 -11  -3  -2    4.00   11.40
  -3  14  -2   29.00   17.90
 -11  -3  -2   -6.40    3.80
 -14  11   2    8.70   12.10
  11   3   2   11.30    9.60
   0  11  -2  -10.00    6.20
 -11   0  -2   -0.50    5.80
  11 -11  -2    5.50    5.80
 -11   0  -2   -0.10    5.70
  11 -11  -2   -0.70    4.50
  11   0   2    1.40    4.20
 -11  11   2    2.10    7.90
 -11  11   2    4.00    5.50
   8 -11  -2   20.10    6.10
   3   8  -2   20.80    6.30
 -11   3  -2   18.40    5.50
   8 -11  -2    1.20    7.20
   8 -11  -2   15.60    9.50
 -11   3  -2   12.30    7.20
   3   8  -2   19.90   11.90
  -8  11   2    9.10   10.30
  -8  11   2   16.00    8.80
  -3  -8   2   35.80   14.00
   6   5  -2  168.88   21.80
   6   5  -2  188.88   28.00
   5 -11  -2  159.88   27.10
   5 -11  -2  166.98   12.90
 -11   6  -2  162.28   24.20
   5 -11  -2  217.68   33.30
  -6  -5   2  148.59   28.30
  11  -6   2  161.58   21.80
  -6  -5   2  152.48   21.00
  -5  11   2  210.18   30.00
   9   2  -2   20.30    8.90
 -11   9  -2   18.20    5.90
 -11   9  -2    7.70    8.30
   9   2  -2   11.00    8.00
  -9  -2   2    7.70    5.50
  -2  11   2    7.50    9.50
  -9  -2   2    6.90    7.60
 -11  12  -2  245.78   39.20
 -11  12  -2  202.18   26.10
  12  -1  -2  222.08   20.30
 -12   1   2  169.28   21.90
   1  11   2  217.78   16.80
   1  11   2  230.88   34.60
  11 -12   2  230.68   26.50
 -12   1   2  207.88   28.30
  11 -12   2  175.58   24.60
 -11  15  -2   13.20   14.30
 -11  15  -2   30.40   14.00
  -4 -11  -2   38.20   11.80
   4  11   2   29.60    7.60
   4  11   2   15.30   15.40
 -15   4   2   48.70   15.10
  11 -15   2    9.30   11.00
   4  11   2   22.60    8.20
  11 -15   2   13.20    6.40
  -7 -11  -2    3.70    8.30
 -11  18  -2   -4.80   10.60
   7  11   2   -6.60   10.90
  11 -18   2    3.10    3.10
 -18   7   2    6.40    9.70
  11 -18   2   -0.20    3.40
   7  11   2    2.60    5.30
 -11  21  -2   16.20   18.20
 -10 -11  -2    1.60    7.20
 -21  10   2    1.30   12.00
  10  11   2   32.10   20.10
  10  11   2   18.80    9.80
 -12 -10  -2   -0.90    7.80
 -10  22  -2   -1.70   15.60
 -22  12   2   33.60   20.50
  12  10   2    9.30   15.50
 -12  -7  -2   75.59   19.20
  -7  19  -2   92.69   27.60
 -19  12   2   35.80   19.80
  12   7   2   73.69   21.40
 -12  -4  -2   -7.70    4.20
  -4  16  -2   -8.50    9.50
  12   4   2   24.20   12.50
 -16  12   2   -5.20    8.90
 -12  -1  -2   -1.30    7.30
  13 -12  -2   -2.00    4.70
 -12  -1  -2   -5.20    4.40
  -1  13  -2   -2.10    9.30
 -13  12   2    1.30    4.60
  12   1   2    6.70    6.60
 -13  12   2   -3.70    8.20
 -12   2  -2   59.59   14.90
   2  10  -2   76.89    9.20
   2  10  -2   92.69   11.40
  10 -12  -2   74.19   17.10
 -12   2  -2   75.59   12.40
  10 -12  -2   67.89   12.60
   2  10  -2   72.79   20.90
 -10  12   2   66.19   14.60
 -10  12   2   84.19   23.40
  12  -2   2   58.09    9.40
   7 -12  -2 1350.26   96.09
   7 -12  -2 1195.88   82.69
   7 -12  -2 1300.97   97.49
   5   7  -2 1170.68   86.89
   5   7  -2 1231.78   96.19
 -12   5  -2 1234.78   91.99
  -5  -7   2 1169.78   96.09
  -5  -7   2 1209.48   88.19
  -7  12   2 1330.87   93.99
 -12   8  -2  295.47   35.70
   4 -12  -2  248.38   42.90
   8   4  -2  312.97   36.20
   8   4  -2  295.57   32.00
  -4  12   2  193.88   33.60
  -8  -4   2  357.16   43.10
  -8  -4   2  218.58   27.70
 -12  11  -2  215.88   34.20
 -12  11  -2  205.68   23.00
  11   1  -2  219.08   26.70
 -11  -1   2  253.17   30.10
 -11  -1   2  209.38   27.50
  12 -11   2  201.48   19.40
  12 -11   2  195.48   26.20
  -1  12   2  196.18   32.40
 -12  14  -2  188.48   27.80
 -12  14  -2  312.37   50.19
  14  -2  -2  191.48   18.30
  12 -14   2  244.28   30.40
   2  12   2  217.08   19.00
 -14   2   2  187.68   20.30
 -14   2   2  179.78   28.70
   2  12   2  207.28   17.30
   2  12   2  269.67   41.10
 -12  17  -2   65.49   19.70
  -5 -12  -2   34.60   11.80
   5  12   2   43.30    9.80
  12 -17   2   34.20    8.90
   5  12   2   49.00   20.00
   5  12   2   32.90   10.90
 -12  20  -2    1.20   14.00
  -8 -12  -2   10.10   10.20
   8  12   2   -2.30   12.80
   8  12   2    9.70    7.30
 -20   8   2   -0.40   11.00
 -13  -8  -2    6.20   11.30
  -8  21  -2   35.90   21.30
 -21  13   2   32.90   18.50
  13   8   2  -10.30   10.10
 -13  -5  -2    2.30    8.40
  -5  18  -2   32.00   19.30
 -18  13   2    5.90   11.70
  13   5   2   -0.10   10.40
 -13  -2  -2   12.80   12.10
 -13  -2  -2   13.10    9.10
  15 -13  -2   30.80    6.60
  -2  15  -2   10.50   15.00
 -15  13   2    4.90   12.40
 -15  13   2   17.90    5.80
  13   2   2   16.00    8.50
  12 -13  -2    1.20    6.90
  12 -13  -2   -0.80    4.70
 -13   1  -2    5.10    8.20
   1  12  -2   12.60   12.90
 -13   1  -2    0.50    6.80
   1  12  -2    0.20    2.00
   1  12  -2   -0.90    2.30
 -12  13   2    0.20    6.10
 -12  13   2  -10.20    7.70
  13  -1   2   -7.30    3.80
   4   9  -2   -6.20    7.30
   9 -13  -2   35.40   13.70
   9 -13  -2   20.80    6.30
   4   9  -2   14.50    6.60
 -13   4  -2   12.80    7.40
  -9  13   2   29.70   16.70
  -4  -9   2   18.60    8.20
  -9  13   2    9.10    8.90
   7   6  -2  150.18   25.80
   7   6  -2  101.09   18.00
   6 -13  -2  137.99   10.60
 -13   7  -2  128.39   24.60
  -7  -6   2  152.18   21.30
  -6  13   2  116.79   23.20
  -7  -6   2  153.68   30.10
 -13  10  -2    6.70   10.10
 -13  10  -2   11.50    4.30
  10   3  -2   14.00   10.00
  -3  13   2   30.80   14.00
 -10  -3   2   22.70   11.30
 -10  -3   2   15.90    8.40
  13   0  -2   -3.00    5.70
 -13  13  -2   -2.00   10.70
 -13  13  -2    4.50    6.90
 -13   0   2   -4.90    5.30
 -13   0   2    2.30    7.00
  13 -13   2   -3.70    4.50
   0  13   2   -3.60    9.50
  13 -13   2    3.60    5.40
  -3 -13  -2    4.00    7.60
 -13  16  -2   16.10   11.00
 -13  16  -2   34.70   23.10
   3  13   2  -16.80    7.20
  13 -16   2    7.50    7.10
   3  13   2   18.30    5.40
 -16   3   2   15.40   10.80
  13 -16   2    6.60   10.60
   3  13   2   17.80    6.70
 -13  19  -2   -9.70   11.00
  -6 -13  -2    2.70    7.40
  13 -19   2    3.20    4.40
   6  13   2    7.60    6.30
  13 -19   2   -2.20    4.90
 -19   6   2    9.00   10.10
   6  13   2    6.70   14.40
   6  13   2    3.90    8.30
 -13  22  -2    8.10   18.10
  -9 -13  -2   -1.70    9.30
 -22   9   2   22.60   18.10
   9  13   2   13.30    8.00
   9  13   2   25.50   19.60
  -6  20  -2   19.00   17.60
 -14  -6  -2    7.30   10.00
 -20  14   2   22.00   16.70
  14   6   2    9.30   14.20
  -3  17  -2   26.10   17.10
 -14  -3  -2   57.29   17.00
  14   3   2   55.29   15.70
 -14   0  -2   -9.80    5.10
   0  14  -2   10.80   13.70
 -14   0  -2   -7.10    8.20
  14 -14  -2   -3.50    6.10
 -14  14   2   -1.70    5.80
  14   0   2    3.40    6.00
 -14  14   2   -3.30   10.20
   3  11  -2   19.50    6.40
   3  11  -2   23.30    5.70
 -14   3  -2   13.50    9.90
  11 -14  -2   11.10    6.30
   3  11  -2   71.39   23.20
  11 -14  -2   15.30   11.70
 -11  14   2   27.20   11.80
 -11  14   2    2.30   12.40
   6   8  -2  132.89   19.20
   6   8  -2  142.79   28.30
 -14   6  -2   83.59   20.10
   8 -14  -2  107.59   12.30
  -8  14   2  101.19   22.60
  -6  -8   2  107.29   18.30
   9   5  -2  482.05   53.69
 -14   9  -2  579.64   51.89
  -5  14   2  436.56   54.69
  -9  -5   2  532.05   45.00
  12   2  -2  234.48   29.40
 -14  12  -2  200.68   20.70
 -14  12  -2  304.07   44.20
 -12  -2   2  176.78   27.30
 -12  -2   2  152.78   28.90
  -2  14   2  216.48   36.00
 -14  15  -2    9.50    9.70
 -14  15  -2    0.60   12.60
  15  -1  -2    7.80    6.50
   1  14   2   11.90   14.10
  14 -15   2   19.30   10.50
 -15   1   2    4.80    8.70
 -15   1   2    6.90    6.80
  -4 -14  -2   -4.30    5.20
 -14  18  -2   -0.10   10.60
 -14  18  -2   -4.10   16.50
   4  14   2   23.00   18.10
   4  14   2   11.40    6.90
   4  14   2    4.00    4.60
 -18   4   2    1.40    9.00
  14 -18   2   -3.40    6.10
  -7 -14  -2   28.50   13.80
 -14  21  -2   -0.80   13.60
  14 -21   2    7.40    4.90
 -21   7   2    1.30   10.60
   7  14   2   -1.90    5.80
   7  14   2    0.40   14.80
  -7  22  -2    7.20   18.00
 -15  -7  -2    2.80   12.10
  15   7   2   -1.30   12.60
 -22  15   2  -14.90   12.50
  -4  19  -2   10.30   18.20
 -15  -4  -2   68.49   18.70
  15   4   2   51.89   15.60
 -19  15   2   14.60   17.80
  16 -15  -2    3.90    5.90
  -1  16  -2   -3.00   12.40
 -15  -1  -2   -3.10   10.10
 -15  -1  -2   12.40   11.00
 -16  15   2   18.30   17.40
  15   1   2   11.60    9.00
 -16  15   2    7.20    6.60
  13 -15  -2   18.90    9.50
 -15   2  -2   28.50   12.10
  13 -15  -2   31.10   12.50
   2  13  -2   12.20    4.00
   2  13  -2   17.50   14.00
 -15   2  -2   10.00    7.20
 -13  15   2  -13.30    8.60
 -13  15   2    8.70    9.10
   5  10  -2   64.49   20.70
   5  10  -2   50.09   11.20
 -15   5  -2    7.10   10.50
  10 -15  -2   45.80    9.00
 -10  15   2   45.60   15.40
  -5 -10   2   27.20   10.90
   8   7  -2   16.10    9.00
   8   7  -2   36.50   15.80
 -15   8  -2    0.10    8.20
  -7  15   2   33.80   15.50
  -8  -7   2   36.10   11.80
  11   4  -2   28.00   12.00
 -15  11  -2   10.30   12.10
  -4  15   2   24.20   16.10
 -11  -4   2   24.00   11.10
 -15  14  -2    8.30    7.20
  14   1  -2    8.20    8.50
 -15  14  -2    6.30   12.80
  15 -14   2    7.20    5.40
  -1  15   2   13.70   14.70
 -14  -1   2   15.00   10.70
  -2 -15  -2   11.30    7.80
 -15  17  -2   19.20   12.40
 -15  17  -2   22.40   19.00
  15 -17   2   29.50   12.10
 -17   2   2   15.00    6.20
 -17   2   2   17.10   12.00
   2  15   2   31.60   17.20
   2  15   2   17.80    6.90
 -15  20  -2   23.20   15.60
  -5 -15  -2   -0.80    8.00
  15 -20   2    6.90    5.70
   5  15   2    8.50   14.00
 -20   5   2   19.00   15.00
   5  15   2    7.00    5.70
  -5  21  -2   12.00   19.00
 -16  -5  -2   12.10   12.00
  16   5   2   14.30   13.90
 -21  16   2   21.20   20.20
  -2  18  -2   23.50   20.60
 -16  -2  -2   12.40   11.80
  16   2   2   -0.60    8.20
 -18  16   2  -19.00   11.00
 -16   1  -2    3.20    9.50
   1  15  -2   -6.50   14.20
 -16   1  -2    2.00    8.10
  16  -1   2   14.70    7.80
 -15  16   2   17.00   10.10
 -15  16   2   11.40   16.30
   4  12  -2   -5.00   11.70
  12 -16  -2    6.90    6.20
 -16   4  -2    9.70   10.40
   4  12  -2   11.60    6.10
   4  12  -2    2.60    3.70
 -12  16   2   -5.50    9.00
  -4 -12   2    2.80    5.70
 -12  16   2  -14.00   10.20
   7   9  -2   85.99   16.30
   9 -16  -2   67.79    8.90
   7   9  -2   87.19   23.90
 -16   7  -2   44.10   15.60
  -7  -9   2   75.59   16.00
  -9  16   2   49.10   17.20
  10   6  -2   10.60   12.10
 -16  10  -2    3.20    9.40
  -6  16   2   13.90   12.50
 -10  -6   2   -0.20    5.90
 -16  13  -2   -9.50    9.00
  13   3  -2   22.10   12.10
  -3  16   2   23.50   17.50
 -13  -3   2   10.20    9.40
 -16  16  -2   17.30   10.60
 -16  16  -2   15.70   17.00
  16   0  -2   27.90   10.00
 -16   0   2   19.50   12.20
 -16   0   2   10.70    9.60
  16 -16   2   30.50    9.70
   0  16   2   55.39   22.00
 -16  19  -2   30.40   14.80
 -16  19  -2   11.60   20.50
  -3 -16  -2   11.40    9.30
   3  16   2   10.20   17.90
 -19   3   2   14.90   12.60
  -3  20  -2   36.60   21.90
 -17  -3  -2   -2.90    9.20
 -20  17   2    6.10   18.30
  17   3   2   24.60   13.00
  17 -17  -2   66.59   14.40
   0  17  -2   82.09   29.40
 -17   0  -2   67.39   19.70
  17   0   2   65.49   13.40
 -17  17   2   33.00   10.60
 -17  17   2   58.89   28.00
   3  14  -2   51.19    8.70
   3  14  -2   68.19   26.50
   3  14  -2   58.09    8.20
 -17   3  -2   33.80   15.40
  14 -17  -2   56.09   14.00
 -14  17   2   65.59   16.20
 -14  17   2   23.70   17.80
  -3 -14   2   54.29   14.20
   6  11  -2   34.50   19.40
   6  11  -2   46.90   12.40
  11 -17  -2   52.19    9.60
  -6 -11   2   45.10   13.90
 -11  17   2   85.09   21.10
   9   8  -2   21.40   15.80
 -17   9  -2   47.00   16.80
  -8  17   2   37.30   17.00
  -9  -8   2   29.10   11.70
  12   5  -2   52.59   18.00
  -5  17   2   44.20   20.80
 -12  -5   2   45.80   18.00
  15   2  -2   31.80   12.70
 -17  15  -2   23.30    7.10
 -17  15  -2    1.00   14.10
  -2  17   2   17.00   17.30
 -15  -2   2    7.90    9.00
 -15  -2   2   15.50   14.50
 -17  18  -2   21.50   11.90
  18  -1  -2   16.70    8.10
 -17  18  -2   11.20   17.60
 -18   1   2   28.40    9.80
  17 -18   2   24.90   10.70
 -18   1   2   41.60   16.00
   1  17   2   15.80   19.80
 -17  21  -2    0.70   12.70
  -4 -17  -2   11.40   12.50
 -17  21  -2   37.90   27.10
 -21   4   2   58.19   22.90
  17 -21   2    5.30    6.90
   4  17   2   35.20   21.90
  -1  19  -2   43.80   24.10
 -18  -1  -2    5.70   10.30
 -19  18   2   54.49   31.30
  18   1   2   11.90    9.80
 -18   2  -2   23.20   13.90
 -18   2  -2   23.10    8.60
   2  16  -2   23.10   18.30
  16 -18  -2    4.40   10.90
 -16  18   2    0.90   16.20
 -16  18   2    8.30    9.90
  13 -18  -2   -1.40    5.80
   5  13  -2   -4.00   13.90
   5  13  -2   -2.20    5.20
   5  13  -2   -1.40    4.20
 -18   5  -2   -9.80    5.40
  -5 -13   2    6.10    7.90
 -13  18   2    2.60   10.90
   8  10  -2   -1.60   11.50
 -18   8  -2    1.00   10.60
  -8 -10   2   11.10    9.70
 -10  18   2    1.80   11.40
 -18  11  -2    8.60   11.50
  11   7  -2    9.80   13.60
 -11  -7   2    6.10    7.90
  -7  18   2  -13.20    8.70
  14   4  -2   -2.60    8.80
 -18  14  -2    6.50   15.00
 -14  -4   2    0.40    8.50
  -4  18   2   30.10   19.20
 -18  17  -2    6.60    7.50
 -18  17  -2   28.60   22.50
 -17  -1   2   27.60   13.50
  -1  18   2    9.10   18.70
 -17  -1   2    8.30   12.10
  -2 -18  -2   26.00   13.40
 -18  20  -2  -14.40   17.90
 -18  20  -2    4.90   10.60
 -20   2   2   24.10   15.50
   2  18   2   10.00   20.00
 -19   1  -2   11.50   14.10
   1  18  -2   23.20   21.10
 -18  19   2   20.00   10.10
 -18  19   2   20.70   22.30
   4  15  -2   57.29    9.90
 -19   4  -2   28.60   16.60
   4  15  -2   73.39   27.30
   4  15  -2   46.60    8.20
  -4 -15   2   64.79   16.50
 -15  19   2   51.79   29.30
 -15  19   2   68.49   19.30
  12 -19  -2   50.29    9.40
   7  12  -2   65.49   15.10
   7  12  -2   72.89   13.20
 -19   7  -2   58.99   20.70
   7  12  -2  124.09   32.10
 -12  19   2   80.89   22.50
  -7 -12   2   63.39   17.20
 -19  10  -2    7.50   11.50
  10   9  -2   -3.80   10.70
  -9  19   2    8.20   17.80
 -10  -9   2   19.90   11.30
  13   6  -2    1.60   11.20
 -19  13  -2    8.60   16.10
  -6  19   2   33.00   19.30
 -13  -6   2    3.80    8.20
 -19  16  -2   15.70   17.70
  16   3  -2   25.70   14.20
 -16  -3   2   28.30   14.20
  -3  19   2   24.30   21.30
  19   0  -2   56.49   13.40
 -19  19  -2   65.49   34.20
 -19  19  -2   41.20   12.10
   0  19   2   27.20   21.30
 -19   0   2   36.70   15.50
   3  17  -2   27.20   23.70
 -20   3  -2    3.70   12.90
 -17  20   2   10.10   20.60
  -3 -17   2   27.30   12.60
 -17  20   2   10.90   12.20
   6  14  -2    8.30   16.90
 -20   6  -2    9.90   11.00
   6  14  -2   33.50   16.00
   6  14  -2   18.30    7.20
 -14  20   2   14.00   13.60
  -6 -14   2    5.30    8.40
 -20   9  -2   -3.30   12.10
   9  11  -2   -0.50   14.40
  -9 -11   2   -7.50    5.40
 -20  12  -2   -0.60   11.90
  12   8  -2   -9.00   12.40
  -8  20   2   10.40   15.50
 -12  -8   2    0.50   10.00
  15   5  -2    8.50   13.30
 -20  15  -2   17.70   17.80
  -5  20   2   13.60   18.00
 -15  -5   2   -5.20    5.90
 -20  18  -2   -5.20   18.70
  18   2  -2    4.20   10.50
  -2  20   2    6.50   15.60
 -18  -2   2   12.50   13.70
 -21   5  -2   33.80   17.70
   5  16  -2   20.60    6.80
   5  16  -2   -5.60   15.30
 -16  21   2    4.50   11.90
  -5 -16   2   28.70   12.60
   8  13  -2   26.80    9.20
   8  13  -2    1.40   17.10
 -21   8  -2    8.40   15.10
  -8 -13   2   20.40   13.00
 -21  11  -2   22.60   18.00
  11  10  -2    9.50   14.80
 -10  21   2   -1.10   14.50
 -11 -10   2    6.20   10.50
 -21  14  -2    6.70   16.20
 -14  -7   2    6.90   10.30
  -7  21   2   16.00   18.50
  17   4  -2   31.80   15.90
 -21  17  -2    7.10   20.10
 -17  -4   2   -1.20   11.30
  -4  21   2   44.50   26.40
   7  15  -2  -18.70   12.70
 -22   7  -2    4.00   20.80
  -7 -15   2   -1.90    7.60
 -15  22   2  -13.20   15.60
 -22  10  -2   11.80   16.20
  10  12  -2   18.30    9.60
  10  12  -2  -11.30   14.10
 -10 -12   2   10.90   11.50
 -12  22   2   26.70   20.50
  13   9  -2    4.60   15.90
 -22  13  -2   32.60   23.00
 -13  -9   2   -0.10   10.10
  -9  22   2   26.30   20.40
  -1  -1  -3  332.67   23.50
  -1  -1  -3  318.87   24.50
   2  -1  -3  360.96   23.60
  -1   2  -3  359.76   23.10
  -1   2  -3  325.37   25.10
  -1  -1  -3  353.36   23.40
   2  -1  -3  345.97   24.40
  -1   2  -3  348.47   27.10
   1  -2   3  300.47   26.20
   1  -2   3  352.36   23.10
   1  -2   3  323.07   24.80
   1   1   3  345.17   23.50
   1   1   3  332.97   23.30
   1   1   3  351.36   24.60
  -2   1   3  358.16   23.60
  -2   1   3  334.77   24.40
   1   1  -3  353.36   23.30
  -2   1  -3  335.37   23.80
   1  -2  -3  314.97   24.00
   1  -2  -3  314.37   23.90
   1   1  -3  333.97   24.50
   1  -2  -3  329.07   22.90
  -1   2   3  359.96   23.00
  -1   2   3  325.77   23.90
   2  -1   3  343.57   23.80
  -1  -1   3  339.47   23.30
  -1  -1   3  316.77   24.30
  -1   2   3  320.77   24.20
   4  -2  -3   32.40    6.80
  -2  -2  -3   51.79    6.60
  -2   4  -3   32.40    8.20
  -2   4  -3   28.70    9.30
  -2  -2  -3   53.29    9.90
   2  -4   3   43.80    3.90
   2   2   3   40.80    7.50
  -4   2   3   33.00    6.50
   2  -4   3   33.60   10.00
  -4   2   3   24.80    5.30
   3  -3  -3 3969.10  254.07
   0   3  -3 3905.81  257.37
   3  -3  -3 3937.71  254.37
  -3   0  -3 3921.21  254.07
   0   3  -3 3979.60  252.27
  -3   0  -3 3990.10  253.97
   3  -3  -3 3850.81  253.67
   0  -3   3 3948.81  252.37
  -3   3   3 3800.42  255.27
  -3   3   3 3701.83  254.57
   3   0   3 3997.80  253.67
   3   0   3 4014.00  254.17
  -3   3   3 3945.61  253.37
  -3   3  -3  907.01   63.19
  -3   3  -3  889.91   60.99
   3   0  -3  876.21   60.99
   0  -3  -3  904.11   59.09
   3   0  -3  914.71   60.39
   3   0  -3  893.81   62.59
  -3   0   3  905.31   61.59
   0   3   3  951.20   62.89
   3  -3   3  868.81   60.39
   0   3   3  926.81   59.29
  -3   0   3  873.81   60.49
  -3   0   3  892.41   60.39
  -3  -3  -3  169.58   14.10
   6  -3  -3  195.48   20.50
  -3  -3  -3  207.98   22.40
  -3   6  -3  135.59   19.10
   6  -3  -3  149.99   16.50
   3   3   3  125.99   17.20
   3  -6   3  144.39   10.70
   3  -6   3  144.99   22.40
   3  -6   3   85.09   15.80
  -6   3   3  143.89   16.50
   5  -4  -3 2808.52  176.08
   5  -4  -3 2616.44  173.68
  -1   5  -3 2708.73  171.58
  -1   5  -3 2636.14  180.08
  -4  -1  -3 2654.93  176.58
   5  -4  -3 2643.84  175.98
  -4  -1  -3 2750.62  175.58
   4   1   3 2671.93  175.08
   1  -5   3 2634.64  171.78
   4   1   3 2740.73  175.98
  -5   4   3 2684.23  176.78
  -5   4   3 2753.62  173.18
   1  -5   3 2357.46  178.78
   2  -4  -3   51.39    5.70
   2  -4  -3   38.00    8.30
  -4   2  -3   43.60    7.70
   2   2  -3   54.79    7.50
   2   2  -3   40.20    9.00
  -2  -2   3   62.39    8.40
  -2   4   3   51.49    8.80
  -2   4   3   48.00    5.90
   4  -2   3   32.90    6.70
  -4   5  -3    5.10    5.50
   5  -1  -3   13.70    4.30
   5  -1  -3   10.20    4.30
  -1  -4  -3   13.70    6.60
   5  -1  -3    2.50    2.70
  -4   5  -3    3.80    5.20
   4  -5   3   10.50    5.50
   1   4   3    2.00    4.80
   1   4   3    5.40    2.40
  -5   1   3    8.10    3.80
  -5   1   3    5.10    2.70
   4  -5   3    5.70    4.70
   8  -4  -3   -0.30    4.60
  -4  -4  -3    6.00    4.00
   8  -4  -3    8.80    5.30
  -4   8  -3    5.20    7.90
  -4  -4  -3   13.40    8.10
   4   4   3   -6.70    4.00
   4  -8   3    3.80    1.80
   4  -8   3   -0.40    6.00
  -8   4   3    2.60    4.00
   4  -8   3    3.40    6.80
  -5  -2  -3 1360.76   97.69
  -2   7  -3 1466.75  101.59
   7  -5  -3 1401.36   96.09
   7  -5  -3 1413.06   92.39
  -5  -2  -3 1358.26   95.39
   7  -5  -3 1398.36   96.79
   5   2   3 1452.35   95.29
   5   2   3 1524.15   97.49
   2  -7   3 1294.67  100.29
  -7   5   3 1425.96   97.59
   2  -7   3 1251.37  103.99
  -5   1  -3 2603.04  175.18
   4  -5  -3 2930.61  175.38
   4  -5  -3 2603.84  176.98
  -5   1  -3 2636.34  173.38
   1   4  -3 2666.13  172.78
   4  -5  -3 2750.52  176.68
   1   4  -3 2571.24  178.98
  -4   5   3 2643.84  174.88
   5  -1   3 2687.33  172.78
  -1  -4   3 2626.54  178.88
  -4   5   3 2646.34  174.18
  -4   5   3 2536.25  177.58
   5  -1   3 2622.04  174.88
   1  -5  -3    1.40    4.90
  -5   4  -3    8.40    4.60
   4   1  -3    2.00    3.40
   1  -5  -3    7.60    2.20
   4   1  -3    7.00    3.30
  -5   4  -3    8.10    3.60
   4   1  -3   -2.20    4.50
  -1   5   3   -1.70    3.90
   5  -4   3    4.10    4.00
  -4  -1   3    6.40    3.40
   5  -4   3    9.20    3.10
  -1   5   3    5.40    2.10
   7  -2  -3   -0.90    2.60
  -5   7  -3   -0.20    5.60
   7  -2  -3   -1.50    2.90
   7  -2  -3    0.90    2.80
  -2  -5  -3    0.90    6.40
  -5   7  -3    4.50    6.20
   2   5   3   12.70    6.60
  -7   2   3    1.50    2.00
   2   5   3   -3.70    1.50
   5  -7   3    4.80    5.30
  -7   2   3   12.30    4.90
   5  -7   3    7.40    5.30
  -5  -5  -3  852.61   60.99
  10  -5  -3  824.92   61.59
  10  -5  -3  794.62   63.29
  -5  10  -3  887.81   68.19
  -5  -5  -3  902.41   67.89
   5 -10   3  831.92   55.29
   5 -10   3  820.82   54.59
   5 -10   3  806.42   70.19
   5 -10   3  864.41   67.19
 -10   5   3  776.72   62.59
   5   5   3  806.92   64.99
  -6  -3  -3  121.19   19.50
   9  -6  -3   99.19   16.40
  -3   9  -3   64.29   16.40
  -6  -3  -3   87.19   13.40
   9  -6  -3   63.29   12.30
   3  -9   3   84.49   19.10
   6   3   3   94.49   13.50
   6   3   3   74.79   14.60
   3  -9   3   79.69   19.70
  -9   6   3  109.59   17.50
  -6   0  -3  167.98   19.00
  -6   0  -3  206.58   20.90
   0   6  -3  173.68   13.20
   6  -6  -3  186.88   16.80
   6  -6  -3  197.18   21.80
   6  -6  -3  194.58   17.40
   0   6  -3  116.69   20.80
   0  -6   3  228.98   28.00
   6   0   3  175.08   16.60
   6   0   3  161.88   15.90
  -6   6   3  201.88   16.30
  -6   6   3  218.28   23.80
   3  -6  -3  189.28   23.50
  -6   3  -3  191.18   16.80
   3   3  -3  149.88   14.40
   3  -6  -3  177.68   21.00
   3  -6  -3  159.38   12.40
   3   3  -3  205.28   23.20
  -3   6   3  137.59   18.40
  -3   6   3  126.29   12.40
   6  -3   3  202.08   19.90
  -3  -3   3  162.08   14.50
  -3  -3   3  162.58   21.70
  -6   6  -3  302.57   28.20
   0  -6  -3  328.87   29.10
   6   0  -3  259.67   24.20
   6   0  -3  276.17   23.70
  -6   6  -3  265.47   24.00
   0   6   3  296.87   27.60
   6  -6   3  251.57   23.80
   6  -6   3  274.77   25.90
   0   6   3  280.17   20.00
  -6   0   3  272.67   23.20
  -3  -6  -3   22.00    6.30
  -6   9  -3   15.80    9.90
  -6   9  -3   26.80   11.00
   9  -3  -3   12.10    5.50
  -3  -6  -3   35.10   11.60
   3   6   3   25.40   10.90
  -9   3   3   26.70    7.90
   6  -9   3   15.70    8.90
   6  -9   3   22.00    9.10
   3   6   3   32.30    6.40
  -6  -6  -3  224.88   25.60
  -6  -6  -3  194.68   30.40
   6   6   3  228.78   34.70
 -12   6   3  138.79   24.50
   6 -12   3  207.18   31.40
   6 -12   3  229.78   15.80
  -7  -4  -3  547.15   45.30
  -7  -4  -3  637.54   51.59
  11  -7  -3  485.85   44.80
  11  -7  -3  583.14   47.60
   4 -11   3  603.54   67.49
   4 -11   3  612.74   53.39
   7   4   3  620.04   49.10
   8  -7  -3   28.30    7.20
  -7  -1  -3   15.00    6.30
  -1   8  -3   51.89   15.40
  -7  -1  -3   30.50    9.30
   8  -7  -3   30.90    8.90
   8  -7  -3   18.40    7.50
   7   1   3   38.00    8.60
   7   1   3   23.60    7.10
  -8   7   3   23.80    8.40
  -8   7   3   46.20    8.00
   1  -8   3   28.00   12.40
   5  -7  -3 1434.96   93.69
  -7   2  -3 1413.26   92.99
   5  -7  -3 1348.47   97.49
   5  -7  -3 1360.46   98.59
  -7   2  -3 1306.37   96.19
   2   5  -3 1313.17  100.69
   7  -2   3 1433.16   96.19
  -5   7   3 1517.25  102.59
  -2  -5   3 1379.36  100.79
  -5   7   3 1479.85   97.09
   2  -7  -3   -3.30    4.50
   5   2  -3    6.10    6.00
   5   2  -3    1.80    3.50
  -7   5  -3   -4.60    2.70
  -7   5  -3    1.90    3.30
   5   2  -3   -3.40    2.10
   2  -7  -3    1.30    1.40
  -2   7   3    5.20    5.50
   7  -5   3   -0.30    3.80
  -5  -2   3    5.70    3.60
  -5  -2   3    8.20    6.20
  -2   7   3    0.00    1.80
  -1  -7  -3  164.28   25.40
  -7   8  -3  161.08   19.80
   8  -1  -3  126.99   16.50
   8  -1  -3   89.59   16.10
  -7   8  -3  143.99   23.30
   8  -1  -3  156.68   16.20
   7  -8   3  160.58   23.10
   7  -8   3  128.29   17.50
   1   7   3  137.89   11.20
  -8   1   3  122.39   14.80
   1   7   3   95.29   18.30
  -8   1   3   83.79   14.30
  -7  11  -3    6.20    8.10
  -7  11  -3   -1.90    8.00
  -4  -7  -3   -0.30    9.20
  11  -4  -3    1.80    6.40
  11  -4  -3    2.40    5.10
   7 -11   3    6.00    8.30
   4   7   3   14.70    5.00
 -11   4   3    5.10    6.00
   7 -11   3    8.10    3.90
   7 -11   3   -4.70    6.50
  -7  14  -3  445.96   51.49
  -7  -7  -3  399.56   36.60
   7   7   3  376.56   45.90
 -14   7   3  417.46   45.90
  -5  13  -3   15.20   11.30
  -8  -5  -3    7.50    6.60
  -8  -5  -3   28.50   13.20
 -13   8   3   29.30   12.30
   8   5   3    9.70    9.00
  10  -8  -3   22.30    8.90
  10  -8  -3   48.00    7.90
  -8  -2  -3   19.60    9.50
  10  -8  -3   21.90    9.20
   8   2   3   26.30    8.60
 -10   8   3   29.40   11.30
   8   2   3   17.00    6.70
 -10   8   3   38.80    6.00
   2 -10   3   42.70   14.60
  -8   1  -3   36.80    9.60
   1   7  -3   26.70   11.90
   7  -8  -3   38.50    9.80
  -8   1  -3   43.70    8.60
   1   7  -3   26.00    5.10
   7  -8  -3   28.70    7.60
   7  -8  -3   21.40    8.00
   8  -1   3   50.69   10.40
  -1  -7   3   18.10   10.90
  -7   8   3   27.50    7.90
  -7   8   3   14.30    9.30
   8  -1   3   30.70    6.40
  -8   4  -3   -3.40    2.50
  -8   4  -3    5.00    2.60
   4   4  -3   10.20    7.80
  -8   4  -3    4.20    2.10
   4  -8  -3    2.10    2.20
   4  -8  -3    1.80    6.70
   4  -8  -3   -2.50    5.60
   4   4  -3    2.60    3.70
   8  -4   3    2.00    3.40
  -4  -4   3    8.70    7.40
  -4   8   3   -5.90    4.60
  -4   8   3    6.50    2.80
  -4  -4   3    8.90    4.70
   7   1  -3  132.09   18.80
   7   1  -3  137.19   16.60
  -8   7  -3  154.18   17.30
  -8   7  -3  137.29   21.80
   7   1  -3  149.19   19.40
   1  -8  -3   73.39   17.40
  -7  -1   3  117.29   17.80
   8  -7   3  143.69   20.40
  -7  -1   3  119.49   16.60
  -1   8   3  141.89   22.70
  -1   8   3  135.99   10.50
  -8  10  -3  224.68   28.40
  -2  -8  -3  168.78   28.60
  10  -2  -3  237.28   25.80
  10  -2  -3  207.98   26.80
  -8  10  -3  230.98   39.20
 -10   2   3  227.78   28.20
   8 -10   3  204.38   26.20
 -10   2   3  210.38   17.20
   2   8   3  191.28   16.80
   8 -10   3  205.48   28.90
  -5  -8  -3   -0.40    5.10
   8 -13   3   -3.40    6.80
   8 -13   3    8.00    4.40
 -13   5   3   -3.50    5.50
   5   8   3   -1.80    7.90
   5   8   3    0.80    3.50
   8 -13   3    4.70    2.70
  -8  -8  -3   16.80    8.80
  -8  16  -3   -3.80   12.00
 -16   8   3    7.60   10.00
   8   8   3   -1.70   11.00
  -9  -6  -3    0.70    7.00
  -6  15  -3   -7.50    9.10
   9   6   3   15.30   11.40
 -15   9   3    8.60   10.10
  -9  -3  -3  156.98   22.10
  12  -9  -3  210.58   26.60
  -3  12  -3  252.17   35.60
  -9  -3  -3  198.58   30.90
   9   3   3  126.39   21.40
 -12   9   3  164.08   27.60
  -9   0  -3  273.07   26.50
   9  -9  -3  299.27   26.60
   0   9  -3  279.17   19.70
   9  -9  -3  281.97   25.70
  -9   0  -3  310.07   32.90
   0   9  -3  300.17   19.50
   9  -9  -3  335.77   29.30
   9   0   3  253.27   25.40
   0  -9   3  210.08   33.10
  -9   9   3  270.97   34.40
   9   0   3  269.47   24.20
  -9   9   3  270.57   24.10
   6  -9  -3  118.09   19.80
   3   6  -3   95.59   19.70
  -9   3  -3   70.39   14.50
   6  -9  -3  106.89   18.30
   6  -9  -3   82.49   11.20
   3   6  -3   92.39   12.60
  -9   3  -3   84.19   10.40
  -6   9   3   67.99   17.90
  -6   9   3  135.29   18.60
  -3  -6   3   93.69   19.20
   3  -9  -3   37.70   13.90
  -9   6  -3   35.10   10.50
   6   3  -3   26.10    8.00
   3  -9  -3   21.90    3.50
  -9   6  -3   27.80    5.90
   3  -9  -3   21.00   10.50
   6   3  -3   53.09   12.60
  -6  -3   3   11.60    8.00
  -6  -3   3   15.40    6.30
  -3   9   3   26.30    4.30
  -3   9   3   29.90   10.40
   9   0  -3    8.30    5.20
  -9   9  -3    0.70    6.10
  -9   9  -3    8.50    7.00
   0  -9  -3    7.80    8.70
   9   0  -3    0.90    4.90
   9   0  -3   -2.00    4.60
   9  -9   3   -1.40    3.80
  -9   0   3    0.30    4.40
   0   9   3    3.50   12.70
  -9   0   3    1.70    4.90
   9  -9   3   -2.00    4.30
  -9  12  -3  235.18   41.30
  -3  -9  -3  296.07   27.10
  12  -3  -3  278.57   21.30
  -9  12  -3  323.17   36.90
   9 -12   3  329.77   36.60
   3   9   3  376.66   44.80
   9 -12   3  307.97   25.60
   3   9   3  268.47   23.10
 -12   3   3  312.17   34.60
  -9  15  -3    0.20   10.90
  -6  -9  -3   -7.30    4.70
   9 -15   3    1.60    2.70
   9 -15   3    4.60    3.80
   6   9   3    0.20    4.10
   6   9   3    2.40   11.20
 -15   6   3   -5.80    5.50
  -9  18  -3    0.90   12.80
  -9  -9  -3   -3.00    7.40
   9   9   3    3.30    6.50
 -18   9   3   -1.20    8.90
   9   9   3    7.50   13.40
 -10  -7  -3  156.78   24.40
  -7  17  -3   83.59   26.60
  10   7   3   96.29   23.70
 -17  10   3  121.49   25.50
 -10  -4  -3   -2.30   10.20
  -4  14  -3  -12.90    9.70
 -10  -4  -3    6.10    7.90
  10   4   3   22.70   10.40
 -14  10   3    1.30    6.90
 -10  -1  -3   -3.90    4.20
  -1  11  -3    4.10    8.90
 -10  -1  -3   10.80    8.40
  11 -10  -3    2.20    5.50
  11 -10  -3   -0.10    4.80
  10   1   3    5.20    5.70
 -11  10   3    2.90    7.70
 -11  10   3    3.90    4.00
   2   8  -3   37.50    6.90
 -10   2  -3   47.70   13.30
   8 -10  -3   26.50   10.50
   8 -10  -3   30.50    8.00
   8 -10  -3   39.80   11.60
 -10   2  -3   24.20   14.50
  -2  -8   3   17.10   11.60
  -8  10   3   35.20   13.20
  10  -2   3   26.50    8.60
  -8  10   3   18.70    7.80
 -10   5  -3  721.13   61.29
   5 -10  -3  848.42   67.59
   5   5  -3  817.62   65.19
   5 -10  -3  819.62   64.69
   5   5  -3  801.82   58.99
   5 -10  -3  788.72   54.09
  10  -5   3  739.73   59.89
  -5  10   3  808.22   63.69
  -5  -5   3  896.11   59.99
  -5  -5   3  795.62   64.99
   8   2  -3  150.98   22.50
   8   2  -3  257.27   25.40
   8   2  -3  268.27   29.10
   2 -10  -3  154.08   27.70
 -10   8  -3  202.98   18.50
  -2  10   3  190.68   31.10
  -2  10   3  190.68   14.10
  -8  -2   3  229.08   27.40
  10  -8   3  176.58   24.90
 -10  11  -3  147.59   29.00
 -10  11  -3   86.49   16.80
  11  -1  -3   87.59   13.40
  10 -11   3   70.39   13.40
 -11   1   3   86.39   15.70
   1  10   3  103.19   10.80
  10 -11   3   99.59   16.40
 -11   1   3   82.09   12.80
   1  10   3   42.60   15.50
 -10  14  -3  440.96   60.69
 -10  14  -3  415.96   54.29
  -4 -10  -3  301.17   36.40
   4  10   3  385.16   30.40
  10 -14   3  393.26   31.60
 -14   4   3  374.56   42.70
   4  10   3  473.85   52.59
  10 -14   3  400.86   45.40
  -7 -10  -3   44.80   13.30
 -10  17  -3   16.50   14.30
   7  10   3   29.40    8.90
   7  10   3    7.50   13.70
 -17   7   3   22.70   14.20
 -10  20  -3  -20.50   11.60
 -10 -10  -3   -5.30    6.40
  10  10   3   13.70   15.90
 -20  10   3    2.40   12.60
  10  10   3   16.30    9.40
  -8  19  -3   96.49   28.00
 -11  -8  -3   55.89   18.40
 -19  11   3   60.99   20.70
  11   8   3   67.49   22.00
 -11  -5  -3    7.50    8.20
  -5  16  -3   -4.80   12.80
 -16  11   3    2.20    9.80
  11   5   3   16.50   11.20
 -11  -2  -3    2.40    6.40
 -11  -2  -3    5.90    9.40
  -2  13  -3    7.30   12.00
  11   2   3  -12.50    4.50
 -13  11   3    8.30    9.60
 -13  11   3    7.30    3.90
   1  10  -3    3.50    2.80
   1  10  -3   -2.90    9.80
  10 -11  -3    3.60    6.20
 -11   1  -3    4.80    5.10
  10 -11  -3   -3.90    5.00
  10 -11  -3    4.10    5.60
 -11   1  -3   -4.00    4.70
 -10  11   3    2.80    9.00
 -10  11   3   -1.30    4.90
  11  -1   3   15.60    5.50
   7 -11  -3  567.84   49.90
   4   7  -3  507.85   41.50
 -11   4  -3  621.74   47.80
   7 -11  -3  557.14   48.70
   7 -11  -3  519.95   39.80
  11  -4   3  559.44   47.50
  -4  -7   3  592.04   52.09
  -7  11   3  599.44   55.89
  -4  -7   3  518.75   43.10
  -7  11   3  574.84   47.40
 -11   7  -3    3.00    6.30
   4 -11  -3    9.40   11.40
   4 -11  -3    9.30   10.30
   7   4  -3    8.70    6.10
   4 -11  -3    4.40    1.90
   7   4  -3   -6.80    5.10
  -7  -4   3    6.10    8.10
  -7  -4   3    1.80    4.00
  -4  11   3    8.30   10.30
  11  -7   3    2.40    5.50
 -11  10  -3  124.39   24.80
  10   1  -3   56.39   13.20
 -11  10  -3   87.29   14.00
  11 -10   3   81.49   11.70
  -1  11   3   76.89    6.70
 -10  -1   3   37.90   11.70
  -1  11   3  119.09   24.20
 -10  -1   3   49.99   13.40
  13  -2  -3   -0.40    3.70
 -11  13  -3   -0.10    7.40
 -11  13  -3   -3.20   10.10
  11 -13   3    0.10    6.10
  11 -13   3    7.50    5.80
   2  11   3    2.00    3.30
 -13   2   3    8.30    4.60
   2  11   3   29.00   13.90
 -13   2   3   -3.00    5.90
 -11  16  -3  -12.70    7.70
  -5 -11  -3   14.20    7.70
  11 -16   3   -0.60    3.50
   5  11   3    0.20    4.00
 -16   5   3   -2.90    6.40
  11 -16   3    1.20    4.90
   5  11   3   15.80   13.00
 -11  19  -3    3.40   13.00
  -8 -11  -3   -4.50    6.60
   8  11   3   -2.10   12.50
   8  11   3    5.30    7.00
 -19   8   3   16.10   14.60
 -11 -11  -3   -1.10    8.60
 -11  22  -3    9.40   19.00
  11  11   3   15.10   10.00
 -22  11   3    0.60   13.90
  11  11   3   11.70   18.20
  -9  21  -3   18.50   20.30
 -12  -9  -3   18.20   12.20
  12   9   3   25.00   18.50
  12   9   3   30.00   12.00
 -21  12   3    1.40   12.10
  -6  18  -3    3.30   14.00
 -12  -6  -3   22.00   12.50
 -18  12   3   41.20   19.10
  12   6   3   15.10   14.40
 -12  -3  -3   31.50   12.20
 -12  -3  -3   35.70   15.50
  -3  15  -3   24.30   17.30
 -15  12   3   26.00   16.50
  12   3   3   74.49   16.30
 -12   0  -3    5.90    7.10
   0  12  -3   19.40   13.30
 -12   0  -3    7.30    8.40
  12 -12  -3   18.50    8.60
  12 -12  -3    1.30    6.20
 -12  12   3    2.10    5.30
  12   0   3   12.60    6.70
 -12  12   3   18.00   12.40
   9 -12  -3  139.39   24.20
 -12   3  -3  155.98   17.50
   3   9  -3  174.38   16.10
   3   9  -3  162.98   28.60
 -12   3  -3  171.98   24.70
   9 -12  -3  145.19   18.40
  -9  12   3  131.79   29.20
  -9  12   3  158.68   23.80
   6 -12  -3  231.18   18.30
   6 -12  -3  216.88   34.30
   6 -12  -3  174.38   30.40
   6   6  -3  259.37   28.50
 -12   6  -3  242.98   31.60
  -6  -6   3  245.68   27.70
  -6  12   3  248.18   43.90
  -6  -6   3  258.87   34.80
   9   3  -3  270.87   33.20
 -12   9  -3  288.57   24.70
 -12   9  -3  203.18   33.20
   9   3  -3  323.67   35.20
  -3  12   3  310.97   39.60
  -9  -3   3  245.98   29.60
  -9  -3   3  270.37   33.80
 -12  12  -3  518.05   62.19
  12   0  -3  481.15   41.40
 -12  12  -3  579.14   43.80
 -12   0   3  531.05   42.30
   0  12   3  497.15   35.20
 -12   0   3  498.15   44.60
  12 -12   3  511.25   43.00
   0  12   3  515.35   59.79
  12 -12   3  481.05   40.40
  -3 -12  -3   91.99   17.50
 -12  15  -3  109.29   32.30
   3  12   3   71.89   11.00
  12 -15   3   73.09   18.20
 -15   3   3   51.49   16.30
   3  12   3   98.29   14.40
   3  12   3  102.59   26.20
  12 -15   3  139.89   18.80
 -12  18  -3   24.00   15.30
  -6 -12  -3    1.40    6.40
  12 -18   3   -1.30    3.30
   6  12   3    6.70    5.80
 -18   6   3    8.60   12.60
  12 -18   3    4.20    5.20
   6  12   3   -4.80    6.60
   6  12   3    3.30   12.90
 -12  21  -3    5.10   14.90
  -9 -12  -3   -5.30    7.00
 -21   9   3    7.10   13.70
   9  12   3    9.50    7.70
   9  12   3    7.10   15.40
  -7  20  -3  -14.30   15.00
 -13  -7  -3    0.70    8.40
  13   7   3    2.80   11.80
 -20  13   3    4.80   14.50
  -4  17  -3   83.79   31.60
 -13  -4  -3   34.30   14.20
  13   4   3   42.10   14.50
 -17  13   3   12.60   12.10
 -13  -1  -3   19.90   12.30
  14 -13  -3   10.60    7.00
  -1  14  -3    4.20   14.00
 -13  -1  -3   18.30    9.70
 -14  13   3   29.40   17.30
  13   1   3   13.50    7.90
 -14  13   3    1.50    5.60
 -13   2  -3    7.30    6.90
 -13   2  -3   13.40    8.20
  11 -13  -3    4.40    5.80
   2  11  -3    2.60    3.20
   2  11  -3   11.30   12.00
   2  11  -3    6.10    3.20
  11 -13  -3    7.10    9.10
 -11  13   3    3.40   11.00
 -11  13   3    1.30    6.00
   5   8  -3   10.20   11.10
   8 -13  -3   18.60    5.60
   5   8  -3   15.80    7.50
   8 -13  -3   47.40   16.30
 -13   5  -3    5.30    7.90
  -5  -8   3   11.10    6.60
   8   5  -3    8.20   11.20
 -13   8  -3   -3.00    7.20
   8   5  -3    2.70    6.10
  -8  -5   3   -0.50    9.20
  -8  -5   3    1.80    6.10
  -5  13   3    5.30    8.90
  11   2  -3    7.40    9.10
 -13  11  -3    5.30    5.40
 -13  11  -3   -9.00    7.20
 -11  -2   3   15.80   10.20
  -2  13   3  -10.90    6.10
 -11  -2   3   -1.60    6.10
 -13  14  -3   26.20   11.70
 -13  14  -3   62.89   23.30
  14  -1  -3   47.50   10.60
   1  13   3   62.69    7.90
  13 -14   3   67.19   14.80
   1  13   3   83.99   24.80
 -14   1   3   48.40   14.60
  13 -14   3   42.90   12.10
 -14   1   3   36.40   10.00
 -13  17  -3   28.90   14.60
  -4 -13  -3   14.00    8.70
 -17   4   3   19.10   12.60
   4  13   3   27.30    8.80
   4  13   3   20.10   17.00
   4  13   3   16.60    6.40
  -7 -13  -3    6.40    8.50
 -13  20  -3   -0.50   14.20
  13 -20   3    2.10    4.10
 -20   7   3   -8.10    8.30
   7  13   3    3.90    5.80
  13 -20   3    4.90    3.70
   7  13   3   23.80   17.90
  -8  22  -3  -10.10   16.10
 -14  -8  -3    6.40   11.30
  14   8   3    6.70    9.40
  14   8   3    3.70   14.80
 -22  14   3   19.20   19.70
  -5  19  -3   86.99   27.90
 -14  -5  -3   80.69   20.00
  14   5   3   74.79   20.20
 -19  14   3   95.79   30.00
  16 -14  -3    7.40    4.70
 -14  -2  -3   26.70   15.60
 -14  -2  -3    5.60   13.40
  14   2   3    4.10    7.30
 -16  14   3   17.70   15.20
 -14   1  -3   31.30   11.30
 -14   1  -3   14.50    9.80
  13 -14  -3   10.50    9.50
  13 -14  -3   21.20    9.60
   1  13  -3   23.40   16.50
 -13  14   3   26.20   16.70
 -13  14   3    5.40    7.10
  14  -1   3   11.80    6.10
   4  10  -3    2.60    4.50
   4  10  -3    2.70   10.20
 -14   4  -3    0.20    6.60
  10 -14  -3    9.00    5.50
  10 -14  -3    7.00   10.90
 -10  14   3   28.90   16.90
  -4 -10   3   -3.70    5.30
   7   7  -3  412.16   37.20
   7 -14  -3  409.06   29.90
   7   7  -3  389.36   48.60
 -14   7  -3  439.66   49.40
  -7  -7   3  445.56   38.40
  -7  14   3  510.55   53.39
  10   4  -3  391.86   44.80
 -14  10  -3  391.56   49.20
 -10  -4   3  414.46   37.10
  -4  14   3  303.77   44.30
 -10  -4   3  400.56   46.60
  13   1  -3   48.60   13.20
 -14  13  -3   93.89   25.30
 -14  13  -3   44.10   11.90
 -13  -1   3   79.19   17.40
  -1  14   3   41.20   18.80
  14 -13   3   66.29   11.10
 -13  -1   3   50.59   13.60
 -14  16  -3    1.00   14.80
  16  -2  -3   48.00    9.20
  14 -16   3   51.69   15.10
   2  14   3   33.40   24.90
 -16   2   3   24.50    7.00
   2  14   3   32.50    7.20
   2  14   3   47.60    7.50
  14 -16   3   30.70   12.30
 -14  19  -3   -3.60   11.80
  -5 -14  -3   -2.60    7.00
   5  14   3    5.40    5.60
   5  14   3    2.70    7.20
   5  14   3    1.80   14.50
 -19   5   3    5.40   11.40
  14 -19   3    6.70    5.60
  -8 -14  -3    2.80   10.70
 -14  22  -3   17.50   18.30
   8  14   3   21.20   19.50
   8  14   3    6.80    7.20
 -22   8   3    3.50   13.10
  -6  21  -3    2.50   19.70
 -15  -6  -3   20.90   13.00
  15   6   3   22.90   15.40
 -21  15   3    6.60   16.80
 -15  -3  -3    6.80    9.70
  -3  18  -3    6.20   16.90
 -18  15   3   37.20   22.50
  15   3   3   13.30   10.70
 -15   0  -3   44.30   15.60
  15 -15  -3   47.80   12.30
 -15  15   3   28.90   15.30
  15   0   3   36.60   10.40
 -15  15   3   54.09   11.80
 -15   3  -3   49.30   15.30
  12 -15  -3   27.80   10.30
   3  12  -3   45.40   20.30
 -15   3  -3   36.40    8.90
   3  12  -3   36.90    7.90
  12 -15  -3   37.30   14.40
   3  12  -3   41.10    7.10
 -12  15   3   32.40   13.10
 -12  15   3   37.70   19.90
 -15   6  -3  -10.80    6.30
   9 -15  -3   10.30    4.60
   6   9  -3   -3.00    9.90
  -9  15   3   12.70   11.70
  -6  -9   3   28.90    9.90
 -15   9  -3    1.70    8.60
   9   6  -3    0.70   10.40
  -9  -6   3   14.60    8.20
  -6  15   3    2.50   10.30
 -15  12  -3   35.20   17.70
  12   3  -3  127.99   23.20
  -3  15   3   62.29   20.50
 -12  -3   3   86.49   18.80
 -12  -3   3   86.69   20.30
  15   0  -3    0.70    6.70
 -15  15  -3    1.00   15.30
 -15  15  -3    4.40    7.50
  15 -15   3    1.40    5.60
 -15   0   3    2.80    7.50
 -15  18  -3   -1.10   11.00
 -15  18  -3   34.70   26.10
  -3 -15  -3    9.60    9.60
 -18   3   3   -1.70    9.30
   3  15   3    0.20    3.90
   3  15   3   -4.00   13.50
   3  15   3    7.30    5.10
 -15  21  -3  -14.10   11.80
  -6 -15  -3   22.80   12.40
   6  15   3    1.80    6.20
 -21   6   3    6.90   11.80
  15 -21   3    5.60    5.40
   6  15   3   28.30   22.50
 -16  -4  -3   25.50   15.40
  -4  20  -3   -3.80   17.50
 -20  16   3   10.70   16.90
  16   4   3    4.90   11.00
 -16  -1  -3   33.20   15.70
  17 -16  -3   55.59   11.00
 -16  -1  -3   85.29   21.60
  -1  17  -3   22.30   19.40
 -17  16   3   22.80   19.50
 -17  16   3   46.50    9.70
  14 -16  -3    7.00   10.70
   2  14  -3    3.20   16.60
 -16   2  -3   10.70    8.30
 -16   2  -3    8.10    9.30
 -14  16   3    3.20    8.90
 -14  16   3   -2.90   13.90
   5  11  -3    2.70   13.60
  11 -16  -3   13.00    6.40
 -16   5  -3    8.90   10.50
   5  11  -3    6.50    6.10
  -5 -11   3   -6.00    6.00
 -11  16   3    0.90    9.00
   8   8  -3   16.40   14.40
 -16   8  -3   -1.40    8.20
  -8  16   3   14.80   12.50
  -8  -8   3    5.50    7.00
  11   5  -3   -3.80    8.60
 -16  11  -3    2.40   10.40
 -11  -5   3    0.90    6.80
  -5  16   3   18.70   14.70
 -16  14  -3    9.70   19.20
 -16  14  -3   48.00    9.60
 -14  -2   3   46.30   15.60
 -14  -2   3   35.50   14.80
 -16  17  -3    6.40   16.20
 -16  17  -3   12.70   11.00
  17  -1  -3   14.90    7.60
   1  16   3   24.10   17.20
  16 -17   3   11.60    8.90
 -17   1   3  -11.10    7.50
 -17   1   3    4.00    6.80
  -4 -16  -3    2.30    8.10
 -16  20  -3    3.80   13.40
 -16  20  -3   -6.00   19.00
 -20   4   3    0.40   10.20
  16 -20   3    6.10    6.30
   4  16   3   -7.00   14.30
   4  16   3    4.40    4.90
  -2  19  -3   31.80   21.10
 -17  -2  -3   30.00   15.40
 -19  17   3   12.00   18.50
  17   2   3   26.30   12.20
 -17   1  -3   36.30   13.20
   1  16  -3   40.80   23.90
  16 -17  -3   39.30   14.70
 -17   1  -3   39.10   17.20
 -16  17   3   45.80   24.00
 -16  17   3   41.80   12.00
   4  13  -3   35.60   21.70
 -17   4  -3   43.60   17.60
   4  13  -3   43.00    8.20
   4  13  -3   48.30    9.60
  13 -17  -3   56.89   12.60
 -13  17   3   20.30   19.80
  -4 -13   3   43.20   13.00
 -13  17   3   32.90   14.30
 -17   7  -3  126.39   28.30
   7  10  -3  111.99   19.70
  10 -17  -3  119.59   13.90
   7  10  -3  146.49   30.70
  -7 -10   3  161.88   25.70
 -10  17   3  200.88   32.10
  10   7  -3  -10.80    9.90
 -17  10  -3   20.80   15.50
  -7  17   3   28.30   16.20
 -10  -7   3   34.40   13.10
 -17  13  -3   18.90   15.20
  13   4  -3   17.40   12.50
  -4  17   3   11.90   19.30
 -13  -4   3    2.00    7.70
  16   1  -3   -4.60    8.40
 -17  16  -3    6.00   15.40
 -17  16  -3   -2.80    6.80
  -1  17   3   12.30   17.00
 -16  -1   3    6.40   10.30
 -16  -1   3   21.10   12.50
 -17  19  -3   20.00   22.40
  -2 -17  -3   24.50   11.70
 -17  19  -3   54.19   16.60
   2  17   3   32.60   21.90
 -19   2   3   34.00   16.60
   0  18  -3   15.10   18.40
 -18   0  -3   20.50   14.40
 -18  18   3    8.00    7.80
 -18  18   3   20.30   20.40
 -18   3  -3   13.10   11.80
   3  15  -3   13.90   18.70
 -15  18   3    5.70   16.70
  -3 -15   3   16.10    9.40
 -15  18   3   12.50   10.80
   6  12  -3    8.30    5.50
   6  12  -3   -5.50   13.00
   6  12  -3   15.20    8.60
  12 -18  -3    9.90    6.30
 -18   6  -3   29.70   14.30
  -6 -12   3    8.90    9.20
 -12  18   3    0.90   10.30
   9   9  -3   28.60   16.90
 -18   9  -3    8.10   10.30
  -9  -9   3    2.70    7.90
  -9  18   3   12.50   14.20
  12   6  -3    1.20   10.50
 -18  12  -3   -9.00    8.50
  -6  18   3    0.90   12.30
 -12  -6   3    4.90    8.10
 -18  15  -3   -8.10   10.60
  15   3  -3   10.10   10.60
  -3  18   3    1.10   14.10
 -15  -3   3   -3.20    8.50
 -18  18  -3   20.50   25.80
  18   0  -3    5.60    8.60
 -18  18  -3   12.10    9.60
   0  18   3   29.50   21.10
 -18   0   3   -4.90    8.40
 -20  19   3    2.10   17.90
   2  17  -3   38.20   23.70
 -19   2  -3   59.59   20.40
 -17  19   3   21.20   11.90
 -17  19   3   64.69   32.10
  14 -19  -3   72.49   14.50
   5  14  -3   56.59   11.90
   5  14  -3  117.09   32.50
 -19   5  -3   75.19   22.40
   5  14  -3   85.29   12.10
 -14  19   3  101.69   22.10
  -5 -14   3  100.59   20.70
 -19   8  -3   35.90   17.40
   8  11  -3   47.90   22.40
 -11  19   3   37.70   18.10
  -8 -11   3   46.60   15.30
  11   8  -3   -6.90   11.40
 -19  11  -3    0.70   11.60
  -8  19   3   -7.50   11.90
 -11  -8   3   -1.40    8.00
 -19  14  -3   10.50   14.30
  14   5  -3   -0.30   10.50
  -5  19   3  -10.20   12.70
 -14  -5   3   18.90   11.20
 -19  17  -3   11.60   20.30
  17   2  -3   28.20   13.40
  -2  19   3   26.40   19.40
 -17  -2   3   31.00   15.40
 -19  20  -3   24.10   22.30
 -19  20  -3   29.90   27.90
  -1 -19  -3   20.10   12.60
 -19  20   3    7.20    9.10
 -19  20   3   -5.90   17.90
   4  16  -3   15.20   21.40
 -20   4  -3    7.60   11.80
 -16  20   3   12.70   23.70
  -4 -16   3   11.80   10.60
 -16  20   3   -1.90    9.70
  13 -20  -3    5.20    5.80
   7  13  -3    1.80   14.20
   7  13  -3    0.30    5.60
 -20   7  -3    8.90   13.80
   7  13  -3    3.20    8.40
 -13  20   3   23.90   16.80
  -7 -13   3    1.90    8.50
  10  10  -3  -11.80   11.30
 -20  10  -3    2.60   12.70
 -10  20   3   24.70   17.80
 -10 -10   3   -3.20    6.10
  13   7  -3    7.80   13.70
 -20  13  -3   18.00   18.10
  -7  20   3    6.90   16.40
 -13  -7   3   -7.10    5.30
 -20  16  -3    6.20   18.00
  16   4  -3    4.60   11.70
  -4  20   3   12.30   17.70
 -16  -4   3    1.00   10.20
 -20  19  -3   19.70   24.10
  19   1  -3   12.70   10.40
   6  15  -3   21.70    7.40
 -21   6  -3    5.30   12.40
   6  15  -3   40.60   23.40
 -15  21   3    4.40   14.30
  -6 -15   3   24.10   12.40
   9  12  -3   23.60    9.30
 -21   9  -3   20.00   15.80
   9  12  -3    8.50   18.30
 -12  21   3    3.80   14.20
  -9 -12   3   -1.20    7.60
 -21  12  -3   13.80   16.80
  12   9  -3   -3.20   12.10
  -9  21   3   11.00   15.10
 -12  -9   3   10.80   11.30
 -21  15  -3   -8.70   11.80
  15   6  -3   16.70   15.70
  -6  21   3   -9.80   14.90
 -15  -6   3    7.90   11.00
   8  14  -3    9.60    7.20
   8  14  -3    4.20   18.70
 -22   8  -3    5.20   15.00
  -8 -14   3   -2.90    8.60
 -14  22   3   10.00   15.10
  11  11  -3   -1.70   15.00
 -22  11  -3    8.70   15.10
 -11 -11   3    4.80    9.60
 -11  22   3    0.10   16.10
 -22  14  -3   25.70   21.10
  14   8  -3   15.80   17.40
  -8  22   3   24.50   19.40
 -14  -8   3   -3.50   10.60
  -1   0  -4 1379.36   88.09
   1  -1  -4 1349.47   88.29
   0   1  -4 1355.36   88.89
   1  -1  -4 1351.56   86.89
  -1   0  -4 1367.46   87.79
   0   1  -4 1333.07   87.89
   0  -1   4 1337.77   87.99
   1   0   4 1362.66   88.09
  -1   1   4 1268.47   86.89
  -1   1   4 1368.26   88.29
   0  -1   4 1346.57   88.69
   1   0   4 1379.66   87.69
  -1   3  -4  162.38   17.00
  -1   3  -4  148.99   11.20
  -2  -1  -4  181.18   14.20
  -2  -1  -4  141.99   12.10
   3  -2  -4  145.19   12.20
   3  -2  -4  150.38   13.10
   1  -3   4  138.79   18.90
  -3   2   4  156.38   12.50
   1  -3   4  155.58   11.40
   1  -3   4  161.18   15.10
   2   1   4  165.28   13.30
  -3   2   4  149.59   13.40
   2   1   4  162.38   12.30
  -2   2  -4 3730.23  240.08
  -2   2  -4 3639.44  237.38
   2   0  -4 3567.94  238.08
   0  -2  -4 3692.53  239.28
  -2   2  -4 3556.94  238.18
   2  -2   4 3852.61  239.88
   0   2   4 3710.03  237.48
  -2   0   4 3816.32  238.78
   2  -2   4 3719.13  237.48
  -2   0   4 3651.33  237.48
  -2   0   4 3642.24  237.88
   0   2   4 3615.64  240.08
   5  -3  -4  334.17   23.50
  -3  -2  -4  349.77   28.20
   5  -3  -4  320.77   26.50
  -3  -2  -4  370.26   25.70
   5  -3  -4  328.97   25.70
  -2   5  -4  381.06   30.40
  -2   5  -4  343.17   22.80
  -5   3   4  318.07   26.80
   3   2   4  358.86   25.40
   2  -5   4  315.67   28.70
   2  -5   4  349.17   32.60
   2  -5   4  338.87   22.90
  -5   3   4  322.87   26.00
   3   2   4  296.17   26.80
   2  -3  -4  161.88   13.50
   2  -3  -4  160.48   12.50
   1   2  -4  136.79   12.20
   2  -3  -4  164.88   13.90
  -3   1  -4  162.48   13.50
   1   2  -4  178.48   16.10
  -2   3   4  155.98   14.10
  -1  -2   4  151.58   12.40
  -2   3   4  156.38   12.60
   3  -1   4  152.38   13.10
  -1  -2   4  185.98   15.80
  -2   3   4  158.48   13.60
   4  -1  -4  448.66   31.70
  -1  -3  -4  463.55   31.20
  -1  -3  -4  450.35   35.00
   4  -1  -4  428.16   33.40
   4  -1  -4  488.35   32.50
  -3   4  -4  441.76   34.40
  -3   4  -4  361.26   35.70
   3  -4   4  462.55   35.30
  -4   1   4  460.15   32.50
  -4   1   4  456.75   34.00
   1   3   4  506.55   35.20
   3  -4   4  434.26   30.80
   1   3   4  461.65   32.00
   3  -4   4  439.06   36.00
  -3   7  -4  162.98   23.50
   7  -4  -4  226.18   18.50
  -4  -3  -4  181.98   16.90
  -4  -3  -4  217.78   25.20
   7  -4  -4  187.18   13.90
   7  -4  -4  195.18   18.90
   4   3   4  212.38   23.10
   3  -7   4  152.58   25.60
   3  -7   4  147.09   21.60
   4   3   4  206.28   17.10
  -7   4   4  197.48   21.20
   3  -7   4  188.68   13.60
   4  -4  -4 5573.14  362.56
  -4   0  -4 5638.94  362.96
   4  -4  -4 5731.83  362.96
   0   4  -4 5597.84  360.56
  -4   0  -4 5464.65  362.96
   0   4  -4 5703.83  367.66
   4   0   4 5787.82  363.96
  -4   4   4 5562.04  364.06
   0  -4   4 5554.94  360.76
  -4   4   4 5546.35  363.16
   0  -4   4 5364.86  366.46
  -4   4   4 5698.23  362.06
   4   0   4 5671.83  362.96
   1  -4  -4  455.35   29.80
  -4   3  -4  408.66   30.50
  -4   3  -4  388.26   32.90
   1  -4  -4  452.85   34.00
   3   1  -4  402.06   30.70
   3   1  -4  406.86   33.00
   3   1  -4  443.16   32.00
   4  -3   4  473.65   33.30
  -1   4   4  454.15   29.90
  -3  -1   4  444.66   31.20
  -3  -1   4  443.26   32.20
  -3  -1   4  416.36   32.50
  -4   6  -4  632.74   56.39
  -2  -4  -4  730.93   53.99
   6  -2  -4  737.33   47.90
  -4   6  -4  649.14   52.79
   6  -2  -4  736.23   49.99
  -2  -4  -4  674.73   48.80
  -6   2   4  693.83   50.09
   4  -6   4  724.13   47.80
   4  -6   4  640.94   54.39
   2   4   4  700.33   48.00
   2   4   4  741.33   53.39
   4  -6   4  666.23   51.79
   9  -5  -4  457.75   36.60
   9  -5  -4  430.26   34.70
  -4   9  -4  354.96   42.40
  -5  -4  -4  427.76   34.00
  -5  -4  -4  358.06   37.30
   4  -9   4  509.05   41.20
   4  -9   4  501.65   54.49
  -9   5   4  350.56   34.60
   4  -9   4  441.56   28.50
   5   4   4  407.16   37.00
   4  -9   4  426.86   28.80
   6  -5  -4   43.30    8.40
   6  -5  -4   48.30    8.90
  -1   6  -4   26.70   10.50
  -5  -1  -4   42.50    8.40
  -1   6  -4   36.50    3.90
  -5  -1  -4   43.60    9.00
   6  -5  -4   34.50    6.40
  -6   5   4   37.90    5.90
   5   1   4   43.30    8.70
   5   1   4   26.60    6.10
  -6   5   4   40.70    9.20
   1  -6   4   31.10    9.80
   1  -6   4   32.10    4.00
   3  -5  -4  330.27   27.60
   2   3  -4  321.57   29.60
  -5   2  -4  312.27   26.50
   3  -5  -4  331.87   24.30
   3  -5  -4  325.67   27.90
   2   3  -4  350.46   25.20
   5  -2   4  343.57   26.30
  -2  -3   4  352.26   29.40
  -3   5   4  307.67   25.30
  -3   5   4  324.27   29.60
  -2  -3   4  360.76   25.50
  -3   5   4  365.96   27.50
  -5   5  -4  451.95   34.00
  -5   5  -4  416.86   36.50
   0  -5  -4  434.96   30.10
   0  -5  -4  396.86   36.10
   5   0  -4  450.65   32.60
   5   0  -4  393.66   33.30
   5   0  -4  457.65   34.40
   5  -5   4  451.05   35.70
  -5   0   4  407.96   32.40
   0   5   4  456.25   30.50
  -5   0   4  415.16   32.60
   5  -5   4  511.25   34.40
   8  -3  -4   20.50    7.60
  -3  -5  -4   19.40    9.60
   8  -3  -4   32.80    8.10
   8  -3  -4   31.80    4.90
  -5   8  -4   15.20   11.20
  -5   8  -4   23.00    9.70
  -3  -5  -4   25.60    6.80
  -8   3   4   20.10    7.10
   3   5   4   11.90    8.30
   5  -8   4   42.40   10.70
   5  -8   4   29.60   11.00
   3   5   4   24.30    5.30
   5  -8   4   24.10    4.30
  -6  -5  -4    9.30    9.20
  -5  11  -4   26.70   12.50
  11  -6  -4   -3.90    4.60
  11  -6  -4    6.10    6.70
   6   5   4    8.60    8.50
   5 -11   4   21.70   10.30
 -11   6   4   -4.90    5.80
   5 -11   4   26.00   13.50
   8  -6  -4  533.45   39.90
  -6  -2  -4  449.26   38.00
   8  -6  -4  503.95   38.90
  -2   8  -4  512.65   45.20
  -6  -2  -4  464.35   40.20
   8  -6  -4  491.85   35.40
  -8   6   4  484.55   40.40
   6   2   4  542.15   40.10
   6   2   4  486.75   37.70
   2  -8   4  494.45   44.30
   1   5  -4   41.50    5.90
   5  -6  -4   20.30    7.10
   5  -6  -4   41.70    7.10
  -6   1  -4   30.70    6.60
   1   5  -4   41.90   11.90
  -6   1  -4   23.50    6.70
   5  -6  -4   40.40    9.10
   6  -1   4   32.50    5.90
  -5   6   4   35.70    7.30
   6  -1   4   29.80    7.20
  -1  -5   4   42.70   11.10
  -5   6   4   39.80    8.00
  -5   6   4   33.60    9.50
  -6   4  -4  686.53   51.09
   2  -6  -4  630.64   51.59
   4   2  -4  580.44   50.49
   2  -6  -4  715.43   45.60
   2  -6  -4  640.44   53.69
   4   2  -4  644.24   48.60
  -6   4  -4  704.43   46.60
  -2   6   4  682.73   45.70
  -4  -2   4  678.23   48.20
  -2   6   4  726.73   51.89
   6  -4   4  718.53   50.19
  -4  -2   4  638.24   50.49
   7  -1  -4   39.50   11.70
   7  -1  -4   37.30    8.30
  -6   7  -4   28.00   10.30
  -1  -6  -4   16.10    8.50
  -6   7  -4   46.30   11.10
   7  -1  -4   53.99   11.40
  -7   1   4   44.70    7.30
  -7   1   4   28.90    7.40
   1   6   4   39.40   11.60
   6  -7   4   42.00    9.10
   6  -7   4   14.00    7.40
   1   6   4   37.00    5.90
  -4  -6  -4  387.46   42.40
  10  -4  -4  339.47   30.50
  -6  10  -4  422.36   43.10
  -4  -6  -4  353.96   29.90
  10  -4  -4  300.27   31.40
  -6  10  -4  255.47   41.30
   6 -10   4  260.07   39.00
   6 -10   4  390.36   35.10
   6 -10   4  368.86   25.40
   4   6   4  372.56   41.40
   4   6   4  366.16   27.70
 -10   4   4  369.16   31.80
  -7  -6  -4   18.50    8.90
  -6  13  -4   54.69   17.10
 -13   7   4   36.00   12.40
   7   6   4   32.20   12.70
  -3  10  -4  571.24   46.60
  -7  -3  -4  345.47   34.10
  10  -7  -4  504.75   37.50
  -7  -3  -4  485.75   40.50
  10  -7  -4  416.86   36.60
   3 -10   4  435.16   49.00
 -10   7   4  413.56   38.00
   7   3   4  408.76   34.30
   7   3   4  366.66   36.10
   3 -10   4  549.15   61.89
   7  -7  -4 2381.96  156.08
   0   7  -4 2333.47  149.59
  -7   0  -4 2363.56  155.28
  -7   0  -4 2132.99  154.08
   7  -7  -4 2321.17  154.38
   7  -7  -4 2327.07  154.28
   0   7  -4 2284.37  161.48
   7   0   4 2387.96  153.18
  -7   7   4 2289.17  152.68
   0  -7   4 2294.77  161.08
  -7   7   4 2252.57  158.08
   7   0   4 2297.47  154.38
   3   4  -4  165.28   23.70
   4  -7  -4  217.08   25.10
  -7   3  -4  168.78   20.40
   3   4  -4  169.58   16.40
  -7   3  -4  200.58   15.00
   4  -7  -4  196.18   15.70
   4  -7  -4  196.08   23.70
  -4   7   4  164.58   24.60
   7  -3   4  210.58   18.80
  -3  -4   4  215.28   25.30
  -4   7   4  181.88   15.60
  -4   7   4  170.68   21.10
  -7   6  -4   40.00    8.60
   6   1  -4   41.40    8.30
   1  -7  -4   33.50    4.70
   1  -7  -4   13.60    9.30
   6   1  -4   20.60    8.50
  -7   6  -4   39.30   11.50
   6   1  -4   41.80    9.60
  -6  -1   4   28.20    8.20
  -6  -1   4   37.30    7.80
  -1   7   4   36.50    5.30
  -1   7   4   46.20   11.00
   7  -6   4   41.30   10.00
  -7   9  -4   51.59   17.10
   9  -2  -4   54.49   13.40
   9  -2  -4   60.49    9.80
  -7   9  -4   51.89   12.50
  -2  -7  -4   69.49   16.30
   2   7   4   60.79   15.60
  -9   2   4   47.20    7.30
   7  -9   4   77.19   16.90
   7  -9   4   42.40   11.10
  -9   2   4   73.69   13.10
   2   7   4   67.49    8.90
  -5  -7  -4  719.33   54.59
  -7  12  -4  650.83   60.19
   7 -12   4  687.03   59.99
 -12   5   4  729.03   57.59
   5   7   4  710.83   60.69
   7 -12   4  715.13   48.20
   5   7   4  715.23   51.59
  -7  15  -4   15.60   14.30
  -8  -7  -4   21.60    9.90
 -15   8   4   55.79   17.60
   8   7   4   81.09   20.50
  -8  -4  -4   71.09   18.60
  -4  12  -4   33.10   15.50
  -8  -4  -4   39.30   10.70
 -12   8   4   24.60   10.70
   8   4   4   35.10   12.20
  -8  -1  -4   33.20    9.00
   9  -8  -4   20.80    7.70
  -8  -1  -4   14.30    8.10
  -1   9  -4   14.10   10.50
   9  -8  -4   36.50    8.70
   9  -8  -4   40.20    9.70
   8   1   4   34.90    8.70
   1  -9   4   22.60   10.70
   8   1   4   38.80    9.40
  -9   8   4   19.50   10.00
  -9   8   4   25.90    6.20
  -8   2  -4  414.26   37.30
   6  -8  -4  510.45   35.60
   2   6  -4  447.76   34.30
   2   6  -4  471.55   43.50
  -8   2  -4  432.06   34.60
   6  -8  -4  467.75   39.70
   6  -8  -4  467.45   39.20
  -6   8   4  489.95   43.40
  -2  -6   4  521.05   44.10
  -6   8   4  549.74   38.70
   8  -2   4  494.35   37.80
   3  -8  -4   16.00    8.90
   5   3  -4   25.40    9.30
   5   3  -4   23.40    7.10
   3  -8  -4   22.40   11.40
   3  -8  -4   22.50    4.20
  -8   5  -4   25.00    8.70
  -8   5  -4   12.50    4.10
  -5  -3   4   31.80    9.40
  -3   8   4   19.60    4.10
  -3   8   4    1.60    6.10
  -5  -3   4   13.40    5.30
   8  -5   4   31.80    8.00
   0  -8  -4  597.74   62.39
   8   0  -4  515.55   42.60
   8   0  -4  544.45   44.70
  -8   8  -4  489.15   47.80
  -8   8  -4  598.84   44.20
   8  -8   4  580.84   41.70
  -8   0   4  548.95   43.10
  -8   0   4  514.35   41.70
   0   8   4  548.65   38.10
   0   8   4  611.84   49.00
  11  -3  -4   21.00    4.40
  -8  11  -4   -3.70    6.60
  -8  11  -4   18.10   13.70
  -3  -8  -4    7.10   11.60
  11  -3  -4   14.00    7.10
   8 -11   4   16.60    9.30
 -11   3   4   17.20    7.60
   3   8   4   18.60   10.90
   3   8   4   23.30    5.90
   8 -11   4    6.50    4.80
  -8  14  -4   57.49   18.40
  -6  -8  -4  122.79   18.70
 -14   6   4   58.09   14.90
   6   8   4  101.79   14.30
   6   8   4   47.50   17.20
   8 -14   4   73.79    8.50
  -9  -8  -4   64.49   16.80
  -8  17  -4   36.10   18.80
 -17   9   4   98.99   23.30
   9   8   4   73.19   20.40
   9   8   4   87.79   15.70
  -5  14  -4   88.69   23.90
  -9  -5  -4  107.79   19.50
 -14   9   4   98.29   21.00
   9   5   4   77.19   19.40
  -9  -2  -4   98.99   17.50
  -2  11  -4   89.89   22.50
  11  -9  -4  135.89   15.10
  -9  -2  -4   90.59   19.00
  11  -9  -4   80.89   16.40
  11  -9  -4  134.19   19.80
 -11   9   4  125.29   13.10
   9   2   4  114.69   18.10
 -11   9   4  109.99   22.00
   1   8  -4   35.20    5.50
   8  -9  -4   15.20    8.10
  -9   1  -4   26.90    8.50
   1   8  -4    8.10   10.30
   8  -9  -4    8.40    6.60
  -9   1  -4   21.30    8.20
   8  -9  -4   33.30    7.90
  -8   9   4   17.10   10.50
  -8   9   4   26.70    8.40
   9  -1   4   27.00    8.90
  -1  -8   4   27.70   12.50
   9  -1   4   24.20    6.00
   4   5  -4  439.16   40.20
   5  -9  -4  428.86   38.10
   4   5  -4  449.36   33.20
   5  -9  -4  418.36   44.70
   5  -9  -4  402.46   30.00
  -9   4  -4  419.26   35.90
  -9   4  -4  405.56   29.30
  -5   9   4  418.36   30.90
  -5   9   4  367.76   35.70
  -4  -5   4  411.46   38.80
  -4  -5   4  421.16   33.30
   7   2  -4   68.99   11.80
   2  -9  -4   54.19    6.10
  -9   7  -4   56.99   13.80
   7   2  -4   69.59   14.40
   7   2  -4   56.69   12.30
  -9   7  -4   65.99   10.40
  -2   9   4   26.10   11.70
  -7  -2   4   54.19   10.90
  -7  -2   4   45.80   12.30
   9  -7   4   44.70   11.00
  -2   9   4   61.89    7.00
  10  -1  -4  180.98   20.60
  -9  10  -4  173.18   31.50
  -9  10  -4  199.08   25.50
  10  -1  -4  163.58   21.00
  10  -1  -4  143.09   23.20
  -1  -9  -4  155.88   28.40
   9 -10   4  187.98   22.80
 -10   1   4  188.98   17.60
 -10   1   4  203.68   24.60
   1   9   4  174.58   26.80
   9 -10   4  201.48   28.80
   1   9   4  176.18   15.00
  -4  -9  -4   13.50    6.60
  -9  13  -4   17.60   12.30
  -9  13  -4   13.10   15.00
   4   9   4    8.30   10.40
   9 -13   4   32.00   12.80
 -13   4   4   18.20    8.90
   9 -13   4   17.70    6.10
   4   9   4   17.50    5.60
  -9  16  -4   20.10   14.80
  -7  -9  -4   12.50    8.10
   7   9   4   -4.10    9.90
 -16   7   4   16.00   10.50
   7   9   4    4.60    5.90
   9 -16   4    8.50    3.30
 -10  -9  -4   63.69   17.80
 -19  10   4   28.00   16.30
  10   9   4  108.69   18.20
  10   9   4   57.59   22.20
  -6  16  -4   24.50   16.20
 -10  -6  -4   11.50    8.40
  10   6   4   17.70   11.40
 -16  10   4   39.40   16.40
 -10  -3  -4   28.60   10.40
  -3  13  -4   37.80   16.50
 -10  -3  -4   42.70   14.10
  10   3   4   26.10   10.70
 -13  10   4   51.19   15.20
  10 -10  -4    9.40    7.10
 -10   0  -4   10.70    6.20
  10 -10  -4   -0.90    4.00
 -10   0  -4    2.90    6.60
   0  10  -4    0.60    8.40
  10 -10  -4   -4.10    5.20
 -10  10   4    5.00    8.50
 -10  10   4    3.20    4.40
  10   0   4   -0.50    3.90
 -10   3  -4  437.46   32.90
   3   7  -4  431.26   33.50
   7 -10  -4  438.76   40.10
   7 -10  -4  422.96   33.20
   3   7  -4  402.96   47.10
 -10   3  -4  475.65   41.40
   7 -10  -4  452.75   39.80
  -7  10   4  483.65   38.70
  -7  10   4  454.85   51.99
  10  -3   4  457.65   37.30
  -3  -7   4  347.47   44.70
   6   4  -4  355.56   41.50
 -10   6  -4  382.16   35.50
   6   4  -4  336.77   31.10
   4 -10  -4  356.46   25.80
   4 -10  -4  430.36   47.60
 -10   6  -4  367.26   26.90
  -4  10   4  360.56   26.60
  -6  -4   4  382.06   31.40
  10  -6   4  338.47   31.90
  -4  10   4  400.46   36.50
  -6  -4   4  403.36   42.40
 -10   9  -4  189.98   22.10
   1 -10  -4  154.68   26.80
   9   1  -4  147.19   21.70
   9   1  -4  168.18   21.00
 -10   9  -4  177.28   28.20
   9   1  -4  188.58   26.00
  -1  10   4  185.18   28.80
  10  -9   4  188.38   25.70
  -9  -1   4  197.38   24.40
  -9  -1   4  178.58   22.70
  10  -9   4  182.88   16.90
  -1  10   4  190.78   14.30
  12  -2  -4  386.36   29.30
 -10  12  -4  255.17   44.30
 -10  12  -4  397.56   36.70
 -12   2   4  371.46   28.20
  10 -12   4  365.66   34.50
   2  10   4  365.76   27.90
 -12   2   4  333.57   38.30
   2  10   4  296.57   41.20
  10 -12   4  403.56   32.20
  -5 -10  -4    1.10    6.10
 -10  15  -4   19.80   13.60
  10 -15   4    1.80    4.50
  10 -15   4    0.60    3.00
   5  10   4    5.80   10.10
   5  10   4   -2.90    3.70
 -15   5   4   -5.70    5.00
  -8 -10  -4   12.00    9.10
 -10  18  -4    1.00   13.30
   8  10   4   11.00    7.40
   8  10   4   23.70   15.00
 -18   8   4    2.20   10.60
 -10  21  -4   20.70   19.20
 -11 -10  -4    7.60   10.00
  11  10   4   10.20    9.80
  11  10   4   25.40   16.70
 -21  11   4    6.60   12.10
  -7  18  -4   -2.40   14.30
 -11  -7  -4    3.80    8.90
 -18  11   4  -15.10    8.20
  11   7   4   -7.40    9.90
  -4  15  -4   27.50   17.00
 -11  -4  -4   16.20    8.50
 -15  11   4    7.40   10.40
  11   4   4   20.70   11.50
  -1  12  -4   -5.10    8.90
 -11  -1  -4    0.10    5.10
  12 -11  -4    5.00    5.90
  12 -11  -4    4.30    5.80
 -11  -1  -4   -5.50    6.80
 -12  11   4   11.00    5.20
  11   1   4   11.00    6.40
 -12  11   4    2.50    7.00
 -11   2  -4  117.59   19.00
   2   9  -4  106.99   22.40
 -11   2  -4   81.09   14.00
   9 -11  -4  139.39   22.10
   2   9  -4  101.39   12.70
   9 -11  -4  129.79   16.90
   9 -11  -4  168.08   23.10
  -9  11   4  128.09   28.90
  -9  11   4  122.39   18.20
 -11   5  -4   -4.40    5.00
   6 -11  -4    6.50    3.60
   5   6  -4    7.90    5.10
   5   6  -4    3.10   10.30
   6 -11  -4   18.90   10.00
  11  -5   4   12.40    8.80
  -5  -6   4    5.20    4.70
  -6  11   4    4.00    7.70
  -5  -6   4    9.70    9.70
   8   3  -4   19.80    9.30
   3 -11  -4   20.90   12.70
   8   3  -4   27.00   10.60
 -11   8  -4   20.20   10.20
   3 -11  -4   22.90   11.60
  -8  -3   4   16.30    9.30
  -3  11   4   17.00    3.50
  -3  11   4   18.90   11.30
  -8  -3   4   15.50    6.80
 -11  11  -4  -10.50    5.50
 -11  11  -4   12.80    7.80
  11   0  -4   -4.50    5.60
  11 -11   4   -0.30    3.90
   0  11   4   12.20   10.50
 -11   0   4    0.90    4.80
   0  11   4   -1.10    2.60
 -11   0   4    5.00    6.10
 -11  14  -4  116.29   32.00
 -11  14  -4  240.68   32.00
  -3 -11  -4  230.08   27.60
   3  11   4  210.78   18.40
  11 -14   4  183.88   28.30
 -14   3   4  224.38   29.40
  11 -14   4  171.88   22.80
   3  11   4  219.78   35.30
 -11  17  -4   18.00   15.50
  -6 -11  -4   29.80   12.00
  11 -17   4   25.00    7.00
  11 -17   4   23.70    5.70
   6  11   4   26.10    8.90
 -17   6   4   25.30   12.80
   6  11   4   29.90   16.00
  -9 -11  -4   -8.10    4.80
 -11  20  -4   -1.70   16.10
   9  11   4    0.70    6.30
   9  11   4  -10.00   11.10
 -20   9   4   -4.20   11.00
  -8  20  -4   23.40   18.70
 -12  -8  -4    3.50    9.90
  12   8   4    0.00    7.30
 -20  12   4    7.30   13.10
  -5  17  -4  138.19   32.90
  12   5   4  138.09   24.30
 -17  12   4   84.29   25.70
  -2  14  -4   37.30   19.70
 -12  -2  -4   44.70   14.40
 -12  -2  -4   40.90   15.20
  14 -12  -4   41.80    8.70
 -14  12   4   42.90   17.50
  12   2   4   47.40   13.30
  11 -12  -4    1.00    5.50
   1  11  -4    3.30    2.60
 -12   1  -4   -3.00    6.10
 -12   1  -4   -8.30    3.30
  11 -12  -4   -2.40    5.60
   1  11  -4    5.20    2.70
   1  11  -4    7.10   10.90
 -11  12   4    7.90    6.00
 -11  12   4   15.20   12.20
  12  -1   4    2.50    4.80
   4   8  -4   42.50    9.30
   8 -12  -4   51.39   15.30
   8 -12  -4   51.09    9.20
 -12   4  -4   12.30    8.80
   4   8  -4   25.80   13.30
 -12   4  -4   39.50    7.30
  -8  12   4   42.50   16.80
  -4  -8   4   39.00   10.70
  -8  12   4   73.39   15.60
   5 -12  -4  708.83   47.20
   7   5  -4  736.73   60.79
   5 -12  -4  617.34   62.69
 -12   7  -4  818.72   61.39
   5 -12  -4  720.73   62.09
   7   5  -4  660.43   57.79
  -7  -5   4  663.93   59.69
  -7  -5   4  648.14   53.89
  -5  12   4  728.73   60.49
  10   2  -4  355.76   40.00
 -12  10  -4  416.46   48.80
 -12  10  -4  345.97   30.60
  -2  12   4  346.57   44.00
 -10  -2   4  408.36   35.20
 -10  -2   4  391.06   36.30
 -12  13  -4  112.79   20.10
  13  -1  -4  105.09   15.80
 -12  13  -4  107.39   28.50
  12 -13   4  115.69   18.40
 -13   1   4  110.69   15.20
   1  12   4   77.39   22.00
   1  12   4   93.69   11.30
 -13   1   4  108.79   20.50
  12 -13   4   92.69   16.90
 -12  16  -4    6.30   15.40
  -4 -12  -4   -6.00    4.90
 -12  16  -4    6.00   11.30
 -16   4   4    0.10    9.20
   4  12   4    6.60    5.00
  12 -16   4   -3.10    3.80
  12 -16   4    6.30    6.20
   4  12   4    6.60   13.10
 -12  19  -4   -0.40   14.60
  -7 -12  -4   -3.70    5.30
 -19   7   4    2.70   11.20
   7  12   4   12.00    7.30
   7  12   4   32.30   18.70
  12 -19   4    8.90    4.70
  12 -19   4    2.60    3.40
 -12  22  -4  -15.30   14.20
 -10 -12  -4   26.30   12.60
  10  12   4  -11.10   12.70
 -22  10   4    2.30   12.50
  10  12   4   -7.90    6.50
  -9  22  -4   -5.40   17.00
 -13  -9  -4   -5.80    6.70
  13   9   4   16.50   17.90
 -22  13   4   -9.90    9.40
  13   9   4   -5.90    7.30
  -6  19  -4   11.20   15.20
 -13  -6  -4   83.69   19.90
  13   6   4   97.39   22.70
 -19  13   4   66.89   25.10
 -13  -3  -4   -2.40    5.90
  -3  16  -4   21.60   17.60
 -16  13   4    7.30   11.30
  13   3   4    1.40    7.50
   0  13  -4   40.80   18.30
  13 -13  -4   40.90   11.90
 -13   0  -4   58.89   15.00
 -13   0  -4   46.30   14.50
 -13  13   4   44.80   10.10
 -13  13   4   59.99   18.90
  13   0   4   54.29   11.40
 -13   3  -4   31.60    8.40
   3  10  -4   71.89   21.20
 -13   3  -4   19.00    9.10
  10 -13  -4   30.70    8.10
   3  10  -4   28.90    7.40
 -10  13   4   18.00    9.90
 -10  13   4   39.10   16.50
   7 -13  -4   31.20   14.70
 -13   6  -4   46.90   14.10
   7 -13  -4   36.30    6.30
   6   7  -4   32.80   14.90
   6   7  -4   39.00   10.20
  -7  13   4   20.70   11.90
  -6  -7   4   20.50    8.70
 -13   9  -4   41.20   15.00
   9   4  -4   25.00   12.40
  -4  13   4   15.80   10.80
  -9  -4   4   23.80    9.10
  -9  -4   4   13.40    9.90
 -13  12  -4   99.99   16.50
 -13  12  -4   66.59   21.70
  12   1  -4  116.49   19.60
  -1  13   4   87.79   22.80
  13 -12   4  114.39   14.90
 -12  -1   4   75.09   17.80
 -12  -1   4   92.89   17.50
 -13  15  -4   16.70   16.30
  15  -2  -4   21.80    7.10
 -13  15  -4   35.10   14.40
   2  13   4   48.90    9.20
  13 -15   4   46.60   12.10
 -15   2   4   27.90   12.10
   2  13   4   41.60   19.10
   2  13   4   26.00    6.40
 -15   2   4   39.90    7.70
  13 -15   4   32.80   12.00
 -13  18  -4  -10.90    9.20
  -5 -13  -4    4.90    8.10
 -18   5   4   -5.20    9.20
  13 -18   4    0.40    4.00
  13 -18   4    8.30    6.50
   5  13   4   -8.00   11.40
   5  13   4   -0.70    5.00
 -13  21  -4   -5.30   14.20
  -8 -13  -4   -2.90    7.90
   8  13   4    4.30   17.60
 -21   8   4   -8.20   11.10
   8  13   4    3.50    6.20
 -14  -7  -4   42.90   17.70
  -7  21  -4   -3.30   16.40
  14   7   4   41.60   17.00
 -21  14   4   33.80   19.60
  14   7   4   22.00   11.30
 -14  -4  -4    2.10   10.30
  -4  18  -4   45.50   20.90
  14   4   4   16.90   11.80
 -18  14   4   25.00   17.90
  15 -14  -4   65.39   12.60
  -1  15  -4   36.30   20.70
 -14  -1  -4   42.80   14.90
 -14  -1  -4   68.59   18.00
 -15  14   4   18.50   14.70
  14   1   4   55.69   13.20
 -15  14   4   54.69   10.20
   2  12  -4   33.40   18.60
 -14   2  -4   41.90   12.10
   2  12  -4   44.40    6.40
   2  12  -4   40.80    7.30
 -14   2  -4   52.09   14.70
  12 -14  -4   68.49   13.70
  12 -14  -4   40.70   21.40
 -12  14   4   49.90   13.00
 -12  14   4   79.59   23.30
 -14   5  -4  135.09   23.20
   5   9  -4  118.69   17.50
   9 -14  -4  109.19   14.10
   9 -14  -4  100.89   25.50
   5   9  -4  111.49   25.80
  -9  14   4   97.89   20.40
  -5  -9   4  117.79   19.60
   8   6  -4   94.59   17.30
   8   6  -4   93.49   23.80
 -14   8  -4   75.89   19.20
   6 -14  -4   90.99    7.90
  -6  14   4  145.69   26.40
  -8  -6   4   99.59   18.20
 -14  11  -4  178.18   18.50
 -14  11  -4  208.98   36.20
  11   3  -4  272.67   33.70
 -11  -3   4  247.08   32.70
  -3  14   4  230.48   35.80
 -11  -3   4  253.97   31.10
  14   0  -4  107.39   18.60
 -14  14  -4  122.59   31.50
 -14  14  -4  113.59   19.70
   0  14   4  132.49   29.80
 -14   0   4  136.29   24.60
  14 -14   4  158.98   20.30
 -14   0   4  154.88   21.00
 -14  17  -4   13.20   12.20
 -14  17  -4  -14.20   12.00
   3  14   4    1.40    4.30
   3  14   4   -0.80   14.50
  14 -17   4    2.10    6.60
   3  14   4    3.20    5.60
 -17   3   4  -12.00    6.00
  -6 -14  -4   17.80   11.10
 -14  20  -4    2.10   14.50
   6  14   4   -0.80   14.90
   6  14   4   32.60   16.50
 -20   6   4   -4.00   11.40
  14 -20   4    7.40    5.50
  -5  20  -4   -4.30   16.60
 -15  -5  -4   -4.70    8.40
 -20  15   4   -3.50   13.40
  15   5   4    0.60   10.50
 -15  -2  -4   41.80   15.40
  -2  17  -4  106.89   33.20
 -17  15   4   98.79   29.40
  15   2   4   66.69   16.30
 -15   1  -4   52.49   14.70
  14 -15  -4   65.89   16.70
 -15   1  -4   28.20   12.10
   1  14  -4   14.50   15.20
 -14  15   4   51.29   12.50
 -14  15   4   96.09   28.00
   4  11  -4   16.70    6.60
   4  11  -4   29.60   19.00
  11 -15  -4   25.40    8.50
  11 -15  -4   -0.40   11.60
 -15   4  -4    9.90   10.30
  -4 -11   4   14.10    8.50
 -11  15   4   14.60   17.30
 -11  15   4    9.40    9.40
   8 -15  -4   43.80    7.20
   7   8  -4   54.99   13.20
   7   8  -4   32.00   17.30
 -15   7  -4   34.10   13.80
  -8  15   4   79.89   20.70
  -7  -8   4   40.60   11.90
 -15  10  -4    8.70   10.30
  10   5  -4    0.30    8.50
 -10  -5   4    1.30    6.10
  -5  15   4  -13.80    7.30
 -15  13  -4   36.40    9.40
  13   2  -4   29.80   11.40
 -15  13  -4   14.40   14.20
 -13  -2   4    7.40    9.00
  -2  15   4   31.60   16.50
 -13  -2   4   32.40   13.30
  16  -1  -4   11.90    7.40
 -15  16  -4   17.70   18.50
 -15  16  -4   15.00   11.40
  15 -16   4    3.30    6.80
 -16   1   4   23.30   11.90
   1  15   4   35.70   19.60
 -16   1   4   21.60    7.90
 -15  19  -4   -0.40   16.80
 -15  19  -4   -5.50   10.90
  -4 -15  -4   10.90    9.70
 -19   4   4    7.60   11.60
   4  15   4    1.90    6.50
  15 -19   4    1.50    7.60
   4  15   4    7.40    5.60
  15 -19   4    3.00    6.50
   4  15   4   18.80   19.30
  -7 -15  -4   12.20   13.10
 -15  22  -4   30.60   20.30
   7  15   4   12.30    7.90
   7  15   4    3.60   17.10
 -22   7   4   -0.30   13.50
 -16  -3  -4   43.30   16.60
  -3  19  -4   45.60   23.80
  16   3   4   28.80   13.30
 -19  16   4   26.40   21.80
   0  16  -4   33.80   21.80
 -16   0  -4    3.50    9.20
  16 -16  -4   17.70    9.90
  16   0   4   44.80   11.40
 -16  16   4   34.50   10.20
  13 -16  -4   -4.80    9.00
 -16   3  -4    5.60    6.30
  13 -16  -4    7.30    6.80
   3  13  -4    5.60    3.70
   3  13  -4   -3.30    3.60
   3  13  -4   -9.80   12.70
 -16   3  -4   17.50   11.20
 -13  16   4    9.90    9.90
 -13  16   4    8.50   14.10
   6  10  -4    1.30   13.70
   6  10  -4    7.00    7.20
  10 -16  -4    8.60    5.30
 -16   6  -4    1.20    8.60
  -6 -10   4   18.60    9.40
 -10  16   4   35.80   15.10
 -16   9  -4    1.40    9.00
   9   7  -4   -1.60    9.20
  -9  -7   4   -0.50    5.70
  -7  16   4    8.10   11.90
  12   4  -4   -5.50    7.10
 -16  12  -4    1.50   10.70
  -4  16   4  -14.50    8.40
 -12  -4   4   -5.90    6.20
 -16  15  -4   13.00    8.50
  15   1  -4    8.30    9.00
 -16  15  -4   31.80   20.80
 -15  -1   4   39.30   13.80
  -1  16   4    7.20   14.10
 -15  -1   4    0.70    8.30
 -16  18  -4    5.40   21.60
 -16  18  -4    7.40   11.20
  -2 -16  -4    6.50    9.40
 -18   2   4   -0.10    9.40
   2  16   4   -6.70   13.10
  -5 -16  -4    5.60   10.50
 -16  21  -4   16.40   16.00
   5  16   4    5.40    5.90
 -21   5   4    4.70   12.80
   5  16   4   -0.90   16.90
 -17  -4  -4    1.60   11.40
  -4  21  -4   -8.80   17.10
  17   4   4   -0.20   12.10
 -21  17   4   12.10   19.10
  18 -17  -4    3.20    5.90
  -1  18  -4   18.50   17.70
 -17  -1  -4   16.20   12.70
 -18  17   4   53.39   27.10
  17   1   4   -2.70    7.30
 -17   2  -4   40.90   16.00
 -17   2  -4   49.10   12.90
  15 -17  -4  107.59   20.80
   2  15  -4   73.59   26.60
   5  12  -4  124.89   30.90
   5  12  -4  117.99   16.40
  12 -17  -4  103.99   15.70
 -17   5  -4   96.09   22.70
  -5 -12   4   73.19   20.50
 -12  17   4   74.49   19.40
 -17   8  -4   39.90   19.70
   8   9  -4   49.40   20.00
  -9  17   4   57.59   19.80
  -8  -9   4   49.50   14.30
  11   6  -4   27.80   15.60
  -6  17   4    2.80   12.70
  14   3  -4   -1.10    9.90
 -17  14  -4    4.30   13.80
 -14  -3   4    9.00    9.40
  -3  17   4   13.30   14.50
 -17  17  -4    9.80   19.90
 -17  17  -4    7.60    9.40
  17   0  -4    7.20    8.30
 -17   0   4   23.00   13.90
   0  17   4   -4.00   11.90
 -17   0   4   11.20    9.50
  -3 -17  -4    5.90    9.70
 -17  20  -4    9.90   13.40
 -17  20  -4   10.70   20.60
  17 -20   4   28.90   10.00
 -20   3   4   15.70   15.20
   3  17   4   30.90   20.10
 -18  -2  -4   26.90   16.20
  -2  20  -4   -7.10   15.70
  18   2   4    8.70   11.10
 -20  18   4    0.50   16.90
   1  17  -4  -12.50   13.70
 -18   1  -4    7.80   10.70
  17 -18  -4    4.70    9.90
 -18   1  -4   13.20   11.00
 -17  18   4   26.10   22.20
 -17  18   4   11.80    9.20
   4  14  -4   27.30   20.50
  14 -18  -4   18.20    9.40
 -18   4  -4   10.60   11.70
   4  14  -4   18.60    7.10
   4  14  -4   19.40    5.90
  -4 -14   4   30.10   12.70
 -14  18   4   72.89   32.90
 -14  18   4   37.90   14.40
 -18   7  -4   -3.90    8.00
   7  11  -4    3.40    7.70
  11 -18  -4    3.90    4.70
 -11  18   4   15.80   12.70
  -7 -11   4  -10.70    5.40
 -18  10  -4   12.80   12.40
  10   8  -4   -7.50   11.00
 -10  -8   4   -5.70    5.30
  -8  18   4   16.40   14.90
 -18  13  -4  -14.30    9.40
  13   5  -4   -4.10   10.40
 -13  -5   4   -3.20    7.80
  -5  18   4   11.60   16.30
 -18  16  -4   16.90   18.30
  16   2  -4   -1.50    9.80
 -18  16  -4    4.70    5.70
 -16  -2   4   -5.80    7.40
  -2  18   4    7.80   16.40
 -18  19  -4    0.30   11.50
  19  -1  -4    6.50    7.60
 -18  19  -4   47.60   28.40
  -1 -18  -4    6.90    9.70
   1  18   4   16.40   18.10
 -19   1   4   29.10   15.70
   0  19  -4   11.20   18.70
 -19   0  -4    4.50   12.60
 -19  19   4   37.80   25.80
   3  16  -4   33.90   21.80
 -19   3  -4   31.10   15.80
  -3 -16   4   42.30   15.00
 -16  19   4   10.60   11.20
 -16  19   4   10.80   19.90
   6  13  -4   87.29   13.00
  13 -19  -4   67.99   12.40
   6  13  -4   61.59   26.00
   6  13  -4   76.69   14.80
 -19   6  -4   46.20   20.80
  -6 -13   4   73.69   17.60
 -13  19   4   28.90   17.40
 -19   9  -4   32.10   16.00
  -9 -10   4   58.79   16.70
 -10  19   4   43.30   19.80
 -19  12  -4    5.30   13.10
  12   7  -4    4.20   12.00
 -12  -7   4   -0.90    7.80
  -7  19   4   11.70   15.00
  15   4  -4   -0.70   10.60
 -19  15  -4  -10.40    9.00
 -15  -4   4   -2.50    8.20
  -4  19   4    5.30   15.70
 -19  18  -4   17.20    8.90
 -19  18  -4    2.70   18.60
  18   1  -4   21.30   11.20
  -1  19   4   36.60   22.10
 -18  -1   4   14.20   13.00
 -20   2  -4   29.30   16.90
   2  18  -4   11.30   18.30
  -2 -18   4   16.60   10.70
 -18  20   4   -3.40   17.50
 -18  20   4    6.60   10.50
   5  15  -4   -2.30   16.50
 -20   5  -4   -3.40    7.80
   5  15  -4   -2.20    3.90
 -15  20   4    0.50   10.50
  -5 -15   4    5.20    9.20
   8  12  -4   35.00   20.40
  12 -20  -4    9.50    4.90
 -20   8  -4   20.60   16.80
 -12  20   4    2.70   13.00
  -8 -12   4    2.60    7.90
  11   9  -4   -5.60   12.50
 -20  11  -4    3.60   11.50
 -11  -9   4   10.90   11.00
  -9  20   4   19.50   16.10
 -20  14  -4    7.30   16.00
  14   6  -4    4.40   12.40
  -6  20   4   -8.30   13.70
 -14  -6   4   -3.90    8.80
  17   3  -4    6.80   11.70
 -20  17  -4   20.70   22.60
 -17  -3   4    8.40   13.40
  -3  20   4   14.30   19.30
   4  17  -4    2.20   18.40
 -21   4  -4   28.70   17.60
  -4 -17   4   19.30   13.70
 -17  21   4   34.60   15.90
   7  14  -4   37.30    9.50
 -21   7  -4   38.00   18.30
   7  14  -4   17.30   20.70
 -14  21   4   12.60   14.60
  -7 -14   4   27.40   13.40
 -21  10  -4   27.20   18.60
  10  11  -4    7.70   16.00
 -11  21   4    6.00   15.20
 -10 -11   4   37.40   15.20
 -21  13  -4   -7.30   11.30
  13   8  -4   -5.20   12.80
 -13  -8   4    9.30   10.80
  -8  21   4    5.60   16.10
 -21  16  -4   -5.40   15.10
  16   5  -4    3.50   12.30
  -5  21   4    5.50   16.80
 -16  -5   4   12.60   13.50
 -22   9  -4   -0.20   11.90
   9  13  -4   -3.20    6.20
   9  13  -4   20.60   20.10
  -9 -13   4  -10.50    7.80
 -13  22   4  -11.30   12.20
 -22  12  -4   11.00   15.40
  12  10  -4   13.70   18.10
 -12 -10   4    6.20   10.20
 -10  22   4   15.10   18.30
  15   7  -4   38.80   20.50
 -22  15  -4   -1.50   17.20
  -7  22   4    4.30   17.70
  -1   1  -5    0.30    1.30
   1   0  -5    1.60    1.80
   0  -1  -5    0.60    0.60
   0  -1  -5   -0.40    1.60
  -1   1  -5   -1.10    1.80
  -1   0   5    1.40    1.60
   1  -1   5    2.50    2.30
   1  -1   5    1.60    1.60
   0   1   5    0.30    0.50
   0   1   5    1.50    1.60
   2  -2  -5 3151.38  205.98
   0   2  -5 3195.28  206.38
   2  -2  -5 3155.98  207.28
  -2   0  -5 3169.48  206.78
   2  -2  -5 3284.17  207.18
  -2   0  -5 3277.17  207.48
  -2   0  -5 3290.67  206.98
   0   2  -5 3226.18  209.18
   0  -2   5 3224.38  208.68
   2   0   5 3128.29  206.68
  -2   2   5 3077.99  206.18
  -2   2   5 3005.30  208.18
   0  -2   5 3286.97  206.58
   2   0   5 3255.07  207.08
  -2   3  -5  204.08   18.50
   3  -1  -5  204.98   17.80
   3  -1  -5  227.18   16.60
  -1  -2  -5  231.58   16.20
  -1  -2  -5  222.98   20.10
  -1  -2  -5  235.18   16.70
  -2   3  -5  185.38   22.30
  -2   3  -5  226.98   16.20
   1   2   5  202.78   18.20
  -3   1   5  241.98   16.80
   2  -3   5  209.48   18.10
   2  -3   5  222.38   16.30
  -1   4  -5  393.36   27.70
  -3  -1  -5  406.96   31.00
   4  -3  -5  402.26   28.80
   4  -3  -5  408.26   30.30
   4  -3  -5  419.56   29.40
  -3  -1  -5  411.36   29.50
  -4   3   5  458.95   31.20
   3   1   5  405.06   30.50
   3   1   5  403.66   29.30
  -4   3   5  410.26   29.80
   1  -4   5  422.66   33.00
   3   1   5  372.86   29.00
   1  -4   5  405.36   27.80
   1  -3  -5  222.48   17.00
  -3   2  -5  213.98   18.70
   2   1  -5  230.38   18.00
   2   1  -5  254.07   21.10
  -2  -1   5  247.08   17.40
  -1   3   5  232.68   19.10
  -2  -1   5  216.08   18.50
   3  -2   5  224.18   17.30
   3  -2   5  265.07   20.30
  -2  -1   5  223.08   18.20
  -1   3   5  217.48   17.10
  -2  -3  -5 1747.03  116.99
  -2  -3  -5 1646.14  120.39
   5  -2  -5 1750.82  115.89
   5  -2  -5 1822.02  117.79
   5  -2  -5 1881.51  119.69
  -3   5  -5 1735.73  125.29
  -3   5  -5 1715.43  121.09
   2   3   5 1831.22  116.89
  -5   2   5 1806.32  118.09
   3  -5   5 1733.03  120.19
   2   3   5 1762.92  120.19
  -5   2   5 1890.61  120.19
   3  -5   5 1752.82  115.69
   3  -5   5 1724.93  123.59
   6  -4  -5   27.20    7.50
  -4  -2  -5    9.20    3.90
  -4  -2  -5    6.50    6.00
   6  -4  -5    8.70    4.40
   6  -4  -5    6.60    2.90
  -2   6  -5   12.00    2.30
  -2   6  -5    5.40    6.30
  -6   4   5   18.80    6.00
   2  -6   5   12.80    6.90
   2  -6   5   14.00    2.70
  -6   4   5    3.60    3.50
   2  -6   5   -1.90    6.80
   4   2   5    8.30    5.20
   4   2   5    3.50    3.20
   3  -4  -5  416.46   29.70
   1   3  -5  379.16   32.60
  -4   1  -5  405.96   28.70
   3  -4  -5  383.96   28.70
   1   3  -5  404.96   28.20
   3  -4  -5  424.66   31.70
  -4   1  -5  412.36   29.80
   4  -1   5  381.16   29.40
  -1  -3   5  378.26   28.30
  -3   4   5  382.66   29.40
  -3   4   5  359.96   31.90
  -1  -3   5  391.56   32.00
  -3   4   5  425.96   29.20
   4   0  -5 1854.71  131.19
   4   0  -5 1961.20  129.79
  -4   4  -5 2072.69  131.39
   0  -4  -5 1995.40  128.59
  -4   4  -5 1921.21  134.09
   0  -4  -5 1976.40  133.39
   4  -4   5 1886.11  132.79
   4  -4   5 2022.60  129.09
  -4   0   5 1974.90  131.89
   0   4   5 1987.00  132.89
   4  -4   5 2006.70  130.19
  -4   0   5 2044.80  130.19
  -4   0   5 1900.81  129.89
   7  -3  -5  188.88   18.20
   7  -3  -5  198.88   15.80
   7  -3  -5  229.08   20.80
  -3  -4  -5  176.18   17.40
  -3  -4  -5  261.77   28.00
  -4   7  -5  270.37   34.50
  -4   7  -5  211.38   26.50
   3   4   5  189.78   23.50
   4  -7   5  276.77   32.70
   4  -7   5  253.77   27.00
   4  -7   5  220.28   15.60
   3   4   5  184.88   16.80
  -7   3   5  215.38   19.10
  -5  -3  -5    8.40    4.60
   8  -5  -5   13.80    5.70
   8  -5  -5    6.70    3.70
  -5  -3  -5   14.00    8.00
  -3   8  -5    2.30    7.50
   8  -5  -5   21.70    7.10
   3  -8   5   11.60    2.20
   3  -8   5   21.40   11.80
   5   3   5   11.90    4.90
   3  -8   5    9.30    8.60
  -8   5   5   -1.50    3.90
   5   3   5    9.50    6.50
   5  -5  -5 8135.79  522.55
   5  -5  -5 8016.20  522.75
  -5   0  -5 7920.61  522.75
  -5   0  -5 8189.28  522.65
   5  -5  -5 8094.09  522.15
   0   5  -5 8231.08  519.55
   0  -5   5 8034.60  519.85
   0  -5   5 8005.20  527.15
  -5   5   5 7961.10  524.15
   5   0   5 8138.39  521.85
   5   0   5 8049.59  522.45
  -5   5   5 8088.09  523.05
  -5   5   5 8219.68  521.35
  -5   3  -5 1672.23  116.09
   2  -5  -5 1763.92  121.59
   2  -5  -5 1680.63  116.59
   2  -5  -5 1795.42  112.39
   3   2  -5 1663.63  114.19
   3   2  -5 1712.23  117.39
  -2   5   5 1746.23  116.19
  -3  -2   5 1699.13  113.69
  -3  -2   5 1636.64  114.29
  -3  -2   5 1691.43  116.29
   5  -3   5 1658.33  115.09
  -2   5   5 1814.32  113.59
  -5   6  -5   19.70    7.30
   6  -1  -5   17.80    6.70
   6  -1  -5   16.00    5.20
  -5   6  -5    6.60    6.50
  -1  -5  -5    8.50    6.70
   5  -6   5   12.90    5.60
   1   5   5   22.40    8.00
  -6   1   5   17.00    4.40
  -6   1   5   22.30    5.60
   1   5   5   11.60    3.60
   5  -6   5   33.70   10.00
  -5   9  -5  303.77   34.80
  -4  -5  -5  237.88   21.60
  -4  -5  -5  272.07   32.90
   9  -4  -5  260.77   22.80
   4   5   5  247.18   30.00
  -9   4   5  231.38   26.00
   4   5   5  216.28   19.90
   5  -9   5  225.58   28.90
  -6  -4  -5   13.20    6.10
  -6  -4  -5    5.60    7.80
  10  -6  -5    2.60    4.60
  10  -6  -5    6.00    6.00
  -4  10  -5    2.20    7.60
   4 -10   5   -1.70    7.10
   6   4   5    4.50    6.10
 -10   6   5   -4.80    3.30
   4 -10   5   -0.10    6.10
  -1   7  -5 1087.29   69.89
   7  -6  -5  998.80   73.09
   7  -6  -5 1067.79   75.29
   7  -6  -5 1149.58   76.09
  -1   7  -5 1112.89   82.29
  -6  -1  -5 1091.39   75.39
  -6  -1  -5 1092.89   76.39
   1  -7   5 1039.30   70.29
  -7   6   5 1114.59   73.59
   6   1   5 1088.49   74.69
   1  -7   5 1027.90   80.39
   6   1   5  996.60   74.49
  -7   6   5 1108.19   77.39
  -6   2  -5   13.30    4.30
   2   4  -5    6.90    6.80
   4  -6  -5    4.80    3.50
   4  -6  -5    5.90    5.30
  -6   2  -5   13.80    5.40
   2   4  -5    8.40    4.20
   4  -6  -5   11.30    5.80
  -2  -4   5   10.10    4.10
  -4   6   5    7.20    4.70
  -2  -4   5   12.80    7.50
  -4   6   5   20.30    8.10
   6  -2   5    3.90    3.90
  -4   6   5    6.00    3.60
  -6   5  -5   14.80    5.30
   5   1  -5   28.60    8.30
  -6   5  -5   20.80    8.00
   5   1  -5   30.70    6.30
   5   1  -5   13.70    5.20
   1  -6  -5    2.40    6.00
   1  -6  -5   13.10    3.40
  -5  -1   5   12.00    5.80
   6  -5   5   15.40    7.20
  -1   6   5   12.10    7.10
  -5  -1   5   22.10    5.70
  -6   8  -5  261.87   34.10
  -2  -6  -5  267.87   21.50
   8  -2  -5  247.68   22.30
   8  -2  -5  232.48   20.70
  -2  -6  -5  214.08   29.60
   8  -2  -5  260.67   24.40
  -6   8  -5  268.07   30.50
   6  -8   5  265.67   28.00
  -8   2   5  246.58   22.80
   2   6   5  230.58   19.60
   6  -8   5  318.77   34.10
  11  -5  -5  134.49   18.50
  11  -5  -5  197.98   25.50
  -5  -6  -5  119.09   23.50
  -6  11  -5   73.69   19.40
  -5  -6  -5  110.19   17.80
   5   6   5  108.49   14.80
   5   6   5  168.38   24.90
   6 -11   5  144.09   12.20
   6 -11   5  149.29   25.10
   6 -11   5  157.98   27.80
  -7  -5  -5  429.96   49.40
  -7  -5  -5  369.46   35.80
  -5  12  -5  521.45   56.49
   7   5   5  437.36   49.20
 -12   7   5  491.85   41.40
   9  -7  -5 1870.21  125.79
  -7  -2  -5 1888.01  128.09
  -2   9  -5 1730.23  132.29
  -7  -2  -5 1815.12  125.39
   9  -7  -5 1881.61  122.09
   9  -7  -5 1840.02  126.19
   7   2   5 1828.02  125.89
   2  -9   5 1675.73  130.99
  -9   7   5 1879.61  128.49
   6  -7  -5 1082.39   75.79
   6  -7  -5 1101.69   76.49
  -7   1  -5 1012.70   75.19
  -7   1  -5 1012.40   73.59
   6  -7  -5 1061.59   73.89
   1   6  -5 1027.70   81.09
   1   6  -5 1102.59   71.59
  -6   7   5 1068.89   74.39
  -6   7   5 1077.99   79.09
  -6   7   5 1151.48   75.09
  -1  -6   5 1019.90   80.19
   7  -1   5 1068.19   74.99
   4   3  -5  187.88   25.70
   4   3  -5  233.48   20.20
  -7   4  -5  229.98   26.10
   3  -7  -5  234.58   17.50
   3  -7  -5  284.37   30.00
  -7   4  -5  215.48   17.50
   3  -7  -5  265.87   30.80
  -4  -3   5  246.98   27.70
  -4  -3   5  210.68   19.50
  -3   7   5  183.08   24.00
   7  -4   5  228.08   21.20
  -3   7   5  241.58   18.00
   7   0  -5   49.99    9.50
  -7   7  -5   60.99   12.00
   7   0  -5   62.99   12.40
  -7   7  -5   70.19   16.10
   0  -7  -5   95.09   18.60
   7   0  -5   60.19   11.60
   0   7   5   77.99   15.60
   7  -7   5   74.39   10.80
   7  -7   5   77.29   14.30
  -7   0   5   54.69   10.10
   0   7   5   53.99    7.50
  -7   0   5   78.99   11.90
  10  -3  -5  206.98   25.00
  10  -3  -5  228.38   17.90
  -3  -7  -5  222.68   20.90
  -7  10  -5  235.58   30.70
  -7  10  -5  169.98   35.50
  10  -3  -5  181.28   25.60
  -3  -7  -5  252.77   34.70
   7 -10   5  219.98   17.70
   3   7   5  208.18   18.50
   3   7   5  280.17   33.80
 -10   3   5  287.57   28.80
   7 -10   5  174.98   27.80
   7 -10   5  233.98   29.00
  -7  13  -5    8.70   11.50
  -6  -7  -5   30.90    8.80
   6   7   5   23.10    7.00
   7 -13   5   21.20    4.90
   6   7   5   24.70   12.20
 -13   6   5   13.50    9.30
   7 -13   5   14.60    4.30
  -6  14  -5   26.50   15.20
  -8  -6  -5   28.60   10.80
   8   6   5   13.70   11.40
 -14   8   5   37.50   13.70
  -8  -3  -5    5.30    5.20
  11  -8  -5   10.60    7.00
  -3  11  -5   10.10   11.30
  -8  -3  -5   18.70   10.30
  11  -8  -5    9.30    4.00
  11  -8  -5    0.40    4.50
   8   3   5   14.70    8.40
 -11   8   5   -3.80    5.30
   8   3   5    7.20    5.90
   8  -8  -5 1165.88   83.59
   0   8  -5 1247.08   92.69
  -8   0  -5 1145.59   84.09
   0   8  -5 1211.48   78.39
   8  -8  -5 1233.68   85.49
  -8   0  -5 1185.38   84.89
   8  -8  -5 1180.78   83.69
  -8   8   5 1170.08   88.39
  -8   8   5 1153.68   81.59
   8   0   5 1217.08   82.39
   0  -8   5 1220.38   91.89
  -8   3  -5    4.10    4.20
   3   5  -5   13.10    8.00
   5  -8  -5   12.40    4.30
   5  -8  -5    9.90    7.00
   5  -8  -5    7.60    6.40
  -8   3  -5    9.10    6.40
   3   5  -5   10.80    4.60
  -5   8   5   14.40    6.60
  -3  -5   5   11.00    8.60
  -5   8   5    9.40    4.20
   8  -3   5    8.40    5.60
  -5   8   5   21.70   10.10
   6   2  -5  268.07   22.30
   2  -8  -5  343.77   37.00
  -8   6  -5  264.47   22.00
  -8   6  -5  241.68   30.30
   6   2  -5  250.77   29.40
   6   2  -5  246.58   23.50
   2  -8  -5  234.58   18.60
   8  -6   5  281.37   29.60
  -2   8   5  241.88   29.50
  -6  -2   5  261.17   28.70
  -6  -2   5  269.17   23.00
  -1  -8  -5   12.70    9.70
   9  -1  -5    7.60    5.20
  -8   9  -5    2.20    7.30
   9  -1  -5    7.00    4.70
  -8   9  -5   19.50    8.70
   9  -1  -5    7.30    5.90
   1   8   5   20.20   10.50
  -9   1   5   11.80    5.00
   8  -9   5    6.30    6.90
   8  -9   5    6.70    4.90
   1   8   5    4.30    3.30
  -9   1   5    2.30    4.50
  -8  12  -5  463.55   58.19
  -8  12  -5  385.36   43.60
  -4  -8  -5  365.96   32.30
   8 -12   5  343.77   29.00
   8 -12   5  391.96   27.80
   4   8   5  402.46   47.10
   4   8   5  373.76   29.60
 -12   4   5  352.96   39.00
   8 -12   5  332.77   39.80
  -7  -8  -5   -5.90    5.00
  -8  15  -5   38.70   17.60
   7   8   5   -1.80    8.80
 -15   7   5    8.80    9.10
   7   8   5    1.20    4.10
  -7  16  -5   28.00   17.60
  -9  -7  -5    3.00    6.70
   9   7   5    4.10   11.20
   9   7   5   30.10    9.70
 -16   9   5    8.60   11.10
  -4  13  -5   -7.40    9.90
  -9  -4  -5   -9.00    8.20
  -9  -4  -5   16.40    7.70
 -13   9   5   -8.80    3.70
  -1  10  -5   -0.60    8.80
  -9  -1  -5    4.50    6.50
  10  -9  -5    5.00    5.80
  10  -9  -5    6.00    5.90
  -9  -1  -5   13.00    6.60
   9   1   5    9.40    5.80
   9   1   5   -2.60    3.90
 -10   9   5   11.30    4.80
   1 -10   5   -6.30    7.80
 -10   9   5   17.20   10.20
   7  -9  -5 1944.11  127.79
   2   7  -5 1823.92  121.29
  -9   2  -5 1866.51  122.79
   7  -9  -5 1806.72  122.79
  -9   2  -5 1822.22  126.39
   7  -9  -5 1914.81  128.09
   2   7  -5 1709.13  132.19
  -7   9   5 1754.12  131.89
  -7   9   5 1856.51  125.39
  -2  -7   5 1767.52  131.89
   9  -2   5 1777.92  125.29
  -9   5  -5  240.68   28.90
   4  -9  -5  306.07   36.10
  -9   5  -5  229.18   18.20
   5   4  -5  203.48   29.30
   5   4  -5  207.28   21.20
   4  -9  -5  281.37   33.60
  -5  -4   5  225.98   21.30
  -4   9   5  241.28   18.70
  -5  -4   5  237.98   31.10
  -4   9   5  194.18   26.40
   1  -9  -5   15.80    9.70
  -9   8  -5    9.20    6.50
  -9   8  -5   -1.10    5.70
   8   1  -5    9.60    6.70
   8   1  -5   10.50    7.60
   8   1  -5   11.20    5.30
   9  -8   5    5.50    5.80
  -8  -1   5   15.80    7.10
  -1   9   5   14.60    9.10
  -1   9   5   11.30    3.50
   9  -8   5   10.70    4.10
  -8  -1   5   10.80    5.20
  11  -2  -5   40.70    8.70
  -9  11  -5   49.30   14.20
  -9  11  -5   70.39   20.40
   9 -11   5   70.19   14.20
 -11   2   5   31.00    6.70
   2   9   5   65.89   17.50
   2   9   5   55.89    8.50
 -11   2   5   32.40    9.70
  -5  -9  -5  112.49   18.70
  -9  14  -5  101.89   22.60
   5   9   5  110.09   23.80
   9 -14   5  128.39   13.40
 -14   5   5  150.08   23.50
   9 -14   5  118.39   15.20
   5   9   5  142.89   17.00
  -8  -9  -5  107.09   20.70
  -9  17  -5   79.49   25.60
 -17   8   5   87.49   21.80
   8   9   5   77.29   23.20
   8   9   5   84.89   15.60
 -10  -8  -5   -0.60    6.20
  -8  18  -5  -13.60   11.10
  10   8   5   -8.20    9.10
  10   8   5   -0.80    5.20
 -18  10   5  -11.30    7.10
 -10  -5  -5  123.29   21.10
  -5  15  -5   59.09   22.50
 -15  10   5  133.39   25.60
  10   5   5   86.59   19.30
  -2  12  -5   34.30   16.20
 -10  -2  -5   55.09   13.10
 -10  -2  -5   65.19   16.80
  12 -10  -5   65.89   14.60
  12 -10  -5   96.59   16.90
  10   2   5   86.99   15.90
 -12  10   5   55.09   15.60
 -10   1  -5   -0.30    3.40
   1   9  -5    2.70    8.40
   9 -10  -5   13.70    8.20
   1   9  -5    6.40    3.40
 -10   1  -5    1.10    5.10
   9 -10  -5   -1.10    4.20
   9 -10  -5   -1.40    4.90
  10  -1   5    6.20    4.80
  -9  10   5    1.90    5.00
  10  -1   5    8.30    6.50
  -1  -9   5   -6.90    6.90
  -9  10   5    4.40    7.30
   6 -10  -5    2.20    3.10
   6 -10  -5    5.00    7.30
   4   6  -5   -2.40    8.00
 -10   4  -5   -2.30    3.90
   4   6  -5    7.10    5.00
   6 -10  -5    1.30    6.30
 -10   4  -5   -0.10    3.60
  -6  10   5    6.10    5.90
  -4  -6   5   -5.30    2.70
  -6  10   5    7.60    4.20
  -4  -6   5    5.00    7.70
  10  -4   5    0.50    4.40
   3 -10  -5  229.78   33.00
 -10   7  -5  234.68   20.50
   7   3  -5  266.37   28.10
   3 -10  -5  215.68   17.00
   7   3  -5  216.48   29.30
   3 -10  -5  266.97   38.20
  -7  -3   5  250.17   28.20
  10  -7   5  234.98   27.70
  -3  10   5  218.18   30.30
  -3  10   5  214.38   23.20
  -7  -3   5  254.77   31.00
 -10  10  -5  474.95   40.90
 -10  10  -5  643.24   53.19
  10   0  -5  482.55   40.30
   0  10   5  468.95   52.29
  10 -10   5  489.45   38.40
 -10   0   5  452.15   40.50
   0  10   5  506.05   34.90
 -10   0   5  444.66   38.50
 -10  13  -5   55.39   16.30
 -10  13  -5   67.09   23.90
  -3 -10  -5   52.99   11.90
   3  10   5  112.59   23.00
 -13   3   5   92.29   17.10
  10 -13   5   84.19   13.70
   3  10   5   64.99   10.20
  10 -13   5   83.39   17.70
 -10  16  -5   30.50   16.30
  -6 -10  -5    9.30    7.20
   6  10   5   19.60    7.70
  10 -16   5   17.20    4.60
 -16   6   5   12.70   10.10
   6  10   5   54.19   20.70
  10 -16   5   23.00    6.10
 -10  19  -5   31.30   19.90
  -9 -10  -5   39.30   13.60
 -19   9   5   54.29   21.10
   9  10   5   47.80   12.30
   9  10   5   37.80   17.90
 -11  -9  -5   14.20   11.10
  -9  20  -5  -20.30   10.90
 -20  11   5    2.20   13.10
  11   9   5    6.00    7.90
  11   9   5   -8.80   11.30
 -11  -6  -5   76.79   18.10
  -6  17  -5   49.80   20.70
 -17  11   5   84.49   23.80
  11   6   5   90.99   22.00
  -3  14  -5   41.20   17.70
 -11  -3  -5   51.79   17.00
 -11  -3  -5   11.40    8.10
  11   3   5   12.20   10.30
 -14  11   5    7.80   10.40
  11 -11  -5    1.10    5.20
   0  11  -5   19.60   13.30
 -11   0  -5   -1.40    4.40
 -11   0  -5    4.00    6.90
  11 -11  -5   -7.20    4.40
 -11  11   5    4.00    4.90
  11   0   5    5.40    4.80
 -11  11   5    4.90    8.80
   3   8  -5   12.30    5.30
 -11   3  -5    9.90    5.50
 -11   3  -5    9.60    7.00
   8 -11  -5    1.90    3.40
   8 -11  -5    3.60    8.00
   8 -11  -5    2.50    6.70
   3   8  -5   -7.00    8.20
  -3  -8   5   11.50   14.00
  -8  11   5    9.90    7.80
  -8  11   5   -8.20    6.10
   6   5  -5  178.28   21.10
 -11   6  -5  116.69   12.40
   5 -11  -5  139.39   25.50
   5 -11  -5  167.58   28.40
 -11   6  -5  124.09   10.90
   6   5  -5  120.89   23.30
 -11   6  -5  115.69   20.60
   5 -11  -5  130.69   14.00
  -5  11   5   99.39   19.60
  -5  11   5  125.19   12.40
  -6  -5   5  112.19   21.40
  -6  -5   5  160.08   19.90
 -11   9  -5   43.20    9.90
 -11   9  -5   79.39   20.20
   9   2  -5   27.90   11.10
   9   2  -5   24.30    9.90
  -9  -2   5   34.60    9.70
  -9  -2   5   54.79   13.30
  -2  11   5   69.19   16.80
  -2  11   5   45.60    6.30
 -11  12  -5  151.38   22.70
 -11  12  -5   92.09   25.70
  12  -1  -5  131.09   18.20
   1  11   5  149.09   13.10
 -12   1   5  130.39   16.80
  11 -12   5  114.49   18.40
   1  11   5  104.39   23.90
 -11  15  -5   13.00   12.40
 -11  15  -5   -7.00   11.90
  -4 -11  -5    6.10    6.50
  11 -15   5    0.10    4.60
 -15   4   5   14.90   10.80
   4  11   5   -5.90    9.10
   4  11   5    6.70    5.10
  11 -15   5    8.20    5.10
 -11  18  -5   -0.40   12.30
  -7 -11  -5    7.80   10.70
 -18   7   5   -2.00    8.00
   7  11   5   12.60    6.90
  11 -18   5    8.00    3.60
  11 -18   5    8.00    6.50
 -10 -11  -5   55.19   17.90
 -11  21  -5    7.40   17.40
 -21  10   5    1.20   11.80
  10  11   5    0.30   15.60
  10  11   5   26.10   10.70
 -10  22  -5  -11.40   16.40
 -12 -10  -5   18.50   14.00
  12  10   5   -8.60    6.20
 -22  12   5   -4.50   11.70
  12  10   5   -7.00   11.00
 -12  -7  -5   88.29   20.80
  -7  19  -5  113.39   31.80
  12   7   5  101.49   19.20
  12   7   5   67.39   21.30
 -19  12   5  107.09   29.90
 -12  -4  -5   32.80   13.30
  -4  16  -5   37.40   18.80
 -16  12   5    4.30   12.50
  12   4   5   20.30   11.70
  -1  13  -5   30.50   16.40
 -12  -1  -5   41.20   13.00
 -12  -1  -5   51.89   15.50
  13 -12  -5   60.29   12.80
 -13  12   5  109.79   25.20
  12   1   5   74.09   14.00
 -13  12   5   70.69   11.00
 -12   2  -5   67.79   15.60
   2  10  -5   69.89    9.60
  10 -12  -5   52.69   11.60
   2  10  -5   56.89   19.00
 -12   2  -5   58.89   12.40
  10 -12  -5   79.49   17.80
 -10  12   5   58.59   13.00
 -10  12   5   61.59   20.30
   5   7  -5  383.56   33.50
   7 -12  -5  449.06   48.20
 -12   5  -5  414.16   28.80
   5   7  -5  484.85   53.39
   7 -12  -5  457.15   42.00
   7 -12  -5  406.86   30.90
 -12   5  -5  363.56   29.40
 -12   5  -5  425.06   39.10
  -5  -7   5  462.35   36.20
  -7  12   5  415.06   39.00
 -12   8  -5  362.26   27.80
   8   4  -5  338.47   32.80
   4 -12  -5  392.96   49.30
   4 -12  -5  335.27   25.10
 -12   8  -5  403.26   44.90
   8   4  -5  428.66   45.20
  -8  -4   5  409.96   33.80
  -4  12   5  356.66   26.10
  -8  -4   5  394.16   44.00
  -4  12   5  383.66   44.30
 -12  11  -5  154.98   30.10
  11   1  -5  120.39   20.40
 -12  11  -5  109.59   17.60
  12 -11   5  141.49   17.00
 -11  -1   5  120.39   20.40
  -1  12   5  135.89   26.70
 -11  -1   5  172.48   22.90
 -12  14  -5  500.75   67.79
 -12  14  -5  488.35   46.50
  14  -2  -5  508.35   38.40
  12 -14   5  523.55   44.20
   2  12   5  357.76   52.59
  12 -14   5  483.25   42.20
   2  12   5  517.25   37.30
 -14   2   5  532.55   47.00
 -14   2   5  502.45   37.20
 -12  17  -5   33.00   17.30
  -5 -12  -5    3.60    7.30
   5  12   5   35.80   19.10
   5  12   5   14.70    6.50
  12 -17   5   11.20    7.00
  12 -17   5   32.30    7.50
 -12  20  -5   -3.50   14.20
  -8 -12  -5    8.80   10.50
   8  12   5   10.30    7.50
   8  12   5  -20.80   10.40
 -20   8   5  -13.70    7.70
  -8  21  -5   35.60   22.60
 -13  -8  -5   22.80   14.20
  13   8   5    8.70   13.90
  13   8   5   14.20   10.70
 -21  13   5    8.50   13.70
  -5  18  -5   27.00   18.80
 -13  -5  -5   -0.60    8.50
  13   5   5    7.30   11.00
 -18  13   5   -1.20   10.30
 -13  -2  -5   33.30   12.20
  15 -13  -5   48.20    9.20
 -13  -2  -5   50.19   18.40
  -2  15  -5    5.30   14.80
  13   2   5   11.00   10.90
 -15  13   5    5.50   14.00
 -13   1  -5   83.29   16.80
   1  12  -5   62.89    6.30
  12 -13  -5   72.59   14.30
   1  12  -5   70.59    7.70
 -13   1  -5   73.69   15.60
  12 -13  -5   61.09   15.40
   1  12  -5  103.89   27.70
 -12  13   5   71.59   22.10
 -12  13   5   53.49   11.70
   4   9  -5   -9.50    6.70
 -13   4  -5    0.30    4.50
   9 -13  -5   10.30   10.40
   9 -13  -5    3.40    4.70
 -13   4  -5   -3.40    5.00
   4   9  -5   -0.90    3.70
  -9  13   5   -2.30    6.80
  -4  -9   5   -2.70    4.50
  -9  13   5   -9.50    7.70
 -13   7  -5   24.20   12.80
   7   6  -5   23.60    8.90
   7   6  -5   24.20   13.70
   6 -13  -5   33.50    7.40
  -6  13   5   20.50   11.70
  -7  -6   5   17.00    7.60
  10   3  -5   42.90   14.60
 -13  10  -5   67.19   20.80
 -13  10  -5   74.19   11.90
 -10  -3   5   80.49   16.10
 -10  -3   5   49.50   14.70
  -3  13   5   90.29   21.90
 -13  13  -5  -11.20   10.10
 -13  13  -5  -10.80    6.00
  13   0  -5   -3.40    6.80
 -13   0   5    3.50    6.40
   0  13   5    2.10    3.20
  13 -13   5    8.70    7.10
  13 -13   5   10.40    6.20
   0  13   5   -1.70    9.60
 -13   0   5    3.60    8.10
  -3 -13  -5    0.90    5.70
 -13  16  -5    4.30   15.70
 -13  16  -5   -6.00    8.70
   3  13   5   -6.90    9.60
 -16   3   5    2.20    9.00
  13 -16   5    5.80    5.10
   3  13   5    8.90    5.20
  13 -16   5   -1.70    5.60
  -6 -13  -5    1.90    7.50
 -13  19  -5   23.40   15.70
   6  13   5    0.40   14.20
  13 -19   5    6.80    6.00
 -19   6   5   -8.50    6.50
  13 -19   5    7.70    5.00
   6  13   5   17.60    9.90
   6  13   5    7.60    6.10
 -13  22  -5   27.70   18.80
  -9 -13  -5   -4.80    6.80
   9  13   5    4.90   16.30
 -22   9   5   10.50   14.30
   9  13   5    0.00    6.70
 -14  -6  -5   18.80   12.80
  -6  20  -5    8.50   16.90
 -20  14   5    0.60   14.40
  14   6   5    5.70   12.00
 -14  -3  -5  102.19   23.10
  -3  17  -5  139.49   32.20
  14   3   5   71.89   17.70
 -17  14   5   87.59   26.50
 -14   0  -5   24.20   11.20
 -14   0  -5   69.89   17.00
   0  14  -5   85.19   26.90
  14 -14  -5   45.30   13.30
 -14  14   5   49.30   19.00
  14   0   5   63.89   12.70
 -14  14   5   69.49   12.50
  11 -14  -5   20.50    8.40
 -14   3  -5   15.80    7.60
   3  11  -5   11.90    5.40
   3  11  -5   85.09   24.40
 -14   3  -5    4.90    8.10
  11 -14  -5    7.70   10.20
 -11  14   5   18.20   10.00
 -11  14   5   18.70   14.80
   6   8  -5   39.00   11.80
   8 -14  -5   22.70    6.10
   6   8  -5    6.90   11.40
 -14   6  -5   36.10   13.10
  -8  14   5   53.79   15.40
  -6  -8   5   40.60   11.70
   9   5  -5  167.88   28.60
 -14   9  -5   95.19   24.10
  -5  14   5  126.29   25.10
  -9  -5   5  108.79   19.50
 -14  12  -5  547.95   41.80
 -14  12  -5  473.55   61.69
  12   2  -5  501.95   46.50
 -12  -2   5  448.66   44.70
  -2  14   5  559.14   63.09
 -12  -2   5  548.15   47.40
  15  -1  -5  106.79   16.20
 -14  15  -5  132.39   23.00
 -14  15  -5  118.69   32.00
  14 -15   5   83.99   16.80
   1  14   5   61.39   21.30
 -15   1   5   78.79   20.00
   1  14   5   90.79   11.90
 -15   1   5  103.29   14.90
   1  14   5  112.89   11.80
 -14  18  -5   -9.90   10.00
  -4 -14  -5   -0.70    5.70
 -14  18  -5  -13.10   13.90
   4  14   5    3.40    5.40
  14 -18   5   16.70    7.00
  14 -18   5    1.70    7.00
 -18   4   5    0.20    9.00
   4  14   5    0.60    6.40
   4  14   5   11.20   16.00
  -7 -14  -5    3.70    8.90
   7  14   5   -6.90   13.20
   7  14   5    3.60    6.70
 -21   7   5   -7.80   10.90
  14 -21   5    2.60    4.10
  -7  22  -5   -6.80   15.40
 -15  -7  -5    6.40   11.00
  15   7   5    2.90   10.00
  15   7   5    7.10   13.40
 -22  15   5   -0.50   14.60
  -4  19  -5   19.80   18.10
 -15  -4  -5    8.80   11.40
 -19  15   5   -2.40   14.30
  15   4   5   38.90   15.50
  -1  16  -5   65.99   25.70
 -15  -1  -5   36.00   14.30
  16 -15  -5   42.60   10.90
 -15  -1  -5   59.29   18.70
 -16  15   5   22.70   18.60
  13 -15  -5   21.70   10.00
 -15   2  -5   30.30   12.70
   2  13  -5   36.30    5.60
 -15   2  -5   38.00   11.70
  13 -15  -5   40.40   15.20
   2  13  -5   38.60   19.90
 -13  15   5   62.89   14.50
 -13  15   5   30.60   21.60
 -15   5  -5   64.79   18.40
   5  10  -5   89.09   14.90
   5  10  -5  134.99   29.30
  10 -15  -5  116.09   15.00
  -5 -10   5   83.29   17.40
 -10  15   5  132.89   23.10
   7 -15  -5    5.00    3.60
   8   7  -5    6.00    8.10
   8   7  -5    4.40   11.30
 -15   8  -5    2.00    9.80
  -7  15   5    0.40   10.00
  -8  -7   5   -1.40    6.20
  11   4  -5   -1.60    8.20
 -15  11  -5    1.20    9.00
  -4  15   5   -0.90   12.10
 -11  -4   5    3.90    6.90
 -15  14  -5   87.99   27.10
  14   1  -5  104.99   19.70
 -15  14  -5  101.29   17.40
  -1  15   5  152.08   32.40
 -14  -1   5  104.09   21.60
 -15  17  -5  -10.10   13.40
 -15  17  -5   23.20   13.20
  17  -2  -5   -7.10    4.80
  -2 -15  -5    0.50    7.80
 -17   2   5   10.10   11.40
   2  15   5    7.90    5.00
   2  15   5    4.50   13.30
   2  15   5    0.40    3.70
 -15  20  -5   -7.70   11.80
  -5 -15  -5   -4.00    6.50
   5  15   5    3.10   16.90
   5  15   5    7.40    5.70
  15 -20   5    9.00    6.30
 -20   5   5    9.20   13.50
 -16  -5  -5   13.40   14.00
  -5  21  -5   42.00   24.20
  16   5   5   24.90   15.50
 -21  16   5    0.00   15.90
  -2  18  -5  -12.50   13.50
 -16  -2  -5   12.50   12.30
 -18  16   5    6.80   16.30
  16   2   5    5.90    9.30
   1  15  -5    4.20   16.70
 -16   1  -5   41.30   15.10
 -16   1  -5   29.10   13.50
 -15  16   5   46.30   23.50
 -15  16   5   30.00   10.50
   4  12  -5    7.70    5.50
 -16   4  -5   20.10    6.50
 -16   4  -5   37.50   14.10
   4  12  -5   19.00   16.00
  12 -16  -5    9.60    7.90
 -12  16   5   15.80   12.00
 -12  16   5    9.10   14.70
  -4 -12   5    9.80    8.40
   7   9  -5    5.40   12.30
   7   9  -5   28.70   10.70
 -16   7  -5    2.30    9.60
   9 -16  -5   20.30    5.70
  -9  16   5   35.90   15.50
  -7  -9   5    8.40    7.20
  10   6  -5   15.40   14.10
 -16  10  -5   23.70   14.40
 -10  -6   5   20.00    9.70
  -6  16   5    5.10   12.90
 -16  13  -5    4.40   12.60
 -16  13  -5    0.70    5.00
  13   3  -5  -15.30    7.20
 -13  -3   5    4.90    9.40
  -3  16   5  -24.40    8.70
 -16  16  -5   21.00   11.00
  16   0  -5   49.90   12.80
 -16  16  -5   49.30   23.70
 -16   0   5   20.80    9.60
 -16   0   5   18.40   13.40
   0  16   5    3.50   14.90
  -3 -16  -5   -3.90    6.40
 -16  19  -5   27.80   15.10
 -16  19  -5    7.30   22.20
 -19   3   5   -2.50    8.80
  16 -19   5   -0.60    6.60
   3  16   5    8.80    5.10
   3  16   5   -7.60   11.20
   3  16   5    5.30    7.40
 -17  -3  -5    9.00   11.80
  -3  20  -5   -7.30   15.70
 -20  17   5   -1.90   15.40
  17   3   5   11.90   11.40
 -17   0  -5   30.10   14.50
  17 -17  -5   22.30   11.40
   0  17  -5   33.20   22.70
 -17   0  -5   10.90   13.00
 -17  17   5   15.00    8.30
 -17  17   5   29.40   21.30
   3  14  -5   84.59   10.50
 -17   3  -5   64.99   12.50
 -17   3  -5  132.69   26.20
   3  14  -5  112.49   31.90
   3  14  -5   72.49    9.10
 -14  17   5   49.50   15.10
 -14  17   5   73.99   27.50
  11 -17  -5   70.59   11.90
   6  11  -5   88.29   27.70
   6  11  -5   83.19   15.30
 -17   6  -5   69.39   26.40
 -11  17   5   48.80   17.50
   9   8  -5  100.29   26.10
 -17   9  -5   86.79   25.40
  -8  17   5  108.29   26.20
  -9  -8   5   37.10   14.10
  12   5  -5   29.70   15.70
 -17  12  -5    4.60   10.90
 -12  -5   5   33.20   13.40
  -5  17   5   40.70   21.40
  15   2  -5    6.60    9.50
 -17  15  -5   -7.60   10.00
 -17  15  -5   -4.40    5.80
 -15  -2   5    1.40    7.30
  -2  17   5    7.50   13.60
  18  -1  -5    9.20    7.60
 -17  18  -5   -2.50   15.40
 -17  18  -5   -1.50   13.20
  -1 -17  -5    5.40    8.30
   1  17   5   20.30   17.90
 -18   1   5   10.40   12.70
  -4 -17  -5   -2.60    7.90
 -17  21  -5    1.10   13.80
 -21   4   5   -0.10   13.40
  17 -21   5    1.60    6.60
   4  17   5    5.20   17.70
  -1  19  -5    6.80   18.30
 -18  -1  -5    8.40   13.10
 -19  18   5   26.30   22.10
 -18   2  -5   20.60   11.20
   2  16  -5   13.20   19.90
 -18   2  -5   25.10   14.70
  16 -18  -5    4.70   20.30
 -16  18   5    4.70    9.20
 -16  18   5   19.40   21.40
  13 -18  -5    2.40    6.10
   5  13  -5    7.10   16.80
   5  13  -5    2.60    4.50
   5  13  -5    8.30    6.60
 -18   5  -5   40.90   17.00
  -5 -13   5   16.40   10.80
 -13  18   5    7.80   12.00
  10 -18  -5    4.90    3.90
 -18   8  -5  -11.00    7.00
   8  10  -5   -5.10   12.80
  -8 -10   5    2.30    7.60
 -10  18   5    9.70   13.10
  11   7  -5   11.70   13.50
 -18  11  -5    5.90   12.00
  -7  18   5    1.00   12.20
 -11  -7   5   12.10    9.20
 -18  14  -5    8.10   14.80
  14   4  -5  -10.40    8.30
  -4  18   5   -4.40   13.50
 -14  -4   5    4.90    9.90
 -18  17  -5    3.00   16.30
 -18  17  -5   -4.30    7.30
  17   1  -5    3.10   11.70
 -17  -1   5   -8.60    7.70
 -17  -1   5    3.90   10.30
  -1  18   5   16.60   18.00
  -2 -18  -5   10.50   10.40
 -18  20  -5    4.00   21.50
 -18  20  -5    2.90   11.50
   2  18   5    4.70   17.60
 -20   2   5   10.60   13.50
  18 -20   5   15.40    9.50
 -19   1  -5    4.30   12.50
   1  18  -5   -9.80   16.80
 -18  19   5   23.80   24.70
 -18  19   5    4.60    8.70
   4  15  -5   23.10   18.90
 -19   4  -5   16.80   13.20
   4  15  -5   27.60    7.30
   4  15  -5   26.70    6.20
 -15  19   5   33.30   14.60
 -15  19   5    7.20   21.00
  -4 -15   5   35.10   13.70
  12 -19  -5   83.89   13.00
 -19   7  -5  106.49   26.30
   7  12  -5  173.68   39.00
   7  12  -5   82.79   16.90
 -12  19   5  105.19   24.30
  -7 -12   5  102.49   21.10
  10   9  -5   68.79   23.70
 -19  10  -5   37.50   20.50
  -9  19   5   73.29   35.30
 -10  -9   5   46.40   15.40
  13   6  -5    3.80   13.00
 -19  13  -5    2.30   13.80
 -13  -6   5    1.10    8.70
  -6  19   5    5.70   15.00
 -19  16  -5    4.60   15.80
  16   3  -5    8.90   11.10
 -16  -3   5   -1.60    9.00
  -3  19   5   11.10   16.20
 -19  19  -5   17.90   23.10
 -19  19  -5   12.60   10.30
  19   0  -5   16.50   10.40
 -19   0   5   23.30   16.60
   0  19   5   -5.30   14.00
 -20   3  -5    3.80   12.20
   3  17  -5  -19.10   12.70
 -17  20   5   -6.40    9.30
 -17  20   5    4.50   21.50
  -3 -17   5   -2.60    9.40
   6  14  -5    0.70   17.00
 -20   6  -5    6.90   12.30
   6  14  -5    4.40    5.30
  -6 -14   5    4.80    8.70
 -14  20   5   28.00   15.70
   9  11  -5   10.80   17.20
 -20   9  -5   -5.30    9.90
  -9 -11   5    6.30    9.20
 -20  12  -5   13.40   16.00
  12   8  -5   -2.80   14.10
 -12  -8   5   -2.70    7.90
  -8  20   5   -6.20   12.00
 -20  15  -5   18.70   20.90
  15   5  -5   11.10   13.20
 -15  -5   5   -2.70    9.20
  -5  20   5    6.30   17.90
  18   2  -5   -5.10    9.40
 -20  18  -5   22.00   23.10
 -18  -2   5   -6.20    8.70
  -2  20   5    8.30   17.30
 -21   5  -5   30.00   18.10
   5  16  -5   73.59   30.00
 -16  21   5   20.40   15.00
  -5 -16   5   25.20   14.50
 -21   8  -5   56.09   22.30
   8  13  -5   10.60    7.50
   8  13  -5   13.10   19.70
 -13  21   5   84.09   29.20
  -8 -13   5   17.00   12.50
 -21  11  -5   17.40   17.60
  11  10  -5   23.60   18.50
 -11 -10   5   21.10   12.00
 -10  21   5   15.80   17.70
 -21  14  -5   16.60   18.40
 -14  -7   5   -5.10    8.40
  -7  21   5  -10.50   13.40
 -21  17  -5   18.30   21.20
  17   4  -5   18.40   15.80
 -17  -4   5   -5.00   12.20
  -4  21   5   -9.50   15.30
   7  15  -5    0.10   17.20
 -15  22   5    8.40   14.90
 -22  10  -5    4.00   14.30
  10  12  -5    3.50   16.10
 -12  22   5   18.10   18.50
 -10 -12   5   15.60   11.50
 -22  13  -5    1.90   16.70
  13   9  -5    7.60   16.90
  -9  22   5   25.20   19.90
 -13  -9   5    0.60    8.40
   0   0  -6  930.81   61.59
   0   0   6  920.21   61.59
   0   0   6  919.31   61.09
  -1  -1  -6  752.22   49.99
  -1   2  -6  661.23   54.29
   2  -1  -6  755.72   49.80
  -1  -1  -6  737.63   52.09
  -1  -1  -6  807.12   51.19
   2  -1  -6  725.23   51.69
  -1   2  -6  731.73   50.69
   1   1   6  789.12   49.90
  -2   1   6  761.72   51.89
  -2   1   6  795.12   49.99
   1   1   6  754.42   51.19
   1  -2   6  759.62   50.79
   1  -2  -6  760.22   52.29
   1  -2  -6  740.43   49.90
  -2   1  -6  718.43   51.69
   1  -2  -6  771.12   51.29
   1   1  -6  782.92   52.59
  -2   1  -6  772.02   51.19
   1   1  -6  773.42   51.39
  -1  -1   6  774.62   52.19
   2  -1   6  752.92   51.29
   2  -1   6  749.23   51.39
  -2  -2  -6   36.70    5.40
   4  -2  -6   20.50    4.40
  -2  -2  -6   41.50    8.70
   4  -2  -6   21.60    5.90
  -2   4  -6   30.90    4.50
  -2  -2  -6   35.10    5.40
  -2   4  -6   15.30    7.90
  -2   4  -6   26.80    7.80
   2  -4   6   38.90   10.40
  -4   2   6   20.50    5.90
  -4   2   6   31.30    5.60
   2  -4   6   29.50    4.50
   2   2   6   29.00    5.40
   2   2   6   32.80    7.30
   2  -4   6   20.00    6.00
   2   2   6   26.40    5.30
   3  -3  -6 5255.37  348.47
   0   3  -6 5482.95  348.47
   3  -3  -6 5233.18  349.77
   0   3  -6 5399.66  352.66
   3  -3  -6 5382.36  349.57
  -3   0  -6 5511.65  349.57
  -3   0  -6 5293.07  351.26
   3   0   6 5301.27  349.37
   0  -3   6 5479.75  348.57
  -3   3   6 5287.67  349.07
   3   0   6 5659.63  350.56
   0  -3   6 5749.92  352.46
  -3   3   6 5295.57  349.96
  -3   3  -6  846.92   57.19
   3   0  -6  818.52   58.29
   0  -3  -6  821.52   58.59
   3   0  -6  878.11   57.59
  -3   3  -6  786.22   59.49
   0  -3  -6  781.62   55.59
   3   0  -6  858.61   56.69
   3  -3   6  848.92   58.99
   0   3   6  851.71   55.99
  -3   0   6  755.32   57.19
   0   3   6  812.72   57.99
   3  -3   6  879.11   55.99
  -3   0   6  826.62   55.89
  -3  -3  -6  160.38   14.20
   6  -3  -6  184.38   20.10
  -3  -3  -6  121.89   17.90
   6  -3  -6  142.99   14.10
  -3   6  -6  168.48   21.60
   3  -6   6  192.48   22.60
   3   3   6  158.48   13.90
   3   3   6  155.68   13.70
   3   3   6  139.69   18.80
  -6   3   6  142.59   14.30
  -6   3   6  216.98   21.90
   3  -6   6  178.28   25.30
   3  -6   6  145.29   12.10
   5  -4  -6  265.77   22.70
  -4  -1  -6  281.27   23.60
   5  -4  -6  283.27   21.80
  -1   5  -6  290.97   31.50
  -4  -1  -6  287.77   22.20
  -1   5  -6  298.47   19.70
   5  -4  -6  263.17   21.10
   1  -5   6  280.47   19.80
   4   1   6  250.47   21.40
  -5   4   6  261.67   22.40
   4   1   6  279.97   22.90
  -5   4   6  266.77   23.10
   4   1   6  265.27   21.70
   1  -5   6  253.57   25.30
   2  -4  -6   26.60    6.90
   2  -4  -6   22.90    6.30
   2   2  -6   32.60    6.50
   2  -4  -6   28.90    5.10
   2   2  -6   38.70    8.60
  -4   2  -6   21.10    5.60
  -2  -2   6   28.10    5.80
   4  -2   6   17.90    5.00
  -2  -2   6   39.10    8.10
  -2   4   6   21.80    4.70
  -2   4   6   31.10    6.60
   4  -2   6   22.40    4.70
  -4   5  -6   68.19   11.30
  -1  -4  -6   58.39    7.40
   5  -1  -6   54.09    8.30
  -1  -4  -6   87.19   13.30
  -4   5  -6   88.29   16.20
  -1  -4  -6   51.39    7.20
   5  -1  -6   72.59   11.50
   4  -5   6   75.09   11.10
   1   4   6   44.20   10.00
   4  -5   6   55.59    7.20
   4  -5   6   54.79   11.70
   1   4   6   50.39    7.30
  -5   1   6   40.40    9.50
  -5   1   6   50.69    8.20
  -4  -4  -6    3.70    3.60
  -4   8  -6    0.10    7.00
   8  -4  -6   10.20    3.00
   8  -4  -6    1.00    3.50
   8  -4  -6    2.40    2.40
  -4  -4  -6    5.60    7.30
   8  -4  -6   11.50    6.00
   4  -8   6    3.90    6.20
   4  -8   6    3.40    2.40
   4   4   6    0.70    2.90
   4   4   6    1.30    5.00
   4  -8   6   -0.90    5.30
  -8   4   6    1.20    3.70
   7  -5  -6 1866.91  128.79
  -2   7  -6 1732.03  133.29
   7  -5  -6 1935.71  124.99
   7  -5  -6 1958.60  127.59
  -2   7  -6 1942.21  122.89
  -5  -2  -6 1843.82  129.79
  -5  -2  -6 1839.92  127.19
  -7   5   6 1887.61  128.59
   2  -7   6 1900.61  123.19
  -7   5   6 1944.01  129.59
   2  -7   6 1971.00  133.09
   5   2   6 1891.31  126.89
   2  -7   6 1741.03  137.49
   5   2   6 1971.80  128.89
   4  -5  -6  257.27   22.60
   4  -5  -6  294.57   21.70
   1   4  -6  255.97   28.90
   1   4  -6  259.97   20.30
   4  -5  -6  263.97   22.10
  -5   1  -6  255.37   22.40
  -4   5   6  284.37   21.90
  -1  -4   6  284.47   22.00
  -1  -4   6  288.27   25.60
  -4   5   6  274.47   22.20
  -4   5   6  254.27   23.40
   5  -1   6  246.08   21.80
  -5   4  -6   63.89   11.80
   4   1  -6   86.39   12.10
   1  -5  -6   63.79    7.60
   4   1  -6   55.79   10.80
   1  -5  -6   98.89   14.70
   4   1  -6   53.89    8.30
  -5   4  -6   66.39    9.30
   5  -4   6   83.39   12.80
  -4  -1   6   39.80    8.30
  -1   5   6   36.90    8.80
  -4  -1   6   55.49    9.60
  -1   5   6   60.39    7.60
  -4  -1   6   63.79    9.00
   7  -2  -6  238.48   23.30
  -5   7  -6  321.07   33.50
   7  -2  -6  327.27   25.30
  -2  -5  -6  341.07   24.70
  -5   7  -6  369.36   40.80
  -2  -5  -6  320.97   30.20
   7  -2  -6  301.17   26.90
   5  -7   6  266.27   26.50
  -7   2   6  306.87   25.60
   5  -7   6  280.87   33.30
   2   5   6  314.47   28.90
   5  -7   6  323.27   22.80
   2   5   6  312.27   23.40
  -5  10  -6  162.28   27.70
  10  -5  -6  263.17   29.50
  10  -5  -6  194.48   25.70
  -5  -5  -6  174.78   21.20
   5 -10   6  225.38   33.80
   5 -10   6  174.98   14.00
 -10   5   6  188.28   23.20
   5   5   6  180.08   17.30
   5   5   6  191.18   25.80
   9  -6  -6  230.58   19.10
   9  -6  -6  217.48   26.30
  -6  -3  -6  268.37   23.30
   9  -6  -6  225.38   25.50
  -3   9  -6  289.67   36.00
  -6  -3  -6  244.58   29.60
   6   3   6  284.27   29.40
   3  -9   6  194.28   30.00
   6   3   6  276.67   22.50
   3  -9   6  279.87   40.90
  -9   6   6  228.88   27.20
  -6   0  -6  715.03   54.39
   0   6  -6  692.63   59.89
   0   6  -6  757.72   50.79
   6  -6  -6  710.43   53.89
   6  -6  -6  764.72   54.19
  -6   0  -6  716.53   54.29
   6  -6  -6  759.02   54.49
  -6   6   6  786.42   55.19
   6   0   6  769.52   53.59
  -6   6   6  773.62   53.09
   0  -6   6  753.72   59.39
   6   0   6  758.12   54.29
  -6   6   6  773.92   56.49
   0  -6   6  799.82   51.39
   3  -6  -6  151.18   14.40
   3  -6  -6  148.89   20.00
  -6   3  -6  158.78   19.00
   3  -6  -6  227.38   23.50
   3   3  -6  164.08   21.80
   3   3  -6  134.69   14.30
  -3  -3   6  174.78   15.00
  -3  -3   6  152.88   15.30
  -3   6   6  160.68   19.00
  -3   6   6  174.98   14.30
   6  -3   6  153.68   18.10
  -3  -3   6  221.18   23.90
  -6   6  -6  269.27   23.80
  -6   6  -6  288.97   32.30
   6   0  -6  228.38   22.80
   6   0  -6  243.38   23.10
   0  -6  -6  248.48   19.30
   0  -6  -6  251.57   30.10
   6   0  -6  266.77   21.80
   0   6   6  246.18   19.70
   6  -6   6  286.77   21.90
  -6   0   6  259.57   21.70
   6  -6   6  283.17   25.90
  -6   0   6  256.97   22.10
   0   6   6  257.17   28.70
  -3  -6  -6  141.59   17.30
   9  -3  -6  131.69   19.30
  -6   9  -6  152.58   29.60
  -6   9  -6  128.89   21.90
   9  -3  -6  157.88   19.30
   9  -3  -6  138.19   15.20
   6  -9   6  147.79   24.40
   3   6   6  134.69   21.50
  -9   3   6  149.79   19.00
   3   6   6  145.79   15.80
   6  -9   6  143.39   12.40
   6  -9   6  167.68   22.80
  -6  -6  -6   93.89   21.60
  -6  12  -6  134.59   26.90
  -6  -6  -6  130.59   18.40
   6 -12   6  113.69   22.80
 -12   6   6   77.49   16.40
   6   6   6  105.69   14.60
   6 -12   6  100.89    8.60
   6   6   6  114.19   21.90
   6 -12   6   87.19    9.00
  -7  -4  -6  188.68   28.80
  -4  11  -6  192.88   30.70
  11  -7  -6  179.58   25.50
  11  -7  -6  261.67   26.70
  -7  -4  -6  190.28   24.10
   7   4   6  189.48   25.10
   7   4   6  197.18   22.90
 -11   7   6  169.88   25.40
   4 -11   6  188.88   30.70
   8  -7  -6   -4.20    4.20
   8  -7  -6    5.20    5.30
   8  -7  -6   16.90    6.40
  -7  -1  -6   17.60    6.50
  -1   8  -6   14.00   11.50
  -7  -1  -6   12.70    7.80
  -1   8  -6   16.10    3.20
   7   1   6   17.90    6.30
  -8   7   6   17.20    8.20
  -8   7   6   15.30    5.10
   7   1   6   12.00    6.30
   1  -8   6    2.40    8.40
  -7   2  -6 1826.42  129.19
   5  -7  -6 1970.70  128.49
   2   5  -6 1884.61  124.19
   5  -7  -6 1921.41  124.69
   5  -7  -6 1818.32  127.79
  -7   2  -6 1854.21  127.59
   2   5  -6 1771.62  132.09
  -2  -5   6 1943.51  124.69
  -2  -5   6 1806.32  130.99
  -5   7   6 1864.81  126.89
  -5   7   6 1963.90  125.49
  -5   7   6 1797.72  130.79
   7  -2   6 1832.92  126.49
  -7   5  -6  342.77   30.80
  -7   5  -6  313.97   25.60
   2  -7  -6  353.16   25.20
   2  -7  -6  364.86   37.30
   5   2  -6  324.37   35.00
   5   2  -6  366.46   28.30
  -2   7   6  321.87   24.20
   7  -5   6  339.77   28.90
  -5  -2   6  316.67   26.60
  -2   7   6  343.37   30.60
  -5  -2   6  245.08   30.20
   8  -1  -6   11.00    7.00
   8  -1  -6    9.90    6.10
  -1  -7  -6   12.10    9.30
  -7   8  -6   16.40    8.90
  -7   8  -6   18.90    8.40
   8  -1  -6   15.60    5.80
   1   7   6   10.20    3.90
   7  -8   6    5.60    8.60
   7  -8   6   12.80    6.00
   1   7   6   22.50    9.40
  -8   1   6   20.20    6.40
  -8   1   6    4.30    3.50
  -7  11  -6   79.59   18.60
  -4  -7  -6   90.39   14.30
  -7  11  -6   73.69   21.80
  11  -4  -6   66.99   13.70
  -4  -7  -6  117.29   24.00
 -11   4   6   52.89   12.80
   4   7   6  108.49   13.40
   7 -11   6  102.39   10.60
   4   7   6   86.49   18.70
  -7  -7  -6  108.09   18.00
  -7  14  -6  104.59   23.80
 -14   7   6   63.39   16.60
   7   7   6   76.59   13.80
   7   7   6   78.59   19.90
  -5  13  -6   27.20   14.20
  -8  -5  -6   48.80   12.80
  -8  -5  -6   19.20   14.00
 -13   8   6   30.90   11.70
   8   5   6   30.20   12.00
  -2  10  -6  175.58   28.40
  -8  -2  -6  163.18   23.10
  -8  -2  -6  147.29   21.50
  10  -8  -6  118.29   18.30
  10  -8  -6  106.09   17.30
  10  -8  -6  135.89   19.70
   8   2   6  127.29   17.90
 -10   8   6   84.79   17.60
   2 -10   6  142.49   26.20
   8   2   6  145.49   19.30
   7  -8  -6   19.30    8.20
   7  -8  -6   17.20    7.80
   7  -8  -6   21.80    6.60
   1   7  -6   20.00    5.30
  -8   1  -6   16.80    6.80
   1   7  -6    5.70    8.80
  -8   1  -6   16.40    6.80
  -7   8   6    6.40    5.60
  -1  -7   6    7.90    8.60
   8  -1   6    7.80    5.20
  -7   8   6   15.40    8.80
  -7   8   6   16.30    6.60
  -8   4  -6    6.40    5.60
   4   4  -6    2.60    3.80
   4  -8  -6   -1.10    4.90
   4  -8  -6    2.30    2.80
   4   4  -6    7.60    7.80
   4  -8  -6   12.40    7.50
  -4   8   6   16.50    7.70
  -4  -4   6    8.00    7.00
   8  -4   6   10.30    5.40
  -4   8   6   -1.60    2.50
  -4  -4   6    7.00    4.00
  -8   7  -6   14.10    6.80
  -8   7  -6   12.40    8.40
   1  -8  -6   20.30    4.50
   7   1  -6   12.10    6.40
   7   1  -6   30.00    9.60
   1  -8  -6   14.40   10.00
   7   1  -6   12.20    5.10
  -1   8   6   11.80    3.80
   8  -7   6    0.00    4.70
  -7  -1   6   11.90    5.50
  -1   8   6   16.70    9.20
  -7  -1   6   17.40    6.90
  -8  10  -6  308.67   35.40
  10  -2  -6  260.97   24.90
  -2  -8  -6  317.27   26.20
  -2  -8  -6  294.77   40.70
  10  -2  -6  308.17   29.60
  10  -2  -6  256.87   26.10
  -8  10  -6  312.77   43.50
   8 -10   6  346.17   40.40
   8 -10   6  318.67   29.10
   2   8   6  272.17   36.40
   2   8   6  309.17   23.90
   8 -10   6  310.87   23.90
 -10   2   6  326.67   35.10
  -5  -8  -6    3.50    5.00
  -8  13  -6    2.90    9.20
   8 -13   6   -4.90    5.90
   8 -13   6   -1.00    2.30
   5   8   6    1.10    7.50
 -13   5   6   -4.80    4.20
   5   8   6   -0.70    2.90
   8 -13   6    4.00    3.70
  -8  -8  -6   10.50    6.90
  -8  16  -6   -5.80   10.80
 -16   8   6   -5.50    7.30
   8   8   6    8.70   11.80
   8   8   6   11.20    6.60
  -6  15  -6   31.30   17.50
  -9  -6  -6   21.90    9.90
   9   6   6   21.80    9.10
 -15   9   6   14.20   10.60
   9   6   6   11.60   11.40
  -9  -3  -6    1.10    5.10
  -3  12  -6    6.30   11.40
  12  -9  -6   -3.20    3.60
  -9  -3  -6    4.20    8.60
 -12   9   6    0.40    6.20
   9   3   6   -3.20    5.00
   9  -9  -6  112.59   16.60
   0   9  -6  158.48   28.70
   0   9  -6  100.89    9.30
   9  -9  -6  133.09   18.10
  -9   0  -6  105.09   18.30
  -9   0  -6   88.39   15.80
   9  -9  -6  111.79   17.60
  -9   9   6  132.59   15.40
   0  -9   6  102.89   22.20
   9   0   6  138.39   16.70
  -9   9   6  109.09   20.00
   9   0   6  101.89   16.00
   6  -9  -6  284.87   31.30
   6  -9  -6  276.87   31.70
   6  -9  -6  276.37   21.70
   3   6  -6  258.07   21.70
  -9   3  -6  228.88   29.00
   3   6  -6  275.47   34.90
   9  -3   6  265.57   28.60
  -6   9   6  233.88   27.40
  -3  -6   6  235.78   34.40
  -6   9   6  233.28   22.00
  -6   9   6  255.07   34.50
   3  -9  -6  138.89   23.00
   6   3  -6   96.39   19.60
  -9   6  -6  173.48   17.20
  -9   6  -6  123.99   20.40
   3  -9  -6  142.59   25.40
   6   3  -6  168.28   20.10
  -3   9   6  130.89   12.50
  -6  -3   6  137.29   21.00
  -6  -3   6  155.08   18.80
   9  -6   6  151.68   20.50
  -3   9   6  118.69   20.00
  -9   9  -6  233.48   27.80
   0  -9  -6  193.78   30.30
   9   0  -6  221.28   26.60
   9   0  -6  239.98   22.80
  -9   9  -6  224.28   34.10
   9   0  -6  256.57   29.40
   9  -9   6  242.78   21.80
  -9   0   6  248.08   22.20
   0   9   6  265.87   33.60
   9  -9   6  310.37   34.70
   0   9   6  220.98   18.70
  -9   0   6  219.18   27.60
  -3  -9  -6  189.68   21.70
  -9  12  -6  126.79   23.20
  -9  12  -6   95.79   24.80
   3   9   6  132.39   25.00
   9 -12   6  143.09   13.40
   3   9   6  142.09   16.10
 -12   3   6   99.69   18.10
   9 -12   6  124.09   24.40
  -9  15  -6    2.30   11.10
  -6  -9  -6   -5.50    3.50
   9 -15   6    2.00    3.20
   6   9   6   16.10    6.90
   6   9   6   10.10   11.40
 -15   6   6    6.80    8.40
   9 -15   6   11.40    4.80
  -9  -9  -6   -0.40    7.80
  -9  18  -6  -14.30    9.40
   9   9   6    8.40    6.50
 -18   9   6    3.90   13.40
   9   9   6   -1.10   10.60
 -10  -7  -6  136.19   24.00
  -7  17  -6  149.09   34.10
  10   7   6  143.39   28.20
  10   7   6  172.18   23.70
 -17  10   6  224.88   36.00
  -4  14  -6   85.89   24.90
 -10  -4  -6   78.89   16.50
 -14  10   6   68.19   18.40
  10   4   6   91.39   18.40
  11 -10  -6    5.30    5.90
 -10  -1  -6    9.30    7.30
  11 -10  -6   15.30    7.80
 -10  -1  -6   12.30    8.80
  11 -10  -6   20.10    7.50
  -1  11  -6   12.80   12.00
 -11  10   6   15.80    5.70
 -11  10   6   15.10   10.10
  10   1   6    9.00    6.20
 -10   2  -6  104.29   15.20
 -10   2  -6  103.19   17.60
   2   8  -6  118.49   13.70
   8 -10  -6  124.19   19.90
   2   8  -6  105.09   23.10
   8 -10  -6  112.59   19.50
   8 -10  -6  126.79   16.30
  -8  10   6  142.59   19.00
  -2  -8   6  161.48   27.90
  10  -2   6  113.29   18.10
  -8  10   6  171.18   27.80
 -10   5  -6  146.79   22.10
   5 -10  -6  227.38   30.10
   5   5  -6  181.48   28.30
   5 -10  -6  163.58   14.40
   5 -10  -6  191.48   27.20
   5   5  -6  193.68   21.40
 -10   5  -6  152.38   14.00
  -5  10   6  190.98   25.10
  -5  10   6  144.19   14.90
  -5  -5   6  215.88   32.00
  10  -5   6  181.88   22.30
  -5  -5   6  157.58   19.40
   2 -10  -6  349.77   41.60
   8   2  -6  309.57   29.10
   8   2  -6  260.67   26.40
 -10   8  -6  278.27   36.80
 -10   8  -6  304.47   27.20
   8   2  -6  365.26   38.10
  10  -8   6  336.57   36.60
  -2  10   6  406.56   49.99
  -8  -2   6  364.66   29.50
  -8  -2   6  302.07   33.70
  -2  10   6  292.07   23.00
 -10  11  -6   13.00   12.90
  11  -1  -6   19.80    8.20
 -10  11  -6    9.90    8.60
  10 -11   6   23.50    8.80
 -11   1   6   42.00   11.30
 -11   1   6   32.20    7.30
   1  10   6   23.60   11.50
   1  10   6   24.10    5.90
  -4 -10  -6  190.38   25.90
 -10  14  -6  134.79   36.50
 -10  14  -6  246.08   36.50
  10 -14   6  252.67   33.20
   4  10   6  196.08   20.30
  10 -14   6  255.07   19.80
   4  10   6  199.08   33.00
 -14   4   6  221.98   29.90
  10 -14   6  239.78   25.00
  -7 -10  -6   82.39   17.30
 -10  17  -6   65.79   22.60
   7  10   6   59.59   20.70
   7  10   6  111.69   16.40
  10 -17   6  104.29   12.20
 -17   7   6   68.59   19.70
 -10 -10  -6   -7.40    5.00
 -10  20  -6   -3.10   13.40
  10  10   6   -4.50    6.10
 -20  10   6    2.80   10.30
  10  10   6    2.20   12.50
 -11  -8  -6   99.79   21.50
  -8  19  -6   52.29   24.10
  11   8   6   67.09   15.70
  11   8   6   61.79   20.60
 -19  11   6   63.79   21.50
  -5  16  -6  -10.10   12.10
 -11  -5  -6   15.40    9.40
  11   5   6    1.60    8.50
 -16  11   6   -0.20    8.30
 -11  -2  -6   17.50   11.90
 -11  -2  -6    5.00    6.00
  13 -11  -6   17.30    7.40
  -2  13  -6  -12.70    8.90
  11   2   6   12.40    7.80
 -13  11   6   39.50   15.30
   1  10  -6    8.00    3.50
 -11   1  -6   15.50    8.40
 -11   1  -6   10.20    7.20
  10 -11  -6   10.10    7.90
  10 -11  -6   14.00    7.80
  10 -11  -6    4.30    5.50
   1  10  -6    6.20   10.50
 -10  11   6   25.60   15.20
 -10  11   6   12.50    6.60
   7 -11  -6  185.68   17.00
 -11   4  -6  189.98   20.10
   7 -11  -6  222.48   30.30
 -11   4  -6  217.98   26.60
   4   7  -6  169.88   20.10
   7 -11  -6  203.28   31.10
   4   7  -6  169.98   29.40
  -7  11   6  180.08   25.60
  -4  -7   6  176.38   21.50
  -4  -7   6  118.09   25.90
  -7  11   6  171.08   30.50
 -11   7  -6   64.79   16.20
   7   4  -6   79.39   18.50
 -11   7  -6   80.29   12.10
   4 -11  -6   75.89   22.90
   4 -11  -6   83.89   19.70
  -7  -4   6   92.19   21.20
  -4  11   6   79.29   21.00
  -4  11   6  115.69   11.80
  -7  -4   6   75.89   13.60
  10   1  -6   18.50    9.20
 -11  10  -6    6.20    7.60
 -11  10  -6   16.10   12.40
  -1  11   6   22.30   11.10
 -10  -1   6   35.90   11.00
 -10  -1   6   22.40    8.60
  -1  11   6   24.20    5.10
 -11  13  -6    0.20    9.20
  -2 -11  -6   -0.20    4.20
  13  -2  -6    4.70    5.30
 -11  13  -6   -6.10    7.90
   2  11   6   -3.70    8.20
  11 -13   6   -2.70    5.40
   2  11   6    4.40    4.50
 -13   2   6    1.70    6.60
 -11  16  -6   -4.20   10.40
  -5 -11  -6    8.40    6.80
  11 -16   6   12.50    6.40
 -16   5   6   -2.50    8.30
   5  11   6    2.80   10.10
   5  11   6    0.70    4.90
  11 -16   6    2.70    3.90
 -11  19  -6   52.49   22.50
  -8 -11  -6   27.80   11.70
   8  11   6   36.90   18.10
 -19   8   6    8.60   11.30
   8  11   6   43.40   11.20
 -11 -11  -6   12.30   12.80
 -11  22  -6   35.20   24.90
  11  11   6   -8.10   13.10
 -22  11   6   -3.20   13.70
  11  11   6   -2.80    7.50
 -12  -9  -6   32.90   14.40
  -9  21  -6  -11.00   15.60
  12   9   6   39.60   17.00
 -21  12   6   34.50   18.90
  -6  18  -6   21.70   19.70
 -12  -6  -6   29.20   13.00
  12   6   6   24.10   13.80
 -18  12   6  -11.10   11.60
  12   6   6   15.40    9.60
  -3  15  -6   46.40   21.70
 -12  -3  -6   69.89   16.60
 -15  12   6   98.69   23.60
  12   3   6   93.99   18.80
  12 -12  -6  173.68   22.70
  12 -12  -6  120.69   19.20
   0  12  -6   81.49   24.10
 -12   0  -6  101.99   20.20
 -12   0  -6   95.99   19.10
 -12  12   6  121.69   16.00
  12   0   6  114.49   16.20
 -12  12   6  111.09   25.10
   9 -12  -6   16.10    9.10
   9 -12  -6    2.90    7.90
   3   9  -6    2.30    9.00
   3   9  -6    9.00    5.00
 -12   3  -6    1.30    5.50
   9 -12  -6   -2.20    3.60
 -12   3  -6   -0.30    5.00
  -9  12   6   -7.80    5.00
  -9  12   6    4.50    9.50
 -12   6  -6  107.89   11.30
   6   6  -6   98.69   16.10
   6   6  -6   55.79   17.70
   6 -12  -6  128.39   24.70
 -12   6  -6   90.49   19.30
   6 -12  -6  125.19   12.70
 -12   6  -6   88.39   10.30
   6 -12  -6   80.99   19.90
  -6  -6   6   75.09   14.30
  -6  12   6   95.19   12.80
  -6  12   6   96.59   22.50
  -6  -6   6  127.19   24.90
   9   3  -6  141.19   24.20
   3 -12  -6  132.69   29.40
   9   3  -6  175.88   26.40
 -12   9  -6  131.09   17.00
 -12   9  -6  149.69   27.20
  -3  12   6  133.89   26.10
  -9  -3   6  136.79   20.50
  12   0  -6  475.65   41.70
 -12  12  -6  445.36   59.79
 -12  12  -6  473.85   43.00
  12 -12   6  518.85   39.70
   0  12   6  533.15   58.59
 -12   0   6  499.15   40.10
   0  12   6  491.05   35.30
 -12   0   6  441.16   42.60
  -3 -12  -6  133.39   20.90
 -12  15  -6  183.88   28.60
  15  -3  -6   89.09   13.80
 -12  15  -6  117.89   34.60
   3  12   6  122.39   30.40
  12 -15   6   87.19   17.80
  12 -15   6  120.99   15.30
 -15   3   6  161.78   25.70
  12 -15   6  124.09   23.60
   3  12   6  117.39   14.70
  -6 -12  -6   20.90   11.40
 -12  18  -6   -9.60   10.10
   6  12   6   -7.80    9.70
  12 -18   6    2.30    5.20
  12 -18   6    6.20    4.60
   6  12   6    4.60    5.90
 -18   6   6   23.30   13.30
  -9 -12  -6   21.00   13.90
 -12  21  -6   -8.00   13.70
 -21   9   6   15.40   14.80
   9  12   6  -19.40   11.40
   9  12   6   14.00    9.50
 -13  -7  -6   -7.90    7.40
  -7  20  -6   -5.30   14.90
  13   7   6   -8.10    9.70
 -20  13   6  -12.70   12.00
  13   7   6   -0.60    7.90
  -4  17  -6   50.19   22.80
 -13  -4  -6   40.40   13.90
 -17  13   6   -4.30   10.20
  13   4   6   27.50   13.50
 -13  -1  -6   62.19   15.00
  -1  14  -6   35.50   17.70
 -13  -1  -6   44.70   16.00
  14 -13  -6   42.00   11.70
 -14  13   6   44.30   18.20
  13   1   6   30.50    9.90
  11 -13  -6   25.20    9.00
  11 -13  -6    2.10    8.50
   2  11  -6   20.20   14.10
   2  11  -6   16.50    5.40
 -13   2  -6   11.80    8.80
 -13   2  -6   29.00    9.90
 -11  13   6   26.00   10.00
 -11  13   6   22.30   13.80
 -13   5  -6   31.50    6.70
   5   8  -6   34.40   15.20
   8 -13  -6   13.50   11.30
   8 -13  -6   32.10    7.70
 -13   5  -6   19.40   10.00
   5   8  -6   30.40    9.00
  -8  13   6   20.70   12.90
  -5  -8   6   19.20    7.90
   8   5  -6    0.20    8.00
 -13   8  -6   -2.60    6.80
   8   5  -6    3.70    5.80
 -13   8  -6    0.00    2.90
   5 -13  -6   -5.60    3.20
 -13   8  -6    2.20    4.20
  -5  13   6    9.60    9.60
  -8  -5   6   -1.00    8.00
  -5  13   6    4.10    3.40
  -8  -5   6   -4.50    3.30
 -13  11  -6   10.50   11.50
 -13  11  -6    5.70    6.60
  11   2  -6   -9.10    6.30
 -11  -2   6   -1.60    5.20
  -2  13   6    1.70    2.80
 -11  -2   6   -3.10    7.00
  -2  13   6   -5.20    8.40
 -13  14  -6   94.69   29.30
  14  -1  -6   74.09   14.80
 -13  14  -6  111.09   20.70
 -14   1   6   94.89   20.00
   1  13   6  134.29   30.30
   1  13   6  124.69   13.70
  13 -14   6  168.18   23.20
 -14   1   6  128.89   16.00
 -13  17  -6  -13.00   10.70
 -13  17  -6   38.30   16.30
  -4 -13  -6    4.80    7.80
   4  13   6    2.30    4.90
  13 -17   6   15.80    6.40
   4  13   6   32.50   17.30
 -17   4   6   15.20   11.10
  -7 -13  -6   -4.30    5.60
 -13  20  -6  -10.50   13.10
   7  13   6   10.30   17.20
   7  13   6   -3.30    5.00
  13 -20   6    4.20    4.10
 -20   7   6    9.20   11.70
  13 -20   6    0.90    6.30
 -14  -8  -6   -8.80    9.50
  -8  22  -6  -14.70   13.90
 -22  14   6   -7.90   11.90
  14   8   6    7.00   14.90
  14   8   6   -2.40    8.60
 -14  -5  -6   54.29   18.30
  -5  19  -6   66.29   25.40
  14   5   6   45.50   15.70
 -19  14   6   16.20   18.50
  16 -14  -6   68.99   11.40
  -2  16  -6   29.50   19.10
 -14  -2  -6   44.20   18.50
 -16  14   6   93.99   23.90
  14   2   6  124.69   20.30
  13 -14  -6   51.89   15.30
 -14   1  -6   57.19   15.60
   1  13  -6   38.10   18.30
 -14   1  -6   53.19   14.50
 -13  14   6   50.29   12.00
 -13  14   6   65.09   21.30
 -14   4  -6   96.49   18.20
  10 -14  -6   83.89   13.30
  10 -14  -6   48.60   17.00
   4  10  -6   40.50   18.60
 -14   4  -6   60.49   16.10
   4  10  -6   63.49   11.50
 -10  14   6   69.39   19.30
 -10  14   6   53.29   21.50
  -4 -10   6   58.19   13.90
   7   7  -6   83.39   21.80
   7 -14  -6   95.69   11.70
 -14   7  -6   96.79   20.90
   7   7  -6  103.69   17.60
  -7  14   6   95.89   21.40
  -7  -7   6  110.19   18.80
  10   4  -6  251.27   35.30
 -14  10  -6  232.98   25.20
 -14  10  -6  269.17   39.50
 -10  -4   6  170.98   29.00
 -10  -4   6  232.78   30.30
  -4  14   6  148.09   31.30
  13   1  -6   92.39   19.50
 -14  13  -6  154.78   33.10
 -14  13  -6  127.59   19.90
  -1  14   6  128.09   28.00
 -13  -1   6  120.39   19.80
 -13  -1   6  197.78   26.30
  -1  14   6  120.19   13.20
 -14  16  -6   50.09   16.50
 -14  16  -6   10.20   21.40
  -2 -14  -6   34.40   11.30
  16  -2  -6   39.30    9.20
  14 -16   6   30.50   11.70
   2  14   6   -3.60   12.20
  14 -16   6   30.30    9.10
   2  14   6   26.80    7.20
  -5 -14  -6   -2.30    6.50
 -14  19  -6    7.00   14.30
   5  14   6   17.20    7.60
 -19   5   6    3.70   11.80
   5  14   6   -8.90   13.70
   5  14   6   12.60    9.50
  14 -19   6    6.90    5.70
 -14  22  -6    4.00   17.50
  -8 -14  -6   -2.10    8.30
   8  14   6  -14.10   13.20
 -22   8   6    3.00   11.70
   8  14   6   -4.60    6.50
 -15  -6  -6   17.20   12.80
  -6  21  -6    3.00   19.10
 -21  15   6   15.30   17.20
  15   6   6   19.30   12.50
  -3  18  -6   -1.80   14.80
 -15  -3  -6   14.90   11.10
  15   3   6   16.60   11.50
 -18  15   6   20.30   16.70
  15 -15  -6   39.80   12.90
 -15   0  -6   39.50   18.50
   0  15  -6   49.40   23.30
 -15  15   6   15.40   15.00
 -15  15   6   29.60    9.40
  12 -15  -6   76.19   14.90
  12 -15  -6   86.79   21.00
 -15   3  -6   91.19   20.00
 -15   3  -6   90.39   15.40
   3  12  -6   83.59   11.90
   3  12  -6   74.59   23.30
 -12  15   6   99.29   28.90
   6   9  -6    1.90   10.60
 -15   6  -6   15.10   11.80
   9 -15  -6   14.20    5.70
   6   9  -6   12.70    8.30
  -6  -9   6   14.20    8.10
  -9  15   6   18.20   12.20
 -15   9  -6    8.20    9.80
   9   6  -6    2.50   10.20
   6 -15  -6    3.30    2.40
  -6  15   6  -15.10    6.40
  -9  -6   6   17.60    9.10
  12   3  -6  110.59   22.30
 -15  12  -6   87.39   25.50
 -15  12  -6  126.89   15.80
  -3  15   6  152.58   29.30
 -12  -3   6  109.99   21.60
 -12  -3   6   62.59   18.20
 -15  15  -6   39.80   25.00
  15   0  -6   68.09   15.10
 -15  15  -6   68.99   16.40
   0  15   6   89.09   25.20
 -15   0   6   66.19   13.80
 -15  18  -6    6.80   17.60
 -15  18  -6   17.00   12.90
  -3 -15  -6   10.80    9.80
   3  15   6    0.80    4.70
  15 -18   6   -0.30    5.40
 -18   3   6   10.70   10.10
   3  15   6   -7.50   12.60
   3  15   6    7.20    6.90
  -6 -15  -6    2.50    9.90
 -15  21  -6    6.30   15.70
   6  15   6    0.00    6.40
  15 -21   6    1.10    5.10
 -21   6   6   -0.10   11.60
   6  15   6   27.10   19.40
  -4  20  -6    1.20   15.70
 -16  -4  -6   11.30   12.40
 -20  16   6  -14.70   11.50
  16   4   6   -8.10    8.80
  17 -16  -6   22.90    9.60
 -16  -1  -6   11.00   11.80
  -1  17  -6   80.39   28.80
  16   1   6   26.50   10.30
 -17  16   6   21.20   16.60
   2  14  -6   53.69   23.30
 -16   2  -6   49.30   15.30
  14 -16  -6   76.19   20.00
 -16   2  -6   55.39   15.00
 -14  16   6   54.39   14.80
 -14  16   6   99.49   29.80
   5  11  -6  -12.30   11.80
  11 -16  -6    2.20    5.10
 -16   5  -6   17.30   10.70
   5  11  -6    2.20    6.00
 -11  16   6   -9.50    7.90
  -5 -11   6    4.70    5.90
   8 -16  -6    2.10    3.20
   8   8  -6   -0.80   10.40
 -16   8  -6  -10.30    7.70
  -8  16   6    3.20   10.70
  -8  -8   6    1.70    5.50
  11   5  -6    9.70   11.50
 -16  11  -6   -6.90    8.10
 -11  -5   6    1.50    6.20
  -5  16   6    5.60   11.50
 -16  14  -6   28.50    9.80
 -16  14  -6   75.29   24.70
  14   2  -6   17.60   11.40
  -2  16   6    2.80   13.20
 -14  -2   6    0.10    8.30
 -14  -2   6   30.00   12.40
  17  -1  -6    0.80    7.00
 -16  17  -6    8.80   14.60
  -1 -16  -6   18.00   10.40
   1  16   6   24.60   19.50
  16 -17   6    6.90    8.60
  16 -17   6   -0.70    5.60
 -17   1   6    3.80    9.00
  -4 -16  -6    5.00    8.20
 -16  20  -6   18.20   25.60
 -16  20  -6    2.00   13.40
   4  16   6    1.00    5.10
   4  16   6   -9.60   14.60
  16 -20   6    3.40    6.10
 -20   4   6   -4.90    9.40
 -17  -2  -6   10.60   13.30
  -2  19  -6   17.10   20.30
  17   2   6    5.50    9.40
 -19  17   6   14.30   20.30
   1  16  -6  103.59   32.50
 -17   1  -6   23.90   14.40
 -17   1  -6   30.70   14.40
  16 -17  -6   23.50   13.30
 -16  17   6   31.70   11.10
 -16  17   6   55.39   25.30
   4  13  -6   61.29   23.80
  13 -17  -6   42.30   11.30
   4  13  -6   39.40    8.70
 -17   4  -6   34.00   15.20
 -13  17   6   27.30   20.00
  -4 -13   6   40.50   14.00
 -13  17   6   32.60   12.90
   7  10  -6  102.19   27.40
  10 -17  -6  145.19   16.50
   7  10  -6  170.98   22.60
 -10  17   6  169.98   29.40
  10   7  -6  101.99   25.50
  -7  17   6   42.60   19.20
 -17  13  -6   13.00   14.90
  13   4  -6    9.50   11.80
  -4  17   6    6.00   15.10
 -13  -4   6   29.20   12.60
 -17  16  -6    0.90   13.20
 -17  16  -6   18.20    9.20
 -16  -1   6    6.60    9.00
  -1  17   6   19.50   16.90
 -16  -1   6    4.20   10.60
  -2 -17  -6   12.00   10.60
 -17  19  -6    1.80   12.20
 -17  19  -6    7.50   19.90
 -19   2   6   12.70   12.80
  17 -19   6    5.60    7.30
   2  17   6    7.70   15.50
 -18   0  -6    6.50   10.70
   0  18  -6    8.80   18.00
 -18  18   6   -1.90   17.00
 -18   3  -6    1.30    7.70
   3  15  -6   14.10   19.00
 -18   3  -6   13.60   12.00
 -15  18   6    6.50    9.90
  -3 -15   6    5.60    8.10
 -15  18   6   15.40   19.00
   6  12  -6    7.00    7.20
   6  12  -6   -0.80   14.60
 -18   6  -6   20.10   14.20
  12 -18  -6   15.00    7.00
 -12  18   6    9.70   11.70
  -6 -12   6   11.90   10.80
   9 -18  -6    1.80    2.80
   9   9  -6  -13.30   10.50
 -18   9  -6   -1.00   10.00
  -9  18   6    5.90   11.50
  -9  -9   6   -4.20    6.90
  12   6  -6  -10.50    9.70
 -18  12  -6  -13.00    9.80
  -6  18   6    6.10   12.90
 -12  -6   6    6.70    9.20
  15   3  -6    5.00   10.30
 -18  15  -6   -2.80   14.40
 -15  -3   6    1.20    8.80
  -3  18   6    1.00   15.10
  18   0  -6   -2.90    7.90
 -18  18  -6    5.80   17.60
 -18  18  -6   -4.00    9.00
 -18   0   6    6.70   10.40
  18 -18   6   16.40   10.10
   0  18   6   11.50   15.40
   2  17  -6    0.30   16.50
 -19   2  -6   31.10   16.30
 -17  19   6    4.90   19.10
 -17  19   6    3.20    9.60
   5  14  -6   55.09   25.50
  14 -19  -6   51.99   12.70
   5  14  -6   69.89   10.50
   5  14  -6   30.40    9.30
 -19   5  -6   37.70   17.40
  -5 -14   6   33.70   12.00
 -14  19   6   43.20   16.20
   8  11  -6   63.29   24.50
  11 -19  -6   74.49   10.90
 -19   8  -6   51.09   19.70
 -11  19   6   77.19   22.60
  -8 -11   6   62.19   17.70
 -19  11  -6   88.39   27.80
  11   8  -6   60.89   22.40
 -11  -8   6   76.99   18.90
  -8  19   6   29.60   18.20
  14   5  -6   18.20   16.10
 -19  14  -6    8.70   13.30
  -5  19   6   -2.70   14.00
 -14  -5   6    0.30   10.10
 -19  17  -6    2.20   15.70
  17   2  -6   -5.70    8.50
 -19  17  -6    1.00    6.70
 -17  -2   6   16.10   12.40
  -2  19   6    0.10   15.70
   4  16  -6    1.30   17.30
 -20   4  -6   15.00   13.10
  -4 -16   6   22.90   13.80
 -16  20   6   -4.40   10.30
 -20   7  -6    2.90   14.00
   7  13  -6   -0.40   16.30
   7  13  -6   -0.50    8.60
  -7 -13   6   -0.10    7.10
 -13  20   6   13.80   14.10
 -20  10  -6    0.30   11.50
  10  10  -6  -14.30   12.70
 -10 -10   6    0.00    8.30
 -10  20   6    5.50   15.70
  13   7  -6    0.60   14.80
 -20  13  -6   13.20   14.70
 -13  -7   6   -2.10    8.50
  -7  20   6    6.70   15.10
 -20  16  -6   26.00   22.10
  16   4  -6   -5.30   11.00
 -16  -4   6   -9.20    7.70
  -4  20   6   -4.60   14.00
   6  15  -6   16.80    6.70
 -21   6  -6    1.60   11.00
   6  15  -6   47.70   26.40
 -15  21   6   12.20   14.90
  -6 -15   6    8.80   10.40
 -21   9  -6   15.10   15.60
   9  12  -6   41.40   22.10
  -9 -12   6   36.50   16.40
 -12  21   6   -2.30   14.20
  12   9  -6   39.80   20.80
 -21  12  -6   17.10   17.90
 -12  -9   6   -4.10    8.20
  -9  21   6   17.40   16.30
 -21  15  -6    9.20   18.20
  15   6  -6    0.80   12.80
  -6  21   6    0.00   15.50
 -15  -6   6    1.60   10.10
   8  14  -6   18.10   20.70
   8  14  -6    0.10    6.80
 -22   8  -6   -9.40   15.20
  -8 -14   6   -1.70    9.60
 -14  22   6   29.70   18.60
  11  11  -6  -19.00   13.00
 -22  11  -6   -6.40   12.10
 -11  22   6   -2.70   13.80
 -11 -11   6    2.20    9.10
 -22  14  -6    7.20   18.50
  14   8  -6   -1.10   14.20
 -14  -8   6   -5.80   14.00
  -8  22   6   -2.30   15.70
  -1   0  -7   14.40    3.80
   1  -1  -7    4.70    2.80
   0   1  -7    5.20    3.00
  -1   0  -7   11.40    2.80
   0  -1   7    6.10    3.00
  -1   1   7    7.30    2.90
   1   0   7   16.80    4.20
   1   0   7    5.30    2.00
  -1   1   7    6.30    1.00
  -2  -1  -7  548.45   38.90
  -1   3  -7  577.04   40.40
   3  -2  -7  573.74   36.30
  -2  -1  -7  511.45   37.20
   3  -2  -7  472.05   37.80
  -2  -1  -7  511.05   36.60
  -1   3  -7  498.15   36.50
   1  -3   7  505.45   42.50
   2   1   7  552.74   36.60
  -3   2   7  542.15   36.40
  -3   2   7  565.54   38.70
   2   1   7  539.35   37.60
   2   0  -7  692.83   48.20
   0  -2  -7  708.63   49.20
  -2   2  -7  639.34   49.90
   0  -2  -7  711.03   45.60
  -2   0   7  687.33   46.50
  -2   0   7  698.93   48.40
   2  -2   7  698.63   49.30
   0   2   7  673.83   47.60
   0   2   7  716.93   48.90
   2  -2   7  712.03   47.50
  -2   5  -7  350.26   30.10
  -2   5  -7  334.87   23.60
  -3  -2  -7  346.47   28.00
  -3  -2  -7  325.47   25.10
   5  -3  -7  324.87   26.80
   5  -3  -7  334.77   24.90
   3   2   7  333.87   27.20
  -5   3   7  342.47   27.40
  -5   3   7  361.96   25.70
   3   2   7  317.37   25.00
   2  -5   7  321.87   23.80
   3   2   7  323.87   24.70
   2  -5   7  312.17   28.30
   2  -5   7  311.57   35.80
   2  -3  -7  507.45   37.70
  -3   1  -7  544.35   36.70
   1   2  -7  462.85   38.60
   2  -3  -7  530.65   36.90
   2  -3  -7  552.44   35.60
  -3   1  -7  521.95   37.40
   1   2  -7  511.25   37.40
   3  -1   7  524.35   36.80
   3  -1   7  548.05   38.10
  -1  -2   7  512.45   38.40
  -1  -2   7  488.45   36.60
  -2   3   7  522.45   36.90
  -2   3   7  527.15   36.60
  -2   3   7  512.25   37.40
  -3   4  -7   97.99   13.50
   4  -1  -7   89.39   10.50
  -1  -3  -7   98.69   10.70
   4  -1  -7   98.09   12.60
  -1  -3  -7   82.79   12.70
  -1  -3  -7  101.39    9.40
  -3   4  -7   71.19   14.20
   4  -1  -7  101.49   10.60
  -4   1   7   81.49    9.80
   3  -4   7  104.69   12.80
   1   3   7   76.29   11.80
   3  -4   7   95.69    9.00
   3  -4   7  112.49   15.60
  -4   1   7  129.89   14.70
   1   3   7  102.69   11.00
  -4  -3  -7 1550.64  100.29
   7  -4  -7 1449.65  102.39
   7  -4  -7 1563.04   97.79
  -3   7  -7 1450.35  106.49
  -4  -3  -7 1504.65  104.29
  -3   7  -7 1501.35   96.79
   7  -4  -7 1435.66  100.09
   4   3   7 1485.15   99.59
   4   3   7 1435.96  102.59
   3  -7   7 1479.75   97.19
  -7   4   7 1413.76  102.79
   3  -7   7 1533.15  110.79
   3  -7   7 1349.07  104.09
  -7   4   7 1432.86  100.89
   4   3   7 1529.35   99.89
   4  -4  -7 2601.24  170.08
   4  -4  -7 2669.33  171.48
  -4   0  -7 2608.04  171.08
  -4   0  -7 2511.45  171.28
   4  -4  -7 2668.53  172.48
   0   4  -7 2593.94  169.28
   0   4  -7 2564.84  175.38
  -4   4   7 2499.15  171.38
   0  -4   7 2711.63  174.78
   4   0   7 2527.75  170.68
   4   0   7 2673.73  170.98
  -4   4   7 2619.74  171.18
  -4   3  -7  107.99   14.60
   3   1  -7  111.39   12.60
   1  -4  -7  112.09   11.90
   1  -4  -7   76.89   12.40
   3   1  -7  106.09   14.40
   4  -3   7   87.59   12.80
  -3  -1   7  126.89   14.10
  -1   4   7  101.39    9.60
  -3  -1   7   99.99   10.70
  -1   4   7   97.29   13.30
   4  -3   7   81.29   10.10
  -3  -1   7   69.99   11.00
  -4   6  -7    5.50    6.90
   6  -2  -7    6.60    4.70
  -4   6  -7   15.50    7.00
  -2  -4  -7    3.80    5.80
  -2  -4  -7    4.20    2.80
   6  -2  -7    0.80    2.90
   2   4   7   15.40    7.00
   2   4   7    4.70    3.20
  -6   2   7   -2.10    2.20
   4  -6   7    2.20    5.20
  -6   2   7    6.30    5.00
   4  -6   7   -4.60    2.60
   4  -6   7    6.50    2.70
   9  -5  -7 1190.18   79.39
  -4   9  -7 1187.58   87.39
   9  -5  -7 1138.99   74.49
   9  -5  -7 1117.19   74.09
  -5  -4  -7 1082.99   78.39
  -5  -4  -7 1158.88   84.29
  -9   5   7 1095.99   80.19
   4  -9   7 1176.18   84.69
   4  -9   7 1085.19   73.99
   5   4   7 1124.09   81.99
   4  -9   7 1066.49   89.49
   5   4   7 1073.69   77.49
  -1   6  -7   85.59    9.10
  -5  -1  -7   72.99   11.30
  -5  -1  -7   79.99   13.20
   6  -5  -7  107.19   13.00
   6  -5  -7   97.69   13.70
  -1   6  -7  118.49   19.90
  -6   5   7   98.49   14.10
   5   1   7  126.19   14.70
   5   1   7   76.99   11.00
  -6   5   7   77.09   12.10
   5   1   7   85.79   11.50
   1  -6   7  124.79   19.60
   1  -6   7   95.19    9.60
   3  -5  -7  353.46   27.40
  -5   2  -7  353.86   28.00
   3  -5  -7  340.57   25.60
   2   3  -7  343.47   26.00
   2   3  -7  358.66   30.60
   3  -5  -7  313.27   27.80
   5  -2   7  333.57   26.90
  -3   5   7  366.06   26.30
  -3   5   7  396.96   30.00
   5  -2   7  317.97   26.00
  -2  -3   7  312.47   28.90
  -3   5   7  319.47   27.30
  -2  -3   7  358.96   26.50
   5   0  -7  566.24   42.30
  -5   5  -7  561.44   42.10
   0  -5  -7  518.95   38.80
   5   0  -7  548.35   40.20
  -5   5  -7  502.95   45.00
   5   0  -7  577.84   42.00
   0  -5  -7  571.04   44.60
   0   5   7  586.04   39.50
  -5   0   7  586.84   40.80
   5  -5   7  509.45   43.50
  -5   0   7  603.44   40.80
   0   5   7  609.44   44.40
   5  -5   7  549.15   39.50
  -5   0   7  534.05   42.50
  -3  -5  -7   52.79   13.80
   8  -3  -7   53.89    9.50
   8  -3  -7   49.80   10.80
  -5   8  -7   51.09   13.60
  -3  -5  -7   41.00    8.10
   8  -3  -7   69.49    9.00
  -5   8  -7   41.00   14.80
  -8   3   7   58.69   11.00
   5  -8   7   47.70    6.90
   5  -8   7   73.09   14.00
   3   5   7   42.30   11.20
   3   5   7   34.60    7.30
   5  -8   7   81.19   19.40
  11  -6  -7   15.70    7.00
  11  -6  -7   26.30    9.80
  -6  -5  -7   14.50   10.60
  -6  -5  -7   11.30    8.30
   6   5   7   -6.80    5.30
   6   5   7   12.60    5.60
   5 -11   7   -4.90    6.20
   5 -11   7   11.10    2.80
 -11   6   7    8.30    6.70
  -6  -2  -7 1090.19   78.89
   8  -6  -7 1163.88   80.49
   8  -6  -7 1111.29   76.49
   8  -6  -7 1154.38   78.99
  -6  -2  -7 1015.60   80.99
  -2   8  -7 1067.29   86.19
  -2   8  -7 1178.38   73.79
   6   2   7 1118.69   78.39
   2  -8   7 1121.59   84.89
  -8   6   7 1175.58   81.19
   2  -8   7 1178.58   74.29
   2  -8   7 1057.09   90.39
   6   2   7 1132.99   79.99
  -8   6   7 1035.90   80.29
   5  -6  -7   84.59   11.60
   1   5  -7   42.70   12.30
  -6   1  -7   95.39   12.20
   5  -6  -7   71.59   11.30
  -6   1  -7   75.09   11.50
   5  -6  -7  105.69   13.50
  -5   6   7   81.49   11.30
  -1  -5   7   77.19    9.70
   6  -1   7   66.79   10.70
  -5   6   7   82.19   13.70
  -5   6   7   56.19   10.00
  -1  -5   7   77.99   14.70
   4   2  -7   10.00    6.50
  -6   4  -7   -0.60    2.80
   2  -6  -7   -4.30    4.40
   2  -6  -7   10.30    3.50
   2  -6  -7    3.40    5.20
   4   2  -7    2.10    3.20
  -6   4  -7   -3.90    3.00
   6  -4   7    3.80    3.90
  -2   6   7    5.80    2.90
  -4  -2   7   -0.40    3.10
  -2   6   7    5.90    4.90
  -4  -2   7   -0.40    4.20
  -4  -2   7    4.40    3.10
  -6   7  -7   18.60    8.60
  -6   7  -7   10.60    8.50
  -1  -6  -7    7.80    8.20
   7  -1  -7   18.80    7.00
   7  -1  -7   12.10    6.10
   7  -1  -7    9.80    4.50
  -1  -6  -7   10.50    3.60
  -7   1   7    9.30    4.80
   1   6   7    9.70    4.00
   1   6   7   16.80    8.30
   6  -7   7    9.10    3.80
   6  -7   7    8.30    4.40
   6  -7   7   -1.40    5.20
  -4  -6  -7  130.29   17.00
  -6  10  -7  155.68   25.10
  -4  -6  -7  114.99   22.30
  10  -4  -7  110.39   16.30
  10  -4  -7  139.59   13.80
  10  -4  -7  140.19   21.70
   4   6   7  124.09   15.00
 -10   4   7  133.49   19.40
   4   6   7  139.29   22.20
   6 -10   7   97.39   18.70
   6 -10   7  121.79   11.20
   6 -10   7  126.49   24.50
  -7  -6  -7   -2.80    3.70
  -6  13  -7    7.00   10.70
   7   6   7   -2.40    6.10
 -13   7   7   -0.70    4.90
  -3  10  -7   53.09   18.60
  10  -7  -7   33.00    6.90
  -7  -3  -7   22.90    7.50
  10  -7  -7   25.70    8.90
  -7  -3  -7   17.40    9.60
   7   3   7   43.10    9.60
   3 -10   7   53.69   20.60
   3 -10   7   39.70   13.60
 -10   7   7   46.00   11.60
   7   3   7   39.20   10.90
  -7   0  -7 6674.93  439.26
   7  -7  -7 6881.51  439.26
   0   7  -7 6895.31  447.66
   0   7  -7 6772.02  434.66
   7  -7  -7 6909.61  439.06
  -7   0  -7 6251.87  439.06
   7  -7  -7 6746.93  438.56
  -7   7   7 6872.71  440.06
   0  -7   7 6622.14  444.96
  -7   7   7 6850.01  441.96
  -7   7   7 6804.72  437.16
   7   0   7 6835.92  438.96
   7   0   7 6617.34  437.66
   4  -7  -7 1519.95   98.59
   4  -7  -7 1445.36  102.89
   3   4  -7 1372.76  105.49
  -7   3  -7 1469.95  102.59
   3   4  -7 1529.35   99.69
   4  -7  -7 1517.95  103.59
  -3  -4   7 1501.15  100.19
  -3  -4   7 1469.75  104.49
   7  -3   7 1447.16  101.19
  -4   7   7 1427.06  101.99
  -4   7   7 1452.85   98.99
  -7   6  -7   12.40    5.90
   6   1  -7   13.70    4.80
   1  -7  -7    8.90    3.20
   6   1  -7    5.20    4.80
   1  -7  -7    8.50    7.10
   6   1  -7    5.40    6.00
  -7   6  -7    9.20    6.70
  -6  -1   7    9.30    4.50
  -6  -1   7   16.40    6.00
   7  -6   7   -2.60    4.80
  -1   7   7    5.70    3.20
  -1   7   7   15.30    7.70
   9  -2  -7  298.87   27.10
   9  -2  -7  340.97   30.60
  -2  -7  -7  290.97   37.80
  -2  -7  -7  302.67   26.50
  -7   9  -7  420.56   47.90
  -7   9  -7  354.76   37.20
   7  -9   7  369.06   41.10
   2   7   7  294.77   35.40
  -9   2   7  332.57   28.70
   7  -9   7  284.87   32.20
   2   7   7  315.37   25.30
   7  -9   7  355.66   25.30
  -5  -7  -7  190.98   23.60
   7 -12   7  217.98   30.70
   5   7   7  177.78   27.10
   5   7   7  200.68   19.10
   7 -12   7  198.88   15.80
 -12   5   7  147.49   23.10
  -8  -7  -7   78.99   16.60
  -7  15  -7   91.09   24.10
 -15   8   7   90.69   21.00
   8   7   7   76.39   14.50
   8   7   7   53.79   17.40
  -8  -4  -7   48.50   15.30
  -8  -4  -7   31.20    9.40
  -4  12  -7   98.59   23.80
 -12   8   7   56.99   14.20
   8   4   7   55.89   14.30
   9  -8  -7  137.49   16.50
  -8  -1  -7   93.29   15.00
   9  -8  -7   91.19   15.30
  -1   9  -7   90.59   22.70
  -1   9  -7  103.79    8.70
   9  -8  -7  135.19   18.60
  -8  -1  -7  110.09   18.00
   8   1   7  122.09   16.60
   8   1   7  120.59   16.70
  -9   8   7  109.39   18.30
   1  -9   7   75.29   18.70
   6  -8  -7 1271.17   82.39
  -8   2  -7 1091.49   78.09
   2   6  -7 1066.09   86.79
   6  -8  -7 1168.48   78.49
  -8   2  -7 1135.69   81.59
   6  -8  -7 1039.30   81.19
   2   6  -7 1150.88   77.39
  -6   8   7 1088.79   84.89
  -6   8   7 1185.88   80.59
  -2  -6   7 1121.59   85.59
   8  -2   7 1115.29   80.29
  -6   8   7 1156.28   79.29
   3  -8  -7   51.29   13.70
   3  -8  -7   51.49    7.30
   5   3  -7   67.89   15.50
  -8   5  -7   40.00    7.50
   5   3  -7   54.59   10.90
   3  -8  -7   34.80   12.10
  -8   5  -7   27.20    9.60
  -5  -3   7   44.70    9.00
  -3   8   7   58.19    8.20
  -3   8   7   40.10   11.00
   8  -5   7   34.70    9.20
  -5  -3   7   36.60   10.30
   8   0  -7  106.19   17.60
   8   0  -7  118.79   22.10
  -8   8  -7   85.89   20.10
   0  -8  -7  107.79   10.70
  -8   8  -7  130.29   18.70
   0  -8  -7  142.59   23.40
  -8   0   7  138.79   16.50
   8  -8   7  161.68   23.40
   0   8   7  128.19   13.60
  -8   0   7  132.89   17.60
   8  -8   7  140.59   16.90
   0   8   7   77.49   17.70
  -8  11  -7   -7.60    6.00
  11  -3  -7    7.50    5.70
  -8  11  -7   20.40   10.50
  11  -3  -7    5.50    5.20
  -3  -8  -7   14.80    5.90
 -11   3   7    5.90    6.90
   8 -11   7   26.60    9.40
   3   8   7   16.10    5.80
   8 -11   7   13.00    4.60
   3   8   7    9.10    8.20
  -8  14  -7   30.90   15.50
  -6  -8  -7   24.40    9.20
   6   8   7   39.40    9.10
   8 -14   7   37.00    6.10
   6   8   7   14.90   11.90
   8 -14   7   28.40    6.50
 -14   6   7   27.70   11.80
  -8  17  -7  113.29   30.10
  -9  -8  -7  114.29   21.80
 -17   9   7   89.19   22.30
   9   8   7  129.89   25.20
   9   8   7  122.19   19.70
  -5  14  -7    8.00   11.20
  -9  -5  -7    0.60    5.70
   9   5   7    1.10    5.20
   9   5   7    1.70    7.70
 -14   9   7   -0.30    7.00
  11  -9  -7  175.58   22.60
  -9  -2  -7  128.19   20.00
  -9  -2  -7  104.89   20.30
  -2  11  -7  164.38   30.70
  11  -9  -7  147.59   21.00
  11  -9  -7  161.38   18.80
   9   2   7  162.98   21.90
 -11   9   7  158.68   27.10
   8  -9  -7   80.59   15.10
   8  -9  -7  121.79   17.50
  -9   1  -7   83.49   15.20
   1   8  -7   81.39   20.60
  -9   1  -7   92.99   14.70
   1   8  -7  122.59   12.90
   8  -9  -7  122.89   16.00
  -8   9   7  160.58   25.80
   9  -1   7   75.99   14.00
  -1  -8   7  102.79   21.60
  -8   9   7  121.59   16.80
  -8   9   7   94.09   14.10
  -9   4  -7 1131.09   75.69
   5  -9  -7 1099.29   82.09
   4   5  -7 1073.39   76.79
   5  -9  -7 1168.68   82.89
   5  -9  -7 1106.39   74.99
   4   5  -7 1088.39   84.89
  -9   4  -7 1035.60   80.59
  -4  -5   7 1120.79   83.49
  -5   9   7 1115.49   75.89
  -5   9   7 1119.49   80.69
   9  -4   7 1120.69   79.69
  -4  -5   7 1033.60   77.09
   7   2  -7  324.17   29.50
   2  -9  -7  247.08   35.60
  -9   7  -7  352.66   28.50
   7   2  -7  406.16   40.10
   2  -9  -7  297.07   24.10
  -9   7  -7  405.66   42.30
  -2   9   7  413.36   35.10
  -7  -2   7  327.97   28.70
  -7  -2   7  327.77   30.50
   9  -7   7  328.17   31.00
  -2   9   7  334.07   25.00
  -9  10  -7   36.80   12.30
  10  -1  -7   17.50    7.40
  -9  10  -7    6.10    8.90
  10  -1  -7   22.40    8.60
   1   9   7   18.20    5.30
   1   9   7   26.60   11.50
 -10   1   7   18.30    7.80
   9 -10   7   18.60    7.40
 -10   1   7   17.00    5.70
  -9  13  -7    9.30   13.70
  -9  13  -7    5.10   11.60
  -4  -9  -7    1.60    4.60
   9 -13   7    2.40    3.20
   4   9   7    0.80    8.30
 -13   4   7   16.60    8.30
   9 -13   7   13.40    9.50
   4   9   7   -1.40    3.40
  -7  -9  -7   -7.90    3.90
  -9  16  -7    4.40   12.30
   7   9   7    4.40    5.80
   9 -16   7    0.30    3.00
   7   9   7   -7.50    7.90
 -16   7   7   -2.50    7.20
  -9  19  -7   84.69   28.50
 -10  -9  -7   67.99   18.60
 -19  10   7   84.19   24.30
  10   9   7  103.39   18.70
  -6  16  -7   13.00   15.30
 -10  -6  -7   31.50   12.40
  10   6   7   25.00    9.40
 -16  10   7    0.80    8.60
  10   6   7   18.50   12.20
 -10  -3  -7   73.69   18.60
  13 -10  -7   76.89   11.40
  -3  13  -7  109.79   27.50
 -10  -3  -7   70.69   15.30
  10   3   7   93.29   19.10
 -13  10   7  126.89   25.00
   0  10  -7  596.64   40.30
   0  10  -7  633.04   57.59
  10 -10  -7  636.44   48.90
  10 -10  -7  589.64   47.40
  10 -10  -7  589.44   50.29
 -10   0  -7  522.45   47.50
 -10   0  -7  551.04   47.60
 -10  10   7  599.44   44.60
 -10  10   7  669.03   54.49
  10   0   7  585.04   45.10
   3   7  -7   48.00    8.80
   7 -10  -7   10.90    8.40
   7 -10  -7   42.10   12.20
 -10   3  -7   36.30    8.30
   3   7  -7   25.00   12.20
   7 -10  -7   32.50    7.80
  -3  -7   7   26.40   11.00
  -7  10   7   43.60   11.20
  -7  10   7   27.40   13.20
  -7  10   7   40.80    9.50
  10  -3   7   56.29   11.50
   4 -10  -7  112.99   11.40
   6   4  -7  133.59   23.30
   4 -10  -7  172.78   26.50
   6   4  -7  116.49   17.20
 -10   6  -7  132.59   14.60
   4 -10  -7  111.09   22.50
  -6  -4   7  111.99   20.20
  10  -6   7  135.79   19.70
  -4  10   7  127.49   14.00
  -4  10   7  154.48   22.20
 -10   9  -7   13.20   10.20
   9   1  -7    3.60    7.80
   9   1  -7   44.70   12.00
 -10   9  -7    9.60    7.10
   9   1  -7   23.10    8.00
  -9  -1   7    4.50    6.00
  -9  -1   7   37.00    9.60
  -1  10   7   31.30   11.10
  -1  10   7   21.20    5.40
  -2 -10  -7  397.26   34.80
 -10  12  -7  434.46   46.30
 -10  12  -7  355.16   51.99
  12  -2  -7  434.96   34.40
  10 -12   7  453.95   38.20
  10 -12   7  427.96   32.70
   2  10   7  412.46   32.10
 -12   2   7  377.36   37.50
   2  10   7  472.05   52.19
  -5 -10  -7   49.99   13.20
 -10  15  -7   60.69   19.80
 -15   5   7   49.30   15.30
  10 -15   7   50.19   10.40
   5  10   7   88.29   21.70
  10 -15   7   27.50    6.80
   5  10   7   57.09   11.20
 -10  18  -7   13.10   15.60
   8  10   7    6.90    6.50
   8  10   7   -7.20    9.80
 -18   8   7   -2.00    8.00
 -10  21  -7   35.00   22.50
 -11 -10  -7   20.70   13.70
 -21  11   7   29.80   18.50
  11  10   7   16.90   15.40
  11  10   7   21.10   10.40
 -11  -7  -7    6.60    8.20
  11   7   7   -4.20    6.40
  11   7   7   21.10   12.70
  -4  15  -7   86.19   25.50
 -11  -4  -7   13.10    9.30
  11   4   7   36.50   13.10
 -15  11   7   40.90   16.20
  -1  12  -7  127.99   30.20
 -11  -1  -7  127.69   21.50
 -11  -1  -7  105.29   18.70
  12 -11  -7  133.89   19.10
 -12  11   7   65.99   18.90
  11   1   7  137.59   18.70
 -11   2  -7  142.39   22.40
   2   9  -7  137.99   15.50
   9 -11  -7  178.98   24.80
 -11   2  -7  168.88   20.20
   9 -11  -7  150.88   19.40
   9 -11  -7  142.59   22.40
   2   9  -7  166.38   30.10
  -9  11   7  135.29   27.30
  -9  11   7  167.28   21.50
   6 -11  -7    2.20    6.70
   5   6  -7   16.60    6.90
   6 -11  -7   15.70   11.10
   6 -11  -7   16.70    5.10
   5   6  -7   26.60   14.10
 -11   5  -7   22.50   10.20
  -5  -6   7   10.60    8.80
  -6  11   7    9.60    5.20
  -6  11   7   15.40    8.80
  -5  -6   7   15.40    7.10
   8   3  -7    1.20    7.20
   8   3  -7    2.80    5.90
   3 -11  -7   12.50    3.70
   3 -11  -7   13.30   12.30
 -11   8  -7    6.50    8.90
 -11   8  -7    4.30    5.70
  -3  11   7   11.00    4.10
  -8  -3   7    2.80    4.60
  -3  11   7   -3.50    6.40
  -8  -3   7   13.20    8.30
 -11  11  -7   67.89   14.60
 -11  11  -7   38.90   18.10
  11   0  -7   19.00    9.50
 -11   0   7   59.79   13.40
  11 -11   7   59.19   11.30
 -11   0   7   50.49   11.40
   0  11   7   42.00    7.80
   0  11   7   81.79   20.60
 -11  14  -7   61.59   22.30
  14  -3  -7   71.19   10.10
 -11  14  -7   25.90   17.50
  -3 -11  -7   77.49   14.60
   3  11   7   46.70    9.70
  11 -14   7   43.10   13.30
   3  11   7   62.59   20.60
  11 -14   7   53.79    9.70
 -14   3   7   58.29   15.90
 -11  17  -7   29.40   16.40
  -6 -11  -7   40.30   12.70
   6  11   7   62.89   21.00
 -17   6   7   85.79   21.40
   6  11   7   65.99   12.60
  11 -17   7   59.89    9.20
  11 -17   7   53.99   10.10
 -11  20  -7  -15.40   12.90
  -9 -11  -7    5.50    8.70
   9  11   7    4.70   14.00
   9  11   7    0.20    6.80
 -20   9   7    2.60   10.50
  -8  20  -7    3.20   15.80
 -12  -8  -7    0.30    7.70
  12   8   7   17.10   10.80
  12   8   7   -3.80   11.00
 -20  12   7   -6.70   10.80
  12   5   7   54.09   14.60
  12   5   7  107.99   22.50
 -17  12   7  131.19   29.80
  -2  14  -7  198.58   37.10
 -12  -2  -7  144.39   26.00
 -12  -2  -7   92.69   19.50
  14 -12  -7  168.78   19.50
 -14  12   7  235.38   35.30
  11 -12  -7  143.69   19.70
  11 -12  -7   98.19   18.50
 -12   1  -7   93.99   17.20
   1  11  -7  112.59   15.00
   1  11  -7   94.19   25.90
 -12   1  -7   97.19   18.80
 -11  12   7  106.19   24.40
 -11  12   7  101.49   16.00
   8 -12  -7   49.60    9.60
   4   8  -7   88.79   22.70
   4   8  -7   46.60    9.70
 -12   4  -7   45.00    9.20
 -12   4  -7   34.10   11.50
   8 -12  -7   35.30   12.60
   8 -12  -7   24.00   12.00
  -8  12   7   59.89   14.40
  -8  12   7   57.89   20.10
   5 -12  -7  163.68   14.80
 -12   7  -7  173.38   16.00
 -12   7  -7  168.78   16.30
   7   5  -7  195.58   24.20
 -12   7  -7  181.58   28.60
   5 -12  -7  166.58   29.80
  -7  -5   7  180.78   28.00
  -5  12   7  188.08   16.20
  -5  12   7  130.59   24.70
  -7  -5   7  169.08   22.60
 -12  10  -7  379.66   34.30
 -12  10  -7  372.16   48.80
  10   2  -7  362.56   42.10
  -2  12   7  550.24   54.99
 -10  -2   7  416.86   37.00
  -2  12   7  387.36   29.00
 -10  -2   7  387.56   36.20
  13  -1  -7  140.69   20.50
 -12  13  -7  151.98   24.90
 -12  13  -7  139.19   32.60
 -13   1   7  162.68   18.30
   1  12   7  166.88   17.00
  12 -13   7  146.89   20.70
   1  12   7   87.59   25.10
 -13   1   7  112.49   21.70
 -12  16  -7   30.80   16.50
 -12  16  -7   18.00   19.40
  -4 -12  -7   29.00   10.20
   4  12   7   35.00   18.10
  12 -16   7   20.80    8.60
   4  12   7   27.50    7.50
  12 -16   7   18.50    6.30
 -16   4   7   26.10   11.70
 -12  19  -7   71.19   23.60
  -7 -12  -7   24.70   11.90
  12 -19   7   38.60    7.00
   7  12   7   31.90   19.70
   7  12   7   53.19   12.30
 -19   7   7    4.30   11.60
  12 -19   7   57.89    8.70
 -10 -12  -7    2.90   10.10
 -12  22  -7   -2.40   17.10
 -22  10   7   -8.80    8.70
  10  12   7   11.90    8.90
  10  12   7   -9.00   13.00
  -9  22  -7  -11.80   16.20
 -13  -9  -7    1.00    8.90
  13   9   7    1.20    9.10
  13   9   7   -4.20   12.20
 -22  13   7    0.00   14.10
 -13  -6  -7   54.09   17.70
  -6  19  -7   23.80   21.70
  13   6   7   32.40   15.80
 -19  13   7   14.00   15.80
  -3  16  -7   18.50   16.70
 -13  -3  -7   22.70   12.10
  13   3   7   11.60    9.60
 -16  13   7   36.30   17.70
 -13   0  -7   31.80   12.70
  13 -13  -7   42.50   13.20
 -13   0  -7   24.10   12.30
   0  13  -7   31.20   17.40
  13   0   7   36.20    9.90
 -13  13   7   61.89   20.40
 -13  13   7   45.20   10.40
  10 -13  -7   77.49   19.10
   3  10  -7   90.69   23.70
  10 -13  -7   73.69   13.80
 -13   3  -7  100.59   15.30
   3  10  -7   94.79   12.90
 -13   3  -7   98.49   19.80
 -10  13   7   92.89   17.40
 -10  13   7   84.79   23.50
   7 -13  -7    1.10    3.40
 -13   6  -7    4.40    6.90
   6   7  -7   -1.40    4.70
   6   7  -7   -0.10    9.50
 -13   6  -7   -1.00    3.70
   7 -13  -7   -2.50    6.10
  -7  13   7   -2.30    8.10
  -6  -7   7   -5.10    3.40
 -13   9  -7   -1.40    7.80
 -13   9  -7    9.20    5.80
  -9  -4   7    5.10    5.90
  -4  13   7    1.10    3.10
  -4  13   7   -6.80    6.50
  -9  -4   7    0.10    7.60
 -13  12  -7  143.19   21.50
  12   1  -7  143.89   23.40
 -13  12  -7   73.59   23.80
  -1  13   7  150.88   12.90
 -12  -1   7  137.19   20.30
 -12  -1   7  109.79   20.60
  -1  13   7  112.79   26.80
 -13  15  -7   37.60   21.70
  -2 -13  -7   14.30    8.60
 -13  15  -7   22.40   16.00
  15  -2  -7   29.40    8.10
 -15   2   7   19.00   11.60
   2  13   7   24.00    6.80
  13 -15   7   36.50   12.10
  13 -15   7   23.00   10.60
   2  13   7   17.30   14.80
 -13  18  -7   -9.40   11.10
  -5 -13  -7    2.80    7.00
  13 -18   7    0.80    4.70
   5  13   7   -6.20    4.00
 -18   5   7  -11.40    8.10
  13 -18   7    2.80    6.30
   5  13   7   -1.50   14.40
  -8 -13  -7    9.90   10.70
 -13  21  -7   19.10   20.40
   8  13   7   22.30    9.80
   8  13   7   20.40   18.20
 -21   8   7    4.60   11.00
  -7  21  -7   22.40   22.30
 -14  -7  -7   37.50   16.40
  14   7   7   44.60   15.70
 -21  14   7   50.29   22.40
  14   7   7   39.00   18.60
  -4  18  -7   45.30   22.60
 -14  -4  -7   -1.70    7.30
  14   4   7   31.40   14.00
 -18  14   7   13.40   13.90
  -1  15  -7   25.70   18.90
 -14  -1  -7   92.19   21.60
  15 -14  -7   69.89   13.90
 -14  -1  -7   52.39   16.00
 -15  14   7   43.40   19.40
  12 -14  -7  236.78   34.20
   2  12  -7  165.68   15.50
 -14   2  -7  173.78   27.50
  12 -14  -7  203.28   24.80
   2  12  -7  180.58   36.80
 -14   2  -7  176.18   24.40
 -12  14   7  159.88   22.70
 -12  14   7  250.67   41.80
   5   9  -7    3.80    5.20
 -14   5  -7    2.50    5.10
   5   9  -7   -1.70    9.40
   9 -14  -7   -0.80    4.30
 -14   5  -7    0.00    7.60
  -9  14   7    9.80    9.30
  -5  -9   7   -2.20    4.30
   6 -14  -7   40.50    6.90
   8   6  -7   29.60   16.10
   8   6  -7   56.79   13.70
 -14   8  -7   23.00   10.60
  -6  14   7   16.10   11.10
  -8  -6   7   59.49   13.40
 -14  11  -7   66.69   13.10
 -14  11  -7   56.59   19.80
  -3  14   7   67.09   20.40
 -11  -3   7   64.89   16.20
  -3  14   7   57.09    7.80
 -11  -3   7  103.39   20.00
  14   0  -7  305.47   33.20
 -14  14  -7  332.47   51.79
 -14  14  -7  268.17   33.50
   0  14   7  297.47   22.60
 -14   0   7  239.18   34.30
   0  14   7  259.77   41.00
 -14   0   7  273.77   30.00
  -3 -14  -7   13.00    8.90
 -14  17  -7   45.40   26.90
 -14  17  -7   31.30   16.00
  14 -17   7   35.90   11.70
 -17   3   7   11.40   11.90
   3  14   7    5.30   12.50
  14 -17   7   33.70    9.50
   3  14   7   20.90    6.90
  -6 -14  -7    6.90    9.00
 -14  20  -7    5.40   14.80
   6  14   7    1.80    6.20
 -20   6   7    5.80   12.60
   6  14   7   20.40   18.20
  14 -20   7   -3.00    4.40
  -5  20  -7   -3.00   16.50
 -15  -5  -7    8.20   10.20
  15   5   7   13.10   10.80
  15   5   7   -4.20    9.80
 -20  15   7   23.20   19.10
  -2  17  -7   32.40   19.90
  17 -15  -7   19.00    7.20
 -15  -2  -7   18.10   12.40
 -17  15   7   18.30   24.40
  15   2   7   34.80   12.60
   1  14  -7   65.19   25.70
  14 -15  -7  101.49   22.30
 -15   1  -7   78.09   18.00
 -15   1  -7   50.09   16.20
 -14  15   7   97.79   27.50
 -14  15   7   68.09   14.30
 -15   4  -7   13.10    9.80
   4  11  -7   48.00   10.10
   4  11  -7   66.19   22.90
 -15   4  -7   28.10    9.20
 -11  15   7   -2.10   11.20
  -4 -11   7   34.00   11.10
 -11  15   7   31.10   11.90
   7   8  -7   80.29   16.30
   7   8  -7   47.80   19.10
   8 -15  -7   82.19   11.30
 -15   7  -7   63.29   18.40
  -8  15   7   99.79   22.10
  -7  -8   7   70.19   15.70
 -15  10  -7   21.40   14.60
  10   5  -7   37.60   16.70
 -10  -5   7   33.20   11.60
  -5  15   7   34.80   16.60
  13   2  -7   35.50   15.70
 -15  13  -7   13.90   15.20
 -15  13  -7   22.70    9.90
 -13  -2   7   28.40   12.80
 -13  -2   7   15.80   10.20
  -2  15   7   16.80   13.00
 -15  16  -7   10.60   17.20
  16  -1  -7   17.60    9.20
 -16   1   7   32.30   14.20
  15 -16   7   15.10    8.10
   1  15   7   20.40   15.70
   1  15   7   12.70    5.20
  15 -16   7   18.70    9.50
 -15  19  -7   -1.60   18.30
  -4 -15  -7   12.20    9.00
 -15  19  -7   13.90   14.70
  15 -19   7   12.50    9.50
   4  15   7   27.10   18.20
 -19   4   7   21.70   15.80
   4  15   7    5.70    7.50
  15 -19   7    8.00    6.90
   4  15   7    6.40    6.10
 -16  -3  -7    6.80   10.20
  -3  19  -7   12.90   19.10
  16   3   7   22.60   12.20
 -19  16   7   31.20   20.70
  16 -16  -7   54.09   14.60
   0  16  -7   16.50   18.50
 -16   0  -7   33.00   15.90
 -16   0  -7   11.80   11.20
 -16  16   7   36.30   22.20
  13 -16  -7   11.50    8.40
 -16   3  -7    7.20    8.60
   3  13  -7   21.00    6.30
   3  13  -7   14.20   16.30
 -13  16   7   15.80   15.70
 -13  16   7   16.70   10.20
   6  10  -7   32.30   17.80
  10 -16  -7   18.60    6.80
 -16   6  -7   23.20   12.40
   6  10  -7    4.10    6.30
  -6 -10   7   19.30    8.70
 -10  16   7    6.80   10.80
   9   7  -7    8.50   13.10
 -16   9  -7   -0.30    9.10
  -9  -7   7    0.90    6.40
  -7  16   7    3.60    9.70
 -16  12  -7   38.00    8.10
  12   4  -7   -4.00   10.00
 -16  12  -7   14.60   15.20
  -4  16   7   47.00   18.60
 -12  -4   7   31.30   12.20
 -16  15  -7   16.60   10.00
 -16  15  -7   60.69   26.10
  15   1  -7   -0.40    8.40
 -15  -1   7   17.70   10.50
  -1  16   7   16.70   16.10
 -15  -1   7   -4.70    7.70
  18  -2  -7   -3.30    5.20
 -16  18  -7    4.20   12.60
 -16  18  -7    2.10   16.40
  -2 -16  -7   10.00    8.70
   2  16   7    4.80   14.70
 -18   2   7   23.10   15.10
  16 -18   7   17.40    8.90
   2  16   7   10.10    6.00
   2  16   7    6.40    4.70
 -16  21  -7    3.30   15.40
  -5 -16  -7    0.20    9.30
 -21   5   7   -2.90    9.10
   5  16   7   12.60   17.70
   5  16   7   -2.20    5.90
 -17  -4  -7   -8.90    9.10
  -4  21  -7   -9.70   15.00
 -21  17   7   -6.70   15.70
  17   4   7   10.40   11.40
  17   4   7   -6.80    9.40
 -17  -1  -7   16.10   12.80
  -1  18  -7   13.80   17.60
 -18  17   7    4.80   17.00
 -17   2  -7   12.20   11.00
   2  15  -7   35.40   23.00
 -17   2  -7   12.70   11.70
  15 -17  -7   18.70   13.60
 -15  17   7   13.60   17.90
 -15  17   7   24.40   10.90
   5  12  -7   81.29   14.10
 -17   5  -7  126.59   27.30
  12 -17  -7   83.99   14.40
 -12  17   7   71.79   18.90
  -5 -12   7  107.09   19.90
   8   9  -7  154.98   34.40
   9 -17  -7  100.69   12.60
  -9  17   7  127.39   25.90
  11   6  -7   49.30   20.40
 -17  11  -7   35.30   17.80
 -11  -6   7   38.60   14.40
  -6  17   7   63.49   21.40
 -17  14  -7   27.00    9.00
 -17  14  -7   46.50   24.20
  14   3  -7   56.99   18.10
 -14  -3   7   28.30   12.50
  -3  17   7   30.90   16.80
 -17  17  -7    8.40   10.90
  17   0  -7   -0.20    8.00
 -17  17  -7    5.60   16.50
  17 -17   7   -4.80    6.20
   0  17   7   -9.90   11.20
 -17   0   7    2.20    9.00
  -3 -17  -7  -12.40    6.70
 -17  20  -7   17.10   16.50
 -17  20  -7    0.00   20.50
 -20   3   7   12.10   15.80
   3  17   7    7.20    6.20
  17 -20   7    9.20    7.80
   3  17   7   -5.60   13.70
  -2  20  -7  -17.90   15.80
 -18  -2  -7   -3.00    9.00
 -20  18   7   30.60   25.30
   1  17  -7   13.00   19.40
 -18   1  -7    1.70    8.70
 -17  18   7   -3.00   15.40
 -17  18   7    1.30    7.70
 -18   4  -7   16.90   12.70
   4  14  -7   -0.70   15.50
   4  14  -7    9.80    5.90
   4  14  -7   11.20    5.00
  -4 -14   7   41.60   14.50
 -14  18   7   37.00   24.00
 -14  18   7   30.70   13.20
 -18   7  -7   15.40   11.70
   7  11  -7   11.20   28.10
   7  11  -7   -4.70    6.30
  11 -18  -7    5.20    5.20
 -11  18   7    4.90   11.10
  -7 -11   7    7.30    8.10
 -18  10  -7   -4.60    9.90
  10   8  -7   -7.30   13.40
  -8  18   7  -10.90   10.80
 -10  -8   7    0.50    7.60
 -18  13  -7  -14.00    8.50
  13   5  -7    4.40   11.90
 -13  -5   7    6.50    9.30
  -5  18   7    9.50   15.50
  16   2  -7   11.60   11.70
 -18  16  -7   16.90    9.50
 -18  16  -7   -0.70   16.80
  -2  18   7   18.40   17.50
 -16  -2   7    8.70   12.80
 -18  19  -7    5.10   19.10
  -1 -18  -7    1.40    8.00
  19  -1  -7    3.90    7.30
 -18  19  -7   -5.90   10.50
 -19   1   7    2.10    8.90
   1  18   7   22.00   19.00
  18 -19   7   17.50    9.10
   0  19  -7   37.40   23.70
 -19   0  -7   -4.90    9.40
 -19  19   7  -11.60   15.70
   3  16  -7  -19.20   12.60
 -19   3  -7   23.50   15.00
 -16  19   7   40.90   25.80
  -3 -16   7    6.00    9.70
 -16  19   7   17.70   11.50
   6  13  -7   -2.80   17.10
   6  13  -7   30.60   10.60
  13 -19  -7   26.90    9.50
 -19   6  -7   16.90   14.00
  -6 -13   7   32.30   12.20
 -13  19   7   27.80   15.10
 -19   9  -7   91.79   25.60
  10 -19  -7   83.39   11.20
   9  10  -7   79.79   26.70
 -10  19   7   62.79   21.00
  -9 -10   7   49.60   15.60
  12   7  -7   12.70   17.30
 -19  12  -7   40.40   18.80
 -12  -7   7   49.50   15.90
  -7  19   7   49.10   20.90
 -19  15  -7   -3.80   13.10
  15   4  -7   10.90   13.50
 -15  -4   7    0.10   10.30
  -4  19   7    4.00   15.20
 -19  18  -7   11.00   10.00
  18   1  -7   -5.10    8.60
 -19  18  -7   -0.10   18.80
 -18  -1   7   11.60   12.70
  19 -18   7   -8.20    7.00
  -1  19   7   10.60   19.90
   2  18  -7   -7.40   15.00
 -20   2  -7   -9.60    7.60
 -18  20   7   -7.00    8.10
 -18  20   7   -7.60   15.60
 -20   5  -7   -3.80    9.10
   5  15  -7   33.60   22.10
  -5 -15   7   -5.40    6.80
 -15  20   7   18.60   13.10
   8  12  -7   29.40   21.80
 -20   8  -7   -2.00   11.90
  12 -20  -7    4.90    7.50
 -12  20   7   -6.40   10.40
  -8 -12   7   -3.60    7.00
  11   9  -7  -10.80   12.70
 -20  11  -7   -5.70   10.40
  -9  20   7   11.00   14.80
 -11  -9   7    9.80    9.50
  14   6  -7    4.20   14.30
 -20  14  -7   -5.10   13.70
  -6  20   7    9.20   15.90
 -14  -6   7    9.70   11.20
 -20  17  -7    8.60   23.60
  17   3  -7   -0.20   10.50
 -17  -3   7   17.10   14.10
  -3  20   7   -0.80   16.40
   4  17  -7   19.80   24.20
 -17  21   7    1.10   11.90
   7  14  -7   45.60   26.60
   7  14  -7   19.50    7.90
 -21   7  -7    5.60   13.70
 -14  21   7   49.60   19.20
  -7 -14   7   20.50   11.60
  10  11  -7   63.69   25.60
 -21  10  -7   10.10   16.20
 -10 -11   7   23.40   14.30
 -11  21   7   41.00   19.50
 -21  13  -7   -6.40   12.20
  13   8  -7   21.40   19.30
  -8  21   7   20.40   18.80
 -13  -8   7   12.90   12.70
  16   5  -7   10.90   14.80
 -21  16  -7   13.70   17.20
 -16  -5   7   -1.20   11.00
  -5  21   7    3.80   16.70
   9  13  -7   26.40   20.70
 -22   9  -7    6.60   15.40
 -13  22   7   -1.80   12.90
  -9 -13   7   -9.00    8.40
  12  10  -7  -20.00   13.10
 -22  12  -7  -12.30   11.90
 -12 -10   7   -6.50    6.30
 -10  22   7   -4.40   14.30
  -1   1  -8    0.10    3.00
   0  -1  -8    5.90    2.80
  -1   1  -8    1.50    2.60
   1   0  -8    3.00    2.70
   0  -1  -8    3.10    1.50
   1  -1   8    7.30    3.40
   1  -1   8    1.30    2.70
   0   1   8    2.10    1.00
   0   1   8    3.10    3.20
  -1   0   8    1.30    2.40
   2  -2  -8  495.45   34.40
   0   2  -8  475.05   35.60
   2  -2  -8  473.65   31.50
  -2   0  -8  475.25   33.80
  -2   0  -8  472.55   33.40
  -2   2   8  451.85   34.20
   0  -2   8  470.05   33.70
  -2   2   8  463.75   31.70
   2   0   8  493.75   34.10
   2   0   8  494.75   33.10
  -2   3  -8  115.99   13.50
  -1  -2  -8  103.89    8.80
  -1  -2  -8  116.29   10.40
   3  -1  -8  116.59    9.20
   3  -1  -8  110.59   12.80
  -2   3  -8   95.99   11.40
  -2   3  -8   78.29   14.90
  -1  -2  -8  131.59   15.20
   1   2   8  101.59    8.60
  -3   1   8  107.29   12.70
   2  -3   8  102.89   15.00
   1   2   8  106.29   10.40
  -3   1   8  105.09    9.30
   1   2   8  114.89   13.60
   2  -3   8   96.19    9.80
  -3  -1  -8  367.96   26.80
  -3  -1  -8  342.47   28.50
  -1   4  -8  358.46   25.90
   4  -3  -8  402.26   28.70
  -3  -1  -8  344.67   26.80
   4  -3  -8  395.26   26.10
  -1   4  -8  360.06   30.80
   1  -4   8  350.36   33.80
   3   1   8  342.07   27.00
   1  -4   8  341.57   29.50
   3   1   8  329.67   26.10
   1  -4   8  372.76   26.20
  -4   3   8  369.56   28.50
   1  -3  -8  122.79   14.70
   1  -3  -8  113.49   10.80
  -3   2  -8  116.89   14.00
   2   1  -8   95.39   11.90
   2   1  -8  101.69   13.00
  -3   2  -8  131.09   11.00
   3  -2   8  109.19   13.10
  -1   3   8  126.29   14.20
  -1   3   8  116.49   10.90
   3  -2   8  124.79   11.20
  -2  -1   8   97.79   12.40
  -2  -3  -8 1306.17   92.99
  -3   5  -8 1223.68   97.69
  -3   5  -8 1419.36   94.29
   5  -2  -8 1369.06   89.49
  -2  -3  -8 1348.37   88.99
  -3   5  -8 1315.27   88.49
   5  -2  -8 1262.67   91.49
  -2  -3  -8 1342.87   89.49
   3  -5   8 1304.37   92.19
  -5   2   8 1368.86   92.49
   3  -5   8 1411.46   97.09
   2   3   8 1258.97   91.99
  -5   2   8 1346.77   89.69
   2   3   8 1403.46   89.99
   3  -5   8 1344.97   88.79
  -2   6  -8   28.40    4.60
  -2   6  -8   23.00    9.30
   6  -4  -8   13.90    6.00
  -4  -2  -8   23.50    5.70
   6  -4  -8   23.70    5.70
  -4  -2  -8   11.60    6.50
  -6   4   8   34.30    8.10
   4   2   8   19.00    5.50
   2  -6   8   32.10    9.80
  -6   4   8   18.50    5.50
   4   2   8   26.20    5.80
   4   2   8   39.30    9.20
   2  -6   8   28.80    5.60
   2  -6   8    7.30    8.80
   1   3  -8  342.37   26.30
   3  -4  -8  343.97   26.90
   3  -4  -8  369.16   28.30
  -4   1  -8  360.16   27.80
   3  -4  -8  363.46   26.00
   1   3  -8  290.47   29.20
  -1  -3   8  344.67   26.50
  -3   4   8  385.26   27.70
  -3   4   8  369.86   27.80
   4  -1   8  356.86   27.10
  -1  -3   8  349.37   29.40
   4  -1   8  363.26   27.10
  -3   4   8  385.36   27.70
   4   0  -8  169.38   18.50
   4   0  -8  248.88   20.10
  -4   4  -8  236.58   26.60
  -4   4  -8  210.08   19.30
   4   0  -8  230.08   17.80
   0  -4  -8  229.28   17.70
   0  -4  -8  224.68   21.50
  -4   0   8  217.38   17.90
  -4   0   8  228.68   20.20
   0   4   8  232.28   21.10
   4  -4   8  244.98   21.70
   0   4   8  218.88   18.00
   4  -4   8  224.68   17.90
  -4   7  -8  378.86   33.90
  -4   7  -8  345.07   43.60
  -3  -4  -8  338.87   31.70
   7  -3  -8  309.77   27.40
  -3  -4  -8  384.26   27.80
   7  -3  -8  354.66   26.30
   7  -3  -8  389.36   30.80
   4  -7   8  353.56   31.20
   3   4   8  341.17   27.30
  -7   3   8  344.87   30.80
  -7   3   8  381.86   28.80
   4  -7   8  333.67   25.70
   3   4   8  316.07   30.50
   4  -7   8  447.26   37.90
  -3   8  -8  166.18   28.00
  -3   8  -8  238.08   17.00
  -5  -3  -8  223.18   20.70
  -5  -3  -8  267.57   29.10
   8  -5  -8  224.78   18.70
   8  -5  -8  234.58   22.80
   8  -5  -8  257.57   21.30
   3  -8   8  232.98   30.10
  -8   5   8  219.38   26.20
   5   3   8  289.67   28.80
   5   3   8  209.68   20.20
  -8   5   8  217.88   21.70
   3  -8   8  185.48   31.50
   5   3   8  242.48   20.60
   3  -8   8  229.98   18.20
   5  -5  -8 3455.35  223.08
   0   5  -8 3536.75  230.28
   5  -5  -8 3304.77  224.18
   5  -5  -8 3333.37  223.78
  -5   0  -8 3354.36  224.38
  -5   0  -8 3417.46  224.08
   0   5  -8 3441.06  222.68
   5   0   8 3465.35  223.68
   0  -5   8 3364.06  221.88
   0  -5   8 3479.95  228.38
  -5   5   8 3441.06  224.98
   5   0   8 3452.95  223.88
  -5   5   8 3373.96  224.48
   3   2  -8 1390.06   93.59
   2  -5  -8 1303.67   88.99
  -5   3  -8 1379.06   92.79
   2  -5  -8 1297.47   91.89
   3   2  -8 1307.77   90.29
   2  -5  -8 1327.77   92.59
  -2   5   8 1353.26   89.19
  -3  -2   8 1382.96   89.49
  -3  -2   8 1340.47   91.99
   5  -3   8 1266.17   90.99
  -2   5   8 1380.66   92.09
   5  -3   8 1295.37   89.59
  -3  -2   8 1299.77   90.59
   6  -1  -8   49.60    8.80
   6  -1  -8   39.80    9.40
  -1  -5  -8   38.70    6.50
  -5   6  -8   22.50    7.50
  -1  -5  -8   58.29    8.00
   6  -1  -8   42.90    7.70
  -5   6  -8   34.70   11.80
  -1  -5  -8   29.10    9.30
   5  -6   8   40.20    8.60
   1   5   8   28.80    8.60
   5  -6   8   37.00   10.80
   5  -6   8   40.60    6.80
   1   5   8   31.50    6.60
  -6   1   8   37.80    9.30
  -6   1   8   33.90    7.00
  -4  -5  -8  846.72   62.69
   9  -4  -8  832.32   61.29
  -5   9  -8  985.70   71.99
   9  -4  -8  831.82   63.19
  -4  -5  -8  845.32   71.79
   5  -9   8  949.31   59.89
  -9   4   8  897.91   64.59
   4   5   8  918.71   67.89
   5  -9   8  847.62   67.49
   4   5   8  899.51   62.29
   5  -9   8  808.02   72.29
  -4  10  -8   16.10   10.90
  -6  -4  -8   14.90    6.10
  10  -6  -8   21.90    7.60
  10  -6  -8   19.20    5.00
  10  -6  -8   28.50   10.10
   6   4   8    7.40    6.90
   6   4   8   24.60    7.20
   4 -10   8   18.10   10.50
   4 -10   8    9.80    3.20
   6   4   8   33.00    8.10
 -10   6   8   30.60    9.60
   4 -10   8   10.30   12.00
  -1   7  -8 1133.29   73.89
   7  -6  -8 1064.79   77.09
  -6  -1  -8 1116.69   79.59
  -6  -1  -8 1229.48   78.69
   7  -6  -8 1099.39   76.79
   7  -6  -8 1049.00   78.29
  -1   7  -8 1223.18   86.49
   1  -7   8 1138.49   83.59
   6   1   8 1190.08   77.89
  -7   6   8 1045.90   78.79
  -7   6   8 1048.60   79.19
   6   1   8 1081.69   77.99
   6   1   8 1102.99   77.29
   4  -6  -8   21.90    7.20
  -6   2  -8   30.70    6.80
   2   4  -8   32.40    6.50
   2   4  -8   13.90    8.20
   4  -6  -8   25.60    5.80
   4  -6  -8   22.80    6.20
  -6   2  -8   10.60    5.80
  -4   6   8   31.30    7.30
  -2  -4   8   46.70   11.40
  -4   6   8    6.50    6.20
   6  -2   8   23.80    7.10
  -4   6   8   54.19    9.50
  -2  -4   8   21.60    5.80
   6  -2   8   21.80    5.80
  -6   5  -8   28.00    9.80
   5   1  -8   39.40    8.70
   5   1  -8   30.20    8.70
   1  -6  -8   58.09    7.50
   1  -6  -8   33.80    9.70
  -6   5  -8   33.30    7.30
  -5  -1   8   31.90    7.10
   6  -5   8   39.90   10.20
  -1   6   8   39.40   10.00
  -5  -1   8   27.90    8.30
  -5  -1   8   27.70    7.40
   6  -5   8   42.90    7.20
  -1   6   8   38.60    6.80
   8  -2  -8    5.20    5.50
  -6   8  -8   31.00   10.10
  -2  -6  -8    3.10    7.10
  -2  -6  -8   15.00    5.00
   8  -2  -8   13.20    5.70
  -6   8  -8   11.70    9.10
   8  -2  -8   10.80    5.30
   2   6   8   10.50    6.50
   2   6   8    9.70    4.50
  -8   2   8    7.40    4.70
   6  -8   8   16.80    9.80
   6  -8   8    6.60    3.60
   6  -8   8   18.90    7.10
  -5  -6  -8   38.10    9.30
  -5  -6  -8   33.50   14.00
  -6  11  -8   59.89   16.60
  11  -5  -8   32.10    6.20
  11  -5  -8   35.80    9.40
  11  -5  -8   34.40    5.20
 -11   5   8   33.90   10.80
   6 -11   8   36.90    5.90
   5   6   8   42.90   12.40
   6 -11   8   36.50   12.50
   5   6   8   48.30    9.70
  -7  -5  -8   11.80   10.60
  12  -7  -8   -1.80    4.80
  -7  -5  -8    1.80    4.60
  -5  12  -8   -2.80   10.00
 -12   7   8   -8.50    3.90
   7   5   8   -1.60    6.50
  -2   9  -8  485.95   32.80
   9  -7  -8  476.25   38.30
  -2   9  -8  556.94   48.90
   9  -7  -8  482.05   36.50
  -7  -2  -8  506.35   41.90
  -7  -2  -8  445.86   38.50
   9  -7  -8  558.74   43.20
   7   2   8  505.85   38.30
   2  -9   8  333.37   50.99
   2  -9   8  477.65   44.40
   2  -9   8  481.95   33.40
  -9   7   8  474.95   40.70
  -9   7   8  513.35   41.10
   7   2   8  465.85   39.20
   1   6  -8 1207.68   85.99
   1   6  -8 1150.18   74.79
   6  -7  -8 1092.39   78.39
   6  -7  -8 1095.09   76.99
  -7   1  -8 1096.69   77.29
   6  -7  -8 1048.80   77.49
  -7   1  -8 1103.19   78.49
  -6   7   8 1030.90   80.19
  -6   7   8 1134.59   77.39
   7  -1   8 1095.99   77.79
  -1  -6   8 1127.69   75.49
  -1  -6   8 1207.08   83.69
  -6   7   8 1055.59   77.59
   3  -7  -8  359.06   32.80
  -7   4  -8  386.66   32.90
   3  -7  -8  362.46   27.50
   4   3  -8  367.56   34.20
   3  -7  -8  386.56   33.30
   4   3  -8  336.17   29.10
  -3   7   8  385.86   28.10
   7  -4   8  331.77   30.20
  -3   7   8  410.86   32.70
  -4  -3   8  403.56   33.00
  -4  -3   8  365.06   29.10
  -4  -3   8  341.17   29.90
  -7   7  -8  224.78   32.20
   7   0  -8  251.67   22.90
   0  -7  -8  275.97   21.00
   0  -7  -8  268.27   33.30
  -7   7  -8  283.07   26.00
   7   0  -8  291.97   25.80
   7   0  -8  251.77   28.10
  -7   0   8  254.47   22.80
  -7   0   8  313.47   24.70
   7  -7   8  277.17   22.20
   0   7   8  258.87   30.80
   0   7   8  270.37   21.60
   7  -7   8  276.57   30.90
   7  -7   8  254.47   22.90
  -3  -7  -8   19.40   12.50
  -7  10  -8    9.00    9.00
  -7  10  -8    7.70    9.90
  10  -3  -8   16.40    7.50
  10  -3  -8    9.50    5.40
  -3  -7  -8   10.20    5.40
  10  -3  -8   15.90    6.20
 -10   3   8    9.90    6.00
   7 -10   8   13.70    4.50
   7 -10   8    2.40    5.50
   3   7   8   18.30   10.80
   3   7   8   11.00    4.90
   7 -10   8    9.10    9.80
  -7  13  -8    4.20    9.50
  -6  -7  -8   -0.10    4.60
   6   7   8   -0.90    4.00
   7 -13   8    7.40    3.30
 -13   6   8    2.30    6.50
   6   7   8    0.20    8.20
  -8  -6  -8   15.10    8.00
  -6  14  -8    4.10   12.10
 -14   8   8   12.10    9.60
   8   6   8   16.00    7.70
   8   6   8   16.20   10.60
  11  -8  -8    4.90    5.50
  -8  -3  -8    3.50    4.70
  -3  11  -8    3.40    9.80
  11  -8  -8    8.30    6.40
  11  -8  -8    1.30    4.30
  -8  -3  -8    1.60    8.10
   8   3   8    4.20    6.70
 -11   8   8    2.90    6.40
   8   3   8   -3.10    4.30
   8   3   8   -5.00    3.10
  -8   0  -8  773.42   59.29
   8  -8  -8  812.52   58.79
   0   8  -8  853.81   68.59
   0   8  -8  803.72   53.99
   8  -8  -8  824.02   58.79
  -8   0  -8  658.23   58.19
   8  -8  -8  840.52   59.29
   0  -8   8  778.82   64.69
  -8   8   8  741.13   59.19
  -8   8   8  888.01   63.29
   0  -8   8  800.12   54.79
  -8   8   8  821.62   56.89
   8   0   8  829.92   57.79
   8   0   8  731.23   60.69
   5  -8  -8  243.68   19.30
   5  -8  -8  232.58   27.00
   3   5  -8  224.68   19.50
  -8   3  -8  200.08   18.90
  -8   3  -8  184.88   24.10
   5  -8  -8  241.08   26.70
   3   5  -8  168.68   26.70
  -3  -5   8  222.18   20.20
  -5   8   8  214.68   25.10
  -5   8   8  242.78   20.10
   8  -3   8  193.98   23.80
  -3  -5   8  276.17   31.70
  -5   8   8  192.18   27.90
   2  -8  -8    5.60    7.80
   6   2  -8    9.80    8.10
   6   2  -8   23.20    8.00
  -8   6  -8    5.80    6.80
   2  -8  -8    8.80    3.80
  -8   6  -8   19.50    6.50
   8  -6   8    3.50    5.50
  -2   8   8   10.40    7.70
  -6  -2   8    0.90    3.40
  -6  -2   8    8.00    6.10
  -2   8   8   19.50    4.90
   9  -1  -8  114.69   15.80
   9  -1  -8   80.79   15.10
   9  -1  -8  108.79   18.10
  -8   9  -8  107.59   18.20
  -1  -8  -8   89.29   19.50
   8  -9   8   98.09   19.50
  -9   1   8  107.29   13.40
   8  -9   8   99.29   15.50
   1   8   8  114.39   13.60
   8  -9   8  112.59   13.70
  -9   1   8  101.29   16.00
  -8  12  -8  201.88   40.10
  -4  -8  -8  206.48   23.20
  12  -4  -8  154.98   14.80
  -8  12  -8  128.39   25.30
   4   8   8  189.38   19.90
   8 -12   8  158.08   24.30
   8 -12   8  154.38   14.40
 -12   4   8  138.29   21.80
   4   8   8  129.49   25.30
  -8  15  -8   70.69   22.20
  -7  -8  -8   65.49   14.60
   8 -15   8   60.09    7.70
 -15   7   8   74.29   18.00
   7   8   8   44.10   10.50
   7   8   8   52.29   16.60
  -7  16  -8   12.40   14.90
  -9  -7  -8    4.40    7.00
   9   7   8   -3.40    4.80
   9   7   8   -4.10    8.40
 -16   9   8    1.50    9.10
  -9  -4  -8   -5.10    4.50
  -4  13  -8   -7.00    9.30
  -9  -4  -8    4.10   10.30
   9   4   8  -10.70    5.30
   9   4   8    3.90    5.80
 -13   9   8    2.50    7.10
  10  -9  -8  276.77   28.10
  -9  -1  -8  293.27   33.70
  -1  10  -8  295.77   41.30
  -9  -1  -8  325.07   29.70
  -1  10  -8  299.77   21.40
  10  -9  -8  302.57   27.30
  10  -9  -8  334.07   29.30
   9   1   8  301.87   27.80
   9   1   8  352.06   29.10
 -10   9   8  281.07   34.80
   7  -9  -8  497.65   38.20
   7  -9  -8  506.65   41.00
  -9   2  -8  528.45   41.90
   2   7  -8  426.76   50.39
   7  -9  -8  524.35   42.30
   2   7  -8  464.75   36.30
  -9   2  -8  508.15   38.50
  -7   9   8  536.75   40.20
   9  -2   8  486.15   40.10
  -2  -7   8  473.85   45.10
  -7   9   8  474.45   44.60
  -7   9   8  497.05   39.30
   4  -9  -8  902.81   69.59
   4  -9  -8  812.82   68.29
  -9   5  -8  860.11   61.09
   4  -9  -8  877.01   60.89
  -9   5  -8  861.51   67.99
   5   4  -8  917.71   70.79
   5   4  -8  882.51   63.99
  -4   9   8  867.61   61.49
   9  -5   8  861.41   65.49
  -5  -4   8 1007.90   64.89
  -5  -4   8  837.82   67.69
  -4   9   8  916.11   67.69
  -9   8  -8   79.09   15.00
   1  -9  -8  100.39   22.00
   8   1  -8  101.59   18.90
   1  -9  -8  112.89   12.10
   8   1  -8   91.29   16.40
   8   1  -8  104.59   15.10
  -1   9   8  136.09   13.50
   9  -8   8   87.89   18.00
  -8  -1   8  119.79   17.10
  -8  -1   8  105.89   16.00
  -2  -9  -8  112.89   18.50
  -9  11  -8  165.68   25.80
  11  -2  -8  179.08   20.60
  -9  11  -8  110.79   27.20
 -11   2   8  178.28   23.00
   2   9   8  128.19   25.10
   9 -11   8  161.48   17.20
   2   9   8  167.18   17.70
   9 -11   8  155.18   21.60
  -9  14  -8   30.40   16.40
  -5  -9  -8    7.50    7.60
   5   9   8   15.40   11.70
   9 -14   8   12.50    4.90
   5   9   8   10.60    5.90
 -14   5   8   12.80    9.00
  -8  -9  -8   66.19   16.30
  -9  17  -8   70.99   25.00
   8   9   8  134.39   29.10
 -17   8   8   86.99   22.00
   8   9   8  101.29   17.20
  -8  18  -8    2.80   16.70
 -10  -8  -8    4.10    8.40
  10   8   8    5.50    7.90
  10   8   8    3.10   10.80
 -10  -5  -8   92.69   18.70
  -5  15  -8  132.29   30.50
  10   5   8  143.69   23.90
 -15  10   8  112.69   25.60
  10   5   8  137.89   20.10
  12 -10  -8  315.37   27.30
 -10  -2  -8  328.97   35.50
 -10  -2  -8  257.97   34.90
  -2  12  -8  268.07   41.20
 -12  10   8  360.96   41.70
  10   2   8  303.77   29.30
   9 -10  -8  306.87   27.40
   1   9  -8  308.57   23.20
 -10   1  -8  229.08   29.90
 -10   1  -8  284.37   31.20
   9 -10  -8  333.77   30.00
   1   9  -8  384.46   45.60
  -9  10   8  310.47   28.40
  -9  10   8  245.38   34.90
  -9  10   8  322.77   27.20
   6 -10  -8   15.00    8.90
   6 -10  -8   19.20    5.80
   6 -10  -8    9.50    8.00
   4   6  -8   18.10    6.40
   4   6  -8   14.50   10.70
 -10   4  -8    5.50    4.40
  -4  -6   8    5.50    4.80
  10  -4   8    6.90    6.10
  -6  10   8   20.60    6.40
  -6  10   8   12.40    7.50
  -4  -6   8    4.20    6.90
   7   3  -8   16.90   10.20
   3 -10  -8    9.30    9.50
   3 -10  -8   26.40   12.10
 -10   7  -8   -2.30    5.60
   3 -10  -8   17.20    4.80
 -10   7  -8   17.00    6.90
  -7  -3   8   11.90    7.00
  -3  10   8   10.60    4.50
  10  -7   8    5.20    5.60
  -7  -3   8    3.60    6.40
  -3  10   8   17.30   13.70
  10   0  -8  192.38   25.70
 -10  10  -8  205.48   27.10
 -10  10  -8  135.79   29.60
 -10   0   8  226.58   23.50
  10 -10   8  205.08   22.60
 -10   0   8  239.68   26.70
   0  10   8  194.78   29.20
   0  10   8  178.98   17.00
  -3 -10  -8   84.79   15.80
  13  -3  -8  113.79   14.50
 -10  13  -8   87.39   22.60
 -10  13  -8  117.79   30.60
   3  10   8   72.59   21.70
   3  10   8   92.29   13.40
  10 -13   8  113.49   20.30
  10 -13   8  113.79   13.90
 -13   3   8   99.59   18.90
  -6 -10  -8   23.30   10.30
 -10  16  -8   10.70   14.00
   6  10   8    6.40    6.80
  10 -16   8   13.20    5.80
   6  10   8    2.10   11.60
 -16   6   8   -0.30    6.60
  10 -16   8   16.60    5.20
  -9 -10  -8   64.29   17.40
   9  10   8   82.99   16.00
 -19   9   8  114.09   26.10
   9  10   8   38.70   18.50
  -9  20  -8   22.30   18.60
 -11  -9  -8    2.80    8.90
 -20  11   8  -10.00    9.50
  11   9   8    9.10   13.80
  11   9   8    2.00    7.10
  -6  17  -8   49.10   23.00
 -11  -6  -8   65.19   17.40
  11   6   8   49.10   16.50
 -17  11   8   62.39   21.40
  11   6   8   72.49   16.00
  -3  14  -8   31.90   17.70
 -11  -3  -8  106.49   19.20
 -11  -3  -8   47.80   18.30
  11   3   8   80.39   16.70
 -14  11   8  119.19   24.30
 -11   0  -8    1.20    6.10
   0  11  -8   -1.60   11.60
  11 -11  -8    2.30    6.00
  11 -11  -8   17.00    7.90
 -11   0  -8   -2.50    7.10
  11 -11  -8   25.60    9.80
   0  11  -8   16.90    3.70
 -11  11   8   12.50    6.10
 -11  11   8   12.50   10.30
  11   0   8    4.00    5.70
 -11   3  -8    2.20    4.80
   8 -11  -8    9.60    8.50
   3   8  -8    7.70    4.60
   8 -11  -8    0.40    7.80
   3   8  -8   -7.70    7.50
 -11   3  -8    9.90    6.00
   8 -11  -8   -4.30    3.00
  -8  11   8    4.10    9.40
  -8  11   8    8.30    5.90
  -8  11   8   -1.10    5.50
   6   5  -8   37.60   10.10
   5 -11  -8   44.50    7.90
 -11   6  -8   33.40    7.10
 -11   6  -8   22.60   10.60
   5 -11  -8   53.89   17.30
   6   5  -8   46.10   15.60
   5 -11  -8   21.40   11.60
  -5  11   8   56.89   15.40
  -6  -5   8   28.00    9.30
  -5  11   8   50.39    9.20
  -6  -5   8   46.50   14.20
 -11   9  -8  188.78   22.50
   9   2  -8  208.78   28.50
 -11   9  -8  159.38   28.00
   2 -11  -8  130.89   12.90
   9   2  -8  145.99   24.20
  -2  11   8  169.08   14.40
  -9  -2   8  107.29   19.30
  -9  -2   8  178.98   23.20
  -2  11   8  192.58   29.40
  12  -1  -8   42.40   11.60
 -11  12  -8   41.10   18.40
 -11  12  -8   68.69   16.40
  11 -12   8   52.39   10.10
   1  11   8   55.09    9.20
  11 -12   8   52.89   12.30
 -12   1   8   63.69   10.50
 -12   1   8   20.20    9.30
   1  11   8  116.79   24.40
  -4 -11  -8    8.80    7.50
 -11  15  -8   19.50   17.20
 -11  15  -8   10.20   12.20
 -15   4   8   11.40    9.30
   4  11   8   20.30   12.70
  11 -15   8    7.20    5.90
   4  11   8   10.40    5.50
  11 -15   8    9.70    5.30
 -11  18  -8   -7.20   10.80
  11 -18   8    5.40    3.80
 -18   7   8    0.70    9.50
   7  11   8   19.40    8.70
  11 -18   8    2.90    4.00
   7  11   8   28.20   16.40
 -11  21  -8   24.00   20.30
 -10 -11  -8   21.90   12.90
 -21  10   8   27.20   17.20
  10  11   8   26.00   10.90
  10  11   8   -7.50   13.50
 -10  22  -8    0.60   16.90
 -12 -10  -8    1.60   10.10
 -22  12   8   13.20   17.20
  12  10   8   15.60   15.90
  12  10   8   -5.10    7.60
 -12  -7  -8   73.69   19.40
  -7  19  -8   31.70   20.80
  12   7   8  107.39   20.30
  12   7   8   33.40   16.10
 -19  12   8   40.10   19.90
  -4  16  -8   50.59   22.60
 -12  -4  -8   36.90   13.80
 -16  12   8   76.39   21.20
  12   4   8   46.50   14.50
  12   4   8   37.00   12.00
 -12  -1  -8   93.39   18.80
 -12  -1  -8  107.19   22.00
  13 -12  -8  116.19   18.90
  -1  13  -8   99.09   27.90
  12   1   8  126.39   18.70
 -13  12   8   72.69   20.90
   2  10  -8  313.87   45.30
 -12   2  -8  307.47   36.80
 -12   2  -8  269.67   30.80
  10 -12  -8  399.56   40.30
  10 -12  -8  348.37   37.40
   2  10  -8  283.37   24.10
 -10  12   8  306.57   42.90
 -10  12   8  325.27   29.30
 -12   5  -8    0.10    3.50
   5   7  -8   -2.80    3.70
   7 -12  -8    7.60    8.20
   7 -12  -8   -0.20    3.00
   7 -12  -8  -12.60    5.90
 -12   5  -8    0.50    6.30
   5   7  -8    4.70    9.70
  -7  12   8   -1.10    4.00
  -5  -7   8   -1.20    3.90
  -7  12   8   -1.10    6.30
   8   4  -8  183.68   29.30
   4 -12  -8  168.68   14.30
   4 -12  -8  216.58   35.00
   8   4  -8  190.78   24.50
 -12   8  -8  155.78   19.00
 -12   8  -8  190.28   29.30
  -8  -4   8  168.98   27.00
  -4  12   8  151.18   14.80
  -4  12   8   86.49   20.80
  -8  -4   8  204.08   25.20
 -12  11  -8   45.30   13.20
 -12  11  -8   32.20   16.30
  11   1  -8   59.29   15.50
  -1  12   8   57.09    8.90
  -1  12   8   36.80   15.30
 -11  -1   8   70.19   13.80
 -11  -1   8   62.49   13.90
 -12  14  -8  212.88   45.10
 -12  14  -8  229.28   36.30
  14  -2  -8  251.87   27.00
  -2 -12  -8  283.37   30.90
 -14   2   8  328.47   37.60
  12 -14   8  239.58   23.30
   2  12   8  242.68   40.10
   2  12   8  257.77   22.70
  12 -14   8  318.27   33.60
  -5 -12  -8  103.79   19.80
 -12  17  -8   84.29   24.20
  12 -17   8   98.19   13.80
  12 -17   8  122.39   17.10
   5  12   8   98.69   21.90
   5  12   8   77.29   28.00
 -17   5   8  127.19   38.10
  -8 -12  -8   -3.40    6.00
 -12  20  -8   19.00   26.20
   8  12   8    1.80    6.20
   8  12   8  -13.60   10.40
 -20   8   8   -8.60    9.00
  -8  21  -8   25.30   22.00
 -13  -8  -8    3.10    9.30
  13   8   8   -4.00   12.30
 -21  13   8   17.20   18.00
  13   8   8   22.00   12.70
 -13  -5  -8   -8.10    5.00
  -5  18  -8   17.90   18.50
  13   5   8   14.20   12.40
  13   5   8  -10.10    5.70
 -18  13   8    7.70   14.80
 -13  -2  -8   15.60   10.40
  -2  15  -8   13.60   15.80
  15 -13  -8   11.30    7.40
 -15  13   8    5.20   11.40
  13   2   8   11.60    9.30
 -13   1  -8   96.69   20.00
   1  12  -8   90.49   25.80
  12 -13  -8   99.99   20.10
  12 -13  -8   94.89   17.30
 -13   1  -8   95.59   18.10
   1  12  -8   96.99   10.50
 -12  13   8   85.39   15.30
 -12  13   8  124.39   26.90
   9 -13  -8   -8.20    6.80
   4   9  -8    3.30    4.70
 -13   4  -8    3.30    5.50
   4   9  -8   -3.10   10.50
   9 -13  -8    5.20    5.00
 -13   4  -8    4.40    7.00
  -9  13   8   14.20   14.10
  -9  13   8   -4.40    7.00
   6 -13  -8   11.70    4.80
   7   6  -8    0.30    5.10
 -13   7  -8   16.30    5.60
   6 -13  -8    4.10    8.40
   7   6  -8    1.40    8.10
 -13   7  -8   -1.90    5.00
  -7  -6   8   13.40    7.20
  -6  13   8   -0.70    3.70
  -6  13   8   -6.00    7.20
  10   3  -8   76.39   19.80
 -13  10  -8   96.29   23.10
 -13  10  -8   69.59   13.70
  -3  13   8   79.59   10.00
 -10  -3   8   61.19   15.70
  -3  13   8   79.19   20.50
 -10  -3   8   61.49   14.90
  13   0  -8   33.80   12.00
 -13  13  -8   18.20   11.70
 -13  13  -8   60.89   21.10
   0  13   8   -0.10    9.90
 -13   0   8   34.40    9.50
   0  13   8   33.40    7.20
 -13   0   8    8.90    8.90
 -13  16  -8    1.00   11.20
  16  -3  -8    3.20    4.70
  -3 -13  -8    4.00    6.70
  13 -16   8   -0.50    4.80
 -16   3   8   13.70    9.40
  13 -16   8    4.50    7.20
   3  13   8   -2.20    4.60
  -6 -13  -8    9.90    9.60
 -13  19  -8   26.00   17.80
  13 -19   8   25.30    8.40
 -19   6   8    6.90   12.70
   6  13   8   38.80   18.70
   6  13   8   25.00    8.80
  13 -19   8   32.30    7.50
 -13  22  -8    5.00   17.10
  -9 -13  -8    7.40   11.20
 -22   9   8   -4.40   10.80
   9  13   8    1.70    7.50
   9  13   8   25.80   18.30
 -14  -6  -8   -5.80    7.70
  -6  20  -8   15.00   21.00
  14   6   8   13.00   13.90
  14   6   8   19.00   11.40
 -20  14   8    9.50   15.70
 -14  -3  -8   58.29   16.60
  -3  17  -8   46.90   24.70
  14   3   8   26.00   12.10
 -17  14   8   34.70   17.90
  14 -14  -8  124.19   21.00
 -14   0  -8  102.49   20.60
   0  14  -8  136.39   32.10
 -14   0  -8   84.99   22.10
 -14  14   8  124.09   29.70
 -14  14   8   97.49   15.40
  11 -14  -8   87.49   14.90
   3  11  -8   85.79   12.00
  11 -14  -8   83.69   20.10
 -14   3  -8   60.19   16.80
   3  11  -8   64.29   21.70
 -14   3  -8  102.99   16.60
 -11  14   8   32.20   16.80
 -11  14   8   88.09   17.10
   6   8  -8   34.80   15.40
 -14   6  -8   14.00    6.90
 -14   6  -8    7.80    4.60
 -14   6  -8   13.20   10.60
   6   8  -8    3.20    6.80
   8 -14  -8   18.40    6.10
  -8  14   8    9.20    9.70
  -6  -8   8   24.30    9.50
   9   5  -8   36.80   16.00
   5 -14  -8   20.00    4.80
 -14   9  -8    3.00    8.90
 -14   9  -8   12.00    6.50
  -5  14   8   17.00    5.40
  -9  -5   8   14.00    8.20
  -5  14   8   39.70   14.80
 -14  12  -8  221.28   27.20
  12   2  -8  239.18   32.40
 -14  12  -8  138.19   32.80
 -12  -2   8  234.68   30.80
 -12  -2   8  192.98   27.20
  -2  14   8  242.18   18.60
  -2  14   8  224.38   35.50
 -14  15  -8   56.39   27.20
 -14  15  -8  180.68   27.60
  15  -1  -8  115.59   19.00
   1  14   8  130.49   15.40
 -15   1   8  126.19   23.90
  14 -15   8  162.68   21.70
  14 -15   8  135.49   18.60
 -14  18  -8   -2.60   12.20
 -14  18  -8   18.30   21.50
  -4 -14  -8   -2.00    7.50
   4  14   8   28.30   19.50
  14 -18   8    1.90    5.60
  14 -18   8   -3.20    6.30
   4  14   8    6.10    5.40
 -18   4   8    7.10   11.40
  -7 -14  -8    1.90    9.40
 -14  21  -8   23.30   18.70
   7  14   8    8.10    7.70
 -21   7   8   16.60   14.30
  14 -21   8   19.10    7.00
   7  14   8    9.10   16.20
  -4  19  -8   12.70   17.00
 -15  -4  -8   -2.70    8.00
 -19  15   8   12.20   16.20
  15   4   8   15.60   11.80
  15   4   8   -0.20    7.70
  -1  16  -8   36.20   22.20
 -15  -1  -8   35.60   18.50
 -15  -1  -8   31.80   13.90
  16 -15  -8   36.40   11.50
 -16  15   8   54.99   21.60
   2  13  -8  -17.90   10.20
  13 -15  -8   20.90   13.30
   2  13  -8   12.40    4.80
 -15   2  -8   26.70   12.10
 -15   2  -8   15.00   10.10
 -13  15   8   16.10   15.80
 -13  15   8   22.90    9.60
   5  10  -8  152.78   34.30
 -15   5  -8   96.79   16.50
 -15   5  -8  114.79   23.10
   5  10  -8  133.99   18.40
  10 -15  -8  126.09   16.90
 -10  15   8  129.19   23.50
  -5 -10   8  149.99   21.90
   8   7  -8   27.60   18.30
 -15   8  -8   91.49   22.20
   7 -15  -8   58.99    8.80
  -8  -7   8   33.00   11.30
  -7  15   8   50.79   16.50
 -15  11  -8    6.70   10.30
  11   4  -8   -5.60    9.00
 -15  11  -8   14.20    7.60
 -11  -4   8   -0.80    5.80
  -4  15   8    0.40    8.60
  14   1  -8   90.79   20.30
 -15  14  -8  141.59   22.50
 -15  14  -8  142.29   46.20
  -1  15   8  134.79   38.50
  -1  15   8  136.49   12.60
 -14  -1   8  162.88   22.70
 -14  -1   8  137.49   24.80
 -15  17  -8   32.50   15.80
  17  -2  -8    9.50    7.10
  -2 -15  -8   21.70   15.60
 -15  17  -8   13.60   19.50
   2  15   8   23.50   16.10
   2  15   8   24.10    7.10
 -17   2   8   44.90   16.90
  15 -17   8   15.40    8.00
  -5 -15  -8    7.30    9.50
 -15  20  -8   10.30   14.90
 -20   5   8    5.90   12.10
  15 -20   8    1.50    5.80
   5  15   8    8.50   14.70
  -5  21  -8   19.20   24.10
 -16  -5  -8    3.80   11.60
  16   5   8   -6.60    7.30
 -21  16   8   -8.50   13.90
  16   5   8   -3.80   11.60
  18 -16  -8   14.00   10.10
  -2  18  -8    7.20   20.40
 -16  -2  -8   17.70   13.50
 -18  16   8  -12.70   10.70
  16   2   8   -2.90    8.40
   1  15  -8   33.00   20.30
  15 -16  -8   23.00   13.40
 -16   1  -8   35.80   18.90
 -16   1  -8   33.90   14.90
 -15  16   8   18.80   17.10
 -15  16   8   35.20   10.50
 -16   4  -8   61.49   12.40
 -16   4  -8   51.49   16.90
  12 -16  -8   38.60   10.70
   4  12  -8   19.40   18.80
   4  12  -8   55.59   10.30
  -4 -12   8   58.39   15.50
 -12  16   8   22.20   17.10
 -12  16   8   38.60   13.90
   7   9  -8    3.20    6.20
 -16   7  -8   12.70   10.20
   7   9  -8   27.60   17.80
   9 -16  -8    6.90    4.90
  -7  -9   8   -2.20    4.70
  -9  16   8   15.60   12.40
   6 -16  -8   16.80    5.50
 -16  10  -8   -3.30    8.90
  10   6  -8   -5.80   10.40
  -6  16   8   12.90   13.60
 -10  -6   8    0.00    6.50
 -16  13  -8  -11.60    8.70
 -16  13  -8   -1.10    7.10
  13   3  -8    0.90   11.40
  -3  16   8    9.80   16.90
  16   0  -8    5.50    8.80
 -16  16  -8   -5.30   12.90
 -16  16  -8   11.20   11.90
 -16   0   8   27.60   14.20
   0  16   8   14.10   16.60
   0  16   8    6.50    6.20
 -16   0   8    1.40   11.90
  16 -16   8    2.40    6.40
 -16  19  -8    5.20   12.80
 -16  19  -8    8.90   24.00
  -3 -16  -8   26.40   12.30
   3  16   8   16.50   17.90
   3  16   8   17.90    6.90
  16 -19   8   24.70    9.30
 -19   3   8   19.00   12.80
 -17  -3  -8   15.30   12.30
  -3  20  -8   -0.10   19.80
  17   3   8    4.80    9.70
 -20  17   8   -6.00   14.40
  17   3   8    4.70   12.00
 -17   0  -8    7.20   13.90
 -17   0  -8    7.00   10.30
  17 -17  -8    5.70    9.90
   0  17  -8   12.30   19.20
 -17  17   8   11.00   16.40
   3  14  -8   43.00    8.00
   3  14  -8   53.39    7.60
 -17   3  -8   56.09   14.20
   3  14  -8   76.29   25.90
 -17   3  -8   54.29   18.80
 -14  17   8   40.10   13.80
 -14  17   8   35.80   20.80
   6  11  -8    2.70   14.70
   6  11  -8   44.90   11.50
  11 -17  -8   25.90    8.40
 -17   6  -8   31.30   16.20
  -6 -11   8   44.00   13.70
 -11  17   8   30.70   15.20
   8 -17  -8   97.69   10.90
   9   8  -8   63.69   22.10
 -17   9  -8   71.79   28.40
  -8  17   8   58.79   19.10
  -9  -8   8   88.79   23.40
 -17  12  -8  136.49   32.50
  12   5  -8   86.49   22.90
 -12  -5   8   90.69   21.30
 -17  15  -8    9.40    9.20
  15   2  -8   16.00   12.20
 -17  15  -8    0.80   15.00
  -2  17   8   12.00   15.60
 -15  -2   8    1.40    8.40
 -17  18  -8   18.80   21.20
 -17  18  -8   -4.00   10.70
  -1 -17  -8   -5.10    7.40
  18  -1  -8   -6.10    6.20
  17 -18   8    5.20    6.90
   1  17   8   -0.10   15.50
 -18   1   8   -8.80    9.00
  17 -21   8    0.30    6.50
 -18  -1  -8   -3.80   11.00
  -1  19  -8   -5.20   15.70
 -19  18   8   -5.70   16.40
 -18   2  -8    7.20   11.90
   2  16  -8   -4.20   14.70
 -18   2  -8   29.80   16.30
 -16  18   8    5.10    8.60
 -16  18   8    2.70   16.20
   5  13  -8    0.80    5.80
  13 -18  -8   -1.50    6.20
   5  13  -8   23.70   18.10
 -18   5  -8    0.70    9.40
  -5 -13   8    0.80    8.40
 -13  18   8  -12.70    7.40
  10 -18  -8    5.70    5.00
   8  10  -8   21.40   17.10
 -18   8  -8   -6.00    6.90
  -8 -10   8   -3.40    5.00
 -10  18   8   -6.20   10.30
 -18  11  -8    3.70   11.10
  11   7  -8    7.00   13.50
 -11  -7   8    3.00    8.00
  14   4  -8    9.10   11.80
 -18  14  -8  -11.50    9.00
  -4  18   8    3.80   14.10
 -14  -4   8   -0.60    8.90
 -18  17  -8    9.70    9.90
  17   1  -8   -8.00    8.60
 -18  17  -8   43.60   25.60
  -1  18   8   -4.00   14.60
 -17  -1   8    5.20    9.50
 -17  -1   8   -3.90   13.20
  18 -17   8   -4.30    7.20
 -18  20  -8  -15.00   16.40
 -18  20  -8   -6.70   12.00
  -2 -18  -8   -1.70    8.50
 -20   2   8   12.10   12.00
  18 -20   8    0.10    6.70
   2  18   8    3.30   16.80
   1  18  -8    3.00   17.50
 -19   1  -8  -14.20    7.80
 -18  19   8   15.40   20.50
   4  15  -8  -18.40   13.00
 -19   4  -8    0.10   10.50
   4  15  -8    4.50    5.20
   4  15  -8   -0.10    3.70
 -15  19   8   -8.30    8.30
  -4 -15   8   11.50   10.30
  12 -19  -8   65.29   12.00
 -19   7  -8   33.10   16.90
   7  12  -8   69.59   25.60
  -7 -12   8   70.49   17.30
 -12  19   8   56.09   19.30
 -19  10  -8   41.20   20.10
  -9  19   8   67.89   26.70
 -10  -9   8   78.59   19.70
 -19  13  -8    2.10   14.10
  13   6  -8   43.60   19.40
  -6  19   8   18.10   19.00
 -13  -6   8   22.30   12.60
 -19  16  -8    3.50   16.50
  16   3  -8   30.90   16.00
 -19  16  -8   17.50    7.40
 -16  -3   8   15.80   12.50
  -3  19   8   33.80   18.70
   0 -19  -8   -3.90    7.20
 -19  19  -8   -5.70   21.40
  19   0  -8   -2.10    8.50
  19 -19   8   10.40    8.90
 -19   0   8   -4.50   10.10
   0  19   8  -10.60   13.90
   3  17  -8    4.70   19.30
 -20   3  -8   -1.90   11.00
  -3 -17   8   -0.40    8.30
 -17  20   8   -7.10    9.10
 -17  20   8   -7.30   17.90
   6  14  -8    2.00   17.80
 -20   6  -8   21.80   15.80
 -14  20   8   13.40   13.30
  -6 -14   8   -3.80    7.10
   9  11  -8   -1.10   14.70
 -20   9  -8   -6.80   12.30
  11 -20  -8    0.10    3.80
 -11  20   8   -2.50   11.90
  -9 -11   8   11.20    9.90
 -20  12  -8    2.40   12.50
 -12  -8   8    6.70    9.80
  -8  20   8    7.40   15.20
  15   5  -8  -13.30   10.90
 -20  15  -8    1.50   14.70
 -15  -5   8    4.40   11.10
  -5  20   8   14.40   17.90
  18   2  -8   18.20   13.30
 -20  18  -8   44.50   31.30
  20 -18   8   -6.90    7.30
 -18  -2   8   12.40   12.60
  -2  20   8   -3.50   15.50
   5  16  -8  -13.00   16.60
 -21   5  -8    8.90   14.20
 -16  21   8   -1.10   11.30
  -5 -16   8  -11.60    6.80
   8  13  -8   -1.70   15.70
 -21   8  -8    1.80   15.60
 -13  21   8   36.90   17.30
  -8 -13   8   20.90   13.90
 -21  11  -8   31.40   20.50
  11  10  -8   10.50   17.00
 -11 -10   8   55.69   18.10
 -10  21   8   38.20   21.20
  14   7  -8    9.30   17.10
 -21  14  -8   22.30   18.40
 -14  -7   8   16.40   13.20
  -7  21   8   12.20   18.90
  21 -17   8   -2.40    8.80
 -22  10  -8    0.50   12.20
  10  12  -8   10.60   18.80
 -12  22   8   16.20   16.40
 -10 -12   8   15.10   12.90
 -22  13  -8   -9.40   11.80
  13   9  -8    1.40   15.50
 -13  -9   8    8.80   18.50
  -9  22   8   11.50   16.00
   0   0  -9 6015.40  382.76
   0   0   9 5882.81  382.66
   0   0   9 5868.81  381.76
   2  -1  -9  687.83   44.70
  -1   2  -9  648.34   45.20
  -1  -1  -9  624.24   42.00
  -1   2  -9  596.54   43.40
  -1  -1  -9  630.14   43.80
  -2   1   9  631.84   44.50
   1   1   9  622.84   44.00
  -2   1   9  641.74   41.60
   1   1   9  617.34   41.70
   1  -2   9  555.94   46.10
   1  -2   9  627.94   43.70
   1  -2  -9  646.94   43.90
  -2   1  -9  589.24   45.50
  -2   1  -9  653.63   43.60
   1   1  -9  655.23   43.90
   1   1  -9  593.14   44.40
  -1   2   9  585.44   43.60
   2  -1   9  623.94   43.60
  -1  -1   9  640.34   43.90
   2  -1   9  599.14   43.20
  -2  -2  -9 1146.89   75.09
  -2   4  -9 1148.09   79.39
  -2  -2  -9 1084.69   75.89
   4  -2  -9 1154.28   74.79
  -2  -2  -9 1152.98   78.59
   4  -2  -9 1133.89   77.69
  -2   4  -9 1134.69   75.29
  -4   2   9 1120.79   77.79
   2   2   9 1114.89   74.69
  -4   2   9 1114.19   75.09
   2   2   9 1130.39   77.89
   2   2   9 1103.89   76.19
   2  -4   9 1149.69   75.59
   2  -4   9 1051.69   77.79
   3  -3  -9 1150.58   79.39
   3  -3  -9 1173.08   76.59
   3  -3  -9 1178.18   79.49
  -3   0  -9 1172.88   78.89
  -3   0  -9 1232.78   78.89
   0   3  -9 1132.79   78.19
   0   3  -9 1091.89   81.49
   3   0   9 1189.58   79.29
  -3   3   9 1116.49   79.59
   0  -3   9 1119.09   78.29
   0  -3   9 1231.48   81.19
   3   0   9 1177.38   79.39
  -3   3   9 1204.88   77.39
   0  -3  -9 1434.86   88.19
  -3   3  -9 1369.36   94.89
   3   0  -9 1387.46   91.49
  -3   3  -9 1355.06   91.59
   0  -3  -9 1313.87   90.29
   0  -3  -9 1316.47   92.69
   3   0  -9 1296.47   91.39
  -3   3  -9 1361.66   90.19
   3  -3   9 1303.57   92.89
   3  -3   9 1323.47   90.19
   0   3   9 1349.27   92.29
   0   3   9 1351.36   90.59
  -3   0   9 1385.26   89.59
  -3   0   9 1330.87   91.79
   6  -3  -9    3.50    2.80
   6  -3  -9    2.00    4.20
  -3   6  -9    2.00    5.50
  -3  -3  -9    5.80    5.50
  -3  -3  -9    4.10    3.10
  -3  -3  -9    0.50    2.60
  -3   6  -9    0.40    2.20
   3  -6   9    5.20    6.80
   3  -6   9   -0.50    2.30
   3  -6   9   -1.80    3.30
  -6   3   9    6.90    4.50
  -6   3   9   -1.30    2.50
   3   3   9   -3.10    4.20
   3   3   9    3.70    2.70
   3   3   9   -3.60    2.10
  -4  -1  -9 1260.77   78.69
   5  -4  -9 1173.68   78.19
  -1   5  -9 1096.89   77.59
  -1   5  -9 1017.90   82.49
  -4  -1  -9 1231.58   80.69
   5  -4  -9 1120.69   77.09
   5  -4  -9 1219.78   80.09
   4   1   9 1152.08   77.79
   1  -5   9 1146.59   76.79
  -5   4   9 1104.79   79.79
  -5   4   9 1138.99   77.99
   4   1   9 1145.69   78.49
   1  -5   9 1085.69   81.59
   2  -4  -9 1132.39   75.69
   2   2  -9 1088.79   78.59
  -4   2  -9 1066.29   75.49
  -4   2  -9 1155.48   77.79
   2  -4  -9 1198.48   78.19
   2   2  -9 1152.48   76.19
   2  -4  -9 1071.69   74.79
   4  -2   9 1123.69   76.59
  -2   4   9 1115.89   77.19
  -2  -2   9 1158.68   77.79
  -2  -2   9 1092.59   76.19
   4  -2   9 1061.29   75.69
  -2   4   9 1131.99   75.89
  -4   5  -9  208.78   17.20
   5  -1  -9  198.18   18.40
   5  -1  -9  195.28   17.30
  -4   5  -9  241.88   29.10
  -1  -4  -9  198.88   16.70
  -4   5  -9  233.88   21.30
  -1  -4  -9  217.58   25.40
  -1  -4  -9  255.37   18.30
   5  -1  -9  214.18   19.80
  -5   1   9  228.78   18.20
  -5   1   9  226.38   20.60
   1   4   9  233.88   21.20
   1   4   9  198.98   17.80
   4  -5   9  198.88   17.20
   4  -5   9  221.88   19.70
   4  -5   9  252.37   27.80
  -4   8  -9   73.09   15.40
  -4  -4  -9   48.60    9.00
   8  -4  -9   74.19   11.10
  -4  -4  -9   45.70   12.70
   8  -4  -9   51.19   12.20
   4  -8   9   43.80   12.00
  -8   4   9   86.59   12.70
   4   4   9   65.79   10.60
  -8   4   9   85.29   15.30
   4  -8   9   69.29    8.50
   4   4   9   53.29   12.10
   4  -8   9   61.39   17.30
   7  -5  -9 3230.78  210.58
  -5  -2  -9 3124.79  210.98
  -2   7  -9 3171.98  218.58
   7  -5  -9 3090.09  212.58
  -5  -2  -9 3230.58  214.18
  -2   7  -9 3312.37  207.88
   7  -5  -9 3200.58  209.58
   2  -7   9 3255.87  216.58
   5   2   9 3081.39  210.28
   2  -7   9 3153.58  223.18
   5   2   9 3146.59  212.58
  -7   5   9 3212.88  213.68
   2  -7   9 3197.58  208.08
   5   2   9 3241.58  211.08
  -7   5   9 3340.37  212.08
   4  -5  -9 1109.39   78.69
   4  -5  -9 1217.18   80.49
  -5   1  -9 1121.09   79.59
   1   4  -9 1161.18   77.79
   1   4  -9 1118.19   83.59
   4  -5  -9 1193.58   77.89
  -5   1  -9 1158.28   79.19
  -4   5   9 1188.88   79.39
  -4   5   9 1154.08   79.29
   5  -1   9 1131.29   78.89
  -1  -4   9 1230.38   82.89
  -4   5   9 1143.59   79.79
  -1  -4   9 1131.19   77.99
   5  -1   9 1093.99   78.79
  -5   4  -9  243.88   19.50
   1  -5  -9  180.98   23.10
   1  -5  -9  204.08   17.70
   4   1  -9  229.78   21.20
  -5   4  -9  191.08   23.80
   4   1  -9  221.38   19.70
  -4  -1   9  224.58   18.40
  -4  -1   9  226.98   19.70
  -4  -1   9  200.58   19.70
  -1   5   9  232.18   18.20
   5  -4   9  204.78   18.10
  -1   5   9  229.78   24.40
   5  -4   9  221.48   23.90
  -5   7  -9  589.64   47.00
  -5   7  -9  617.04   53.09
  -2  -5  -9  615.14   41.40
   7  -2  -9  597.24   41.80
   7  -2  -9  524.55   41.40
  -2  -5  -9  567.04   40.80
   7  -2  -9  524.75   43.90
  -2  -5  -9  583.34   47.40
   5  -7   9  538.05   48.00
  -7   2   9  560.24   42.20
   5  -7   9  575.24   44.30
   2   5   9  587.24   41.50
   5  -7   9  549.54   40.20
   2   5   9  581.84   46.00
  -7   2   9  529.85   44.90
  10  -5  -9    4.80    3.60
  10  -5  -9    5.10    5.70
  -5  -5  -9    6.70    7.20
  -5  -5  -9    6.20    4.80
  -5  10  -9    3.30    9.10
   5 -10   9    7.80    7.10
   5 -10   9    1.00    7.70
   5 -10   9    8.00    3.40
   5   5   9    6.80    5.00
 -10   5   9    1.80    4.20
   5   5   9    9.00    7.20
   9  -6  -9  142.49   17.60
  -3   9  -9  139.29   26.30
  -6  -3  -9  118.89   20.20
   9  -6  -9  145.79   20.10
  -6  -3  -9   96.49   15.00
   9  -6  -9  142.89   15.80
  -3   9  -9  124.99   10.30
   6   3   9  136.59   16.40
  -9   6   9   86.19   16.90
   3  -9   9   93.29   23.40
   6   3   9  175.78   21.30
   6   3   9  121.69   16.30
  -9   6   9  121.39   17.80
   3  -9   9  119.79   22.10
  -6   0  -9 1093.59   78.79
   0   6  -9 1145.99   85.89
   6  -6  -9 1123.89   78.99
  -6   0  -9 1138.29   79.39
   0   6  -9 1153.98   75.89
   6  -6  -9 1223.48   78.09
   6  -6  -9 1095.39   78.49
   6   0   9 1145.79   78.39
  -6   6   9 1124.59   79.59
   0  -6   9 1103.09   76.09
  -6   6   9 1173.78   79.99
   6   0   9 1030.50   77.89
   0  -6   9 1132.29   83.59
   3  -6  -9    1.50    2.60
  -6   3  -9   -0.20    3.50
   3   3  -9    1.00    2.80
   3  -6  -9    5.70    5.30
   3  -6  -9    5.10    4.60
   3   3  -9    0.90    5.40
  -3   6   9    2.30    4.30
  -3  -3   9    0.90    2.90
   6  -3   9    2.20    3.70
  -3  -3   9   -2.10    3.80
   6  -3   9    6.00    4.00
  -3   6   9   -0.80    2.70
   0  -6  -9  107.69   18.40
  -6   6  -9  129.59   21.30
   0  -6  -9  132.79   11.70
   6   0  -9  124.49   16.60
   6   0  -9   92.49   12.70
  -6   6  -9  109.39   15.70
   6   0  -9  121.89   16.80
   6  -6   9  114.39   13.40
   6  -6   9  159.48   21.30
  -6   0   9  112.19   14.30
  -6   0   9  104.29   14.00
   0   6   9  143.29   19.50
  -6   0   9  143.59   18.50
   0   6   9   97.69   12.40
   9  -3  -9  332.27   30.00
  -6   9  -9  298.97   43.20
  -6   9  -9  346.57   39.60
  -3  -6  -9  299.97   25.80
   9  -3  -9  307.67   25.40
   9  -3  -9  300.47   26.60
  -3  -6  -9  247.08   34.10
   3   6   9  307.57   25.50
   6  -9   9  372.26   42.90
  -9   3   9  301.97   27.30
   6  -9   9  325.67   29.70
   3   6   9  361.86   37.30
   6  -9   9  310.47   24.00
  -6  -6  -9   -3.50    4.30
  -6  12  -9   -1.30    7.50
   6   6   9    6.60    5.40
   6 -12   9    1.50    2.60
 -12   6   9   -1.10    4.70
   6   6   9    7.50    8.30
  -7  -4  -9   60.79   16.00
  -4  11  -9   75.09   21.00
  11  -7  -9   47.80    8.10
  11  -7  -9   64.69   12.70
  -7  -4  -9   35.30   11.10
   7   4   9   46.30   10.50
 -11   7   9   47.80   12.90
   7   4   9   51.09   13.60
   7   4   9   48.10   10.60
   4 -11   9   54.09    6.40
   8  -7  -9   14.40    5.60
   8  -7  -9    5.80    5.20
   8  -7  -9   16.80    7.20
  -1   8  -9   14.30   10.90
  -1   8  -9    7.10    3.20
  -7  -1  -9   -1.50    4.30
  -7  -1  -9    7.20    6.40
   1  -8   9    4.90    6.70
   7   1   9    7.50    4.70
  -8   7   9   11.20    6.60
   7   1   9   14.60    6.20
   1  -8   9   13.30    4.00
   7   1   9    5.70    5.60
  -8   7   9    4.10    5.80
   2   5  -9 3107.19  214.98
   5  -7  -9 3106.99  206.78
   2   5  -9 3189.28  206.28
  -7   2  -9 3014.20  209.38
  -7   2  -9 3164.28  207.18
   5  -7  -9 3032.50  209.78
   5  -7  -9 3148.49  208.18
  -5   7   9 3185.08  207.68
   7  -2   9 3290.07  208.78
  -5   7   9 3072.49  208.38
   7  -2   9 3190.98  207.88
  -2  -5   9 3248.18  207.08
  -5   7   9 3104.69  211.78
  -2  -5   9 3133.89  212.88
  -7   5  -9  611.34   49.00
   2  -7  -9  544.95   41.90
   2  -7  -9  610.34   49.30
   2  -7  -9  596.04   48.90
   5   2  -9  567.34   47.90
  -7   5  -9  579.64   43.60
   5   2  -9  560.34   44.70
  -5  -2   9  605.74   46.10
   7  -5   9  591.04   43.40
  -5  -2   9  615.14   46.30
  -2   7   9  678.03   48.50
   7  -5   9  655.43   47.20
  -2   7   9  586.74   42.50
  -5  -2   9  586.44   43.90
  -7   8  -9   33.80   10.90
   8  -1  -9   84.59   13.90
   8  -1  -9   51.09    9.70
  -1  -7  -9   53.39    9.00
  -7   8  -9   55.49   16.60
  -1  -7  -9   49.70    8.10
  -1  -7  -9   59.69   16.10
   8  -1  -9   48.30   11.20
   7  -8   9   47.70    8.40
   1   7   9   53.49   14.00
   7  -8   9   38.80    9.60
   1   7   9   53.19    9.00
  -8   1   9  107.69   14.40
   7  -8   9   79.19   16.60
  -7  11  -9   37.70   18.40
  -7  11  -9   49.30   16.40
  11  -4  -9   99.69   12.90
  11  -4  -9   73.29   13.60
  -4  -7  -9   75.89   13.00
   4   7   9   71.29   17.10
 -11   4   9   56.39   15.10
   7 -11   9   74.19   10.00
   7 -11   9   87.69   17.40
   4   7   9   81.19   12.30
  -7  14  -9    0.30   10.10
  -7  -7  -9   24.00   10.00
   7 -14   9   16.60    4.40
   7   7   9   17.50   12.20
   7   7   9   10.90    6.80
 -14   7   9   20.40    9.80
  -5  13  -9   26.80   16.40
  -8  -5  -9   49.00   12.00
 -13   8   9   20.60   10.20
   8   5   9   30.30   12.10
   8   5   9   29.70    9.20
  10  -8  -9  484.95   40.10
  -8  -2  -9  416.76   40.60
  -2  10  -9  534.35   57.09
  10  -8  -9  487.15   40.70
  -8  -2  -9  559.44   49.30
  -2  10  -9  460.45   32.00
  10  -8  -9  431.46   36.20
   8   2   9  470.65   39.30
   8   2   9  476.65   38.20
   8   2   9  488.35   41.30
   2 -10   9  468.35   32.80
 -10   8   9  518.25   42.60
   7  -8  -9   11.10    7.00
  -8   1  -9    4.90    5.80
   7  -8  -9    6.00    4.80
   7  -8  -9   18.60    6.70
   1   7  -9   -1.50    6.40
   1   7  -9   18.70    5.20
  -8   1  -9    8.20    6.30
  -7   8   9    3.30    5.00
  -7   8   9    5.10    5.40
   8  -1   9   12.30    5.80
  -1  -7   9   10.00    4.90
  -7   8   9    1.00    5.80
  -1  -7   9   13.80   10.40
  -8   4  -9   46.40   11.40
   4  -8  -9   70.59    9.90
   4   4  -9   92.29   18.60
   4   4  -9   68.09   11.50
   4  -8  -9   42.80   10.90
   4  -8  -9   56.59   13.50
  -4   8   9   70.29   10.40
  -4   8   9   82.69   14.80
   8  -4   9   46.20   10.20
  -4  -4   9   41.90    9.80
  -4  -4   9   73.89   15.10
  -4  -4   9   35.20    8.50
   1  -8  -9   45.70    7.60
   7   1  -9   28.00    7.60
   7   1  -9   53.49   12.40
   1  -8  -9   61.99   16.00
  -8   7  -9   64.69   12.20
   7   1  -9   36.60   11.60
  -8   7  -9   78.79   17.10
  -1   8   9   75.19    9.70
  -7  -1   9   35.10    8.80
   8  -7   9   77.49   15.30
   8  -7   9   45.40    8.70
  -7  -1   9   39.90    9.50
  -1   8   9   84.19   16.60
  10  -2  -9   76.79   13.30
  -2  -8  -9   96.89   13.60
  -8  10  -9   81.69   21.40
  10  -2  -9   82.89   13.50
  -8  10  -9  108.39   19.40
 -10   2   9   65.39   13.80
   8 -10   9   76.29   11.10
   8 -10   9   95.69   15.90
   2   8   9   72.89   11.30
   2   8   9   40.80   13.20
  -8  13  -9   52.09   18.00
  -5  -8  -9   12.50    7.20
 -13   5   9   26.00   10.60
   5   8   9   12.40    9.60
   5   8   9   23.40    7.30
   8 -13   9   31.50    6.20
  -8  -8  -9   -3.50    4.90
  -8  16  -9   26.60   17.00
   8   8   9   -3.80    9.30
 -16   8   9   -1.90    6.50
   8   8   9    6.10    6.70
  -6  15  -9  107.09   28.10
  -9  -6  -9   61.09   14.20
   9   6   9   45.30   12.10
   9   6   9   60.99   16.20
 -15   9   9   58.09   16.90
  12  -9  -9  101.29   13.60
  12  -9  -9   94.59   16.50
  -9  -3  -9   53.89   16.60
  -3  12  -9   87.39   23.70
  -9  -3  -9   69.79   14.70
 -12   9   9   60.59   15.70
   9   3   9   77.79   14.70
   9   3   9   81.99   16.30
   0   9  -9  401.56   46.50
   9  -9  -9  306.37   28.80
  -9   0  -9  304.27   29.60
   9  -9  -9  321.87   28.90
   9  -9  -9  335.27   30.80
  -9   9   9  324.17   26.80
  -9   9   9  326.07   37.80
   9   0   9  288.17   28.10
  -9   9   9  308.07   29.60
   0  -9   9  326.67   24.60
   3   6  -9  172.38   27.40
  -9   3  -9  118.79   18.70
   6  -9  -9  149.88   22.20
   6  -9  -9  138.19   19.60
   6  -9  -9  135.49   16.50
   3   6  -9  166.48   17.60
  -9   3  -9  140.89   16.70
  -3  -6   9  162.38   18.20
  -6   9   9  128.09   18.60
  -6   9   9  155.08   17.90
   9  -3   9  120.69   17.90
  -3  -6   9  122.99   22.10
  -6   9   9  149.69   24.90
   3  -9  -9  428.56   43.60
  -9   6  -9  328.57   36.90
  -9   6  -9  291.57   25.60
   3  -9  -9  312.67   24.30
   6   3  -9  288.57   35.70
   3  -9  -9  327.27   38.90
   6   3  -9  294.17   27.50
   9  -6   9  306.77   29.20
  -3   9   9  298.87   24.60
  -6  -3   9  365.26   31.20
  -3   9   9  330.77   35.60
  -6  -3   9  288.87   26.90
   9   0  -9  429.46   39.60
   9   0  -9  479.65   37.90
   9   0  -9  435.56   40.00
  -9   9  -9  477.55   41.10
   0  -9  -9  460.15   34.00
  -9   9  -9  622.14   51.19
   0   9   9  452.85   34.70
  -9   0   9  471.35   36.90
   9  -9   9  450.15   35.70
   9  -9   9  428.06   49.40
   0   9   9  505.95   44.30
  -3  -9  -9    9.20    5.30
  -9  12  -9   15.60   11.70
  -9  12  -9   22.60   14.70
  12  -3  -9   10.10    6.80
   9 -12   9    3.70    3.80
 -12   3   9    5.30    6.00
   3   9   9    6.30    4.90
   9 -12   9   -1.70    5.90
   3   9   9    6.50    8.20
  -6  -9  -9   16.00    8.30
  -9  15  -9    7.70   12.00
   9 -15   9    4.50    4.50
   6   9   9    6.60   10.90
   9 -15   9    2.30    3.60
   6   9   9    8.60    6.70
 -15   6   9    0.40    7.40
  -9  18  -9  -15.70   10.00
   9   9   9    1.30    6.50
   9   9   9   -4.00    9.90
  -7  17  -9  103.19   29.20
 -10  -7  -9   74.99   17.50
  10   7   9   24.60   14.20
  10   7   9   65.19   14.60
 -17  10   9   73.29   21.00
  -4  14  -9  101.29   28.50
 -10  -4  -9  130.29   22.40
  10   4   9  107.79   20.70
  10   4   9  154.48   21.90
 -14  10   9  144.59   25.70
  11 -10  -9   57.19   13.50
  11 -10  -9   35.20   10.40
  -1  11  -9   36.50    4.80
  11 -10  -9   23.70    8.70
  -1  11  -9    6.30   11.90
 -10  -1  -9   45.70   11.90
 -10  -1  -9   41.40   13.20
  10   1   9   39.10   10.00
   2   8  -9  467.55   53.39
   8 -10  -9  472.55   40.30
 -10   2  -9  476.85   40.10
   8 -10  -9  452.65   38.70
 -10   2  -9  434.96   36.40
   2   8  -9  429.16   33.80
   8 -10  -9  512.15   37.00
  10  -2   9  375.76   36.80
  -8  10   9  474.05   50.89
  -8  10   9  455.65   37.60
  -8  10   9  469.05   37.80
   5 -10  -9   -1.20    4.80
   5   5  -9    1.60    4.40
   5   5  -9    7.10    8.80
 -10   5  -9   -3.80    5.30
   5 -10  -9    2.40    7.10
   5 -10  -9    2.80    3.60
  -5  -5   9    6.00    5.90
  -5  10   9    0.90    3.80
  -5  10   9   -2.60    5.90
  -5  -5   9   10.20    8.30
  10  -5   9   -2.00    3.40
 -10   8  -9   83.39   19.90
   2 -10  -9  101.79   24.00
   8   2  -9   68.09   16.00
   2 -10  -9   83.39   10.30
   8   2  -9   69.09   14.30
 -10   8  -9   86.19   14.50
  -2  10   9   80.09   10.90
  -8  -2   9   83.29   15.70
  -2  10   9   68.39   16.30
  -8  -2   9   87.69   15.50
 -10  11  -9   22.30   13.30
  11  -1  -9   -1.40    6.60
 -10  11  -9    7.00    9.30
   1  10   9   -0.10    3.30
 -11   1   9   10.90    7.50
   1  10   9    3.50    8.70
  10 -11   9    2.50    5.30
  10 -11   9   -1.90    3.70
 -10  14  -9  119.69   32.80
 -10  14  -9   79.59   20.40
  -4 -10  -9   73.69   14.10
   4  10   9   55.79   11.30
  10 -14   9   95.89   12.50
 -14   4   9   94.79   19.60
   4  10   9   70.09   19.30
  -7 -10  -9  144.49   23.30
 -10  17  -9  140.09   30.60
  10 -17   9  116.39   13.80
 -17   7   9  120.59   24.10
   7  10   9  198.68   34.00
   7  10   9  137.19   19.80
  10 -17   9  115.79   12.80
 -10  20  -9   15.10   19.00
 -10 -10  -9   -2.30    8.10
 -20  10   9   -3.30   10.60
  10  10   9    2.90    8.10
  10  10   9   -3.50   11.60
  -8  19  -9   39.80   24.90
 -11  -8  -9   72.89   18.70
  11   8   9   61.19   15.20
  11   8   9   19.70   18.70
 -19  11   9   43.10   19.50
  -5  16  -9    6.40   13.80
 -11  -5  -9    2.90    6.70
  11   5   9   15.90    8.70
 -16  11   9   12.20   11.80
  11   5   9   18.80   11.80
  -2  13  -9    9.60   13.40
 -11  -2  -9   14.60   10.70
  13 -11  -9   13.50    7.90
 -11  -2  -9   33.10   11.50
 -13  11   9   34.00   15.10
  11   2   9   35.90   11.90
  10 -11  -9   22.00    8.60
 -11   1  -9   31.90   10.60
   1  10  -9   36.90   16.60
 -11   1  -9   51.69   12.70
   1  10  -9   43.20    7.40
  10 -11  -9   44.20   11.60
  10 -11  -9   44.70   12.80
 -10  11   9   58.69   17.70
 -10  11   9   43.30   10.30
   7 -11  -9   30.60   12.40
   4   7  -9   55.29   17.00
   7 -11  -9   25.80   10.00
   4   7  -9   36.10    8.90
 -11   4  -9   47.90    9.30
 -11   4  -9   19.80    9.90
   7 -11  -9   56.59    9.70
  -7  11   9   45.70   10.00
  -7  11   9   33.80   11.70
   7   4  -9   81.79   14.90
   4 -11  -9   57.29    9.10
 -11   7  -9   72.59   11.60
   4 -11  -9   56.59   19.20
   7   4  -9   58.59   16.50
   4 -11  -9   59.39   18.10
 -11   7  -9   71.99   17.50
  -4  11   9   78.89   17.70
  -4  11   9   76.79   11.00
  -7  -4   9   63.99   16.10
  -7  -4   9   68.19   13.20
 -11  10  -9    0.00    8.30
 -11  10  -9   -8.50    5.40
  10   1  -9    2.70    7.90
  -1  11   9   11.40   10.30
  -1  11   9   -1.00    2.90
 -10  -1   9   -2.20    4.80
 -10  -1   9    4.40    5.90
  11 -10   9    5.20    4.90
  13  -2  -9   11.70    7.50
 -11  13  -9   23.00   16.90
  -2 -11  -9   -1.80    4.40
 -11  13  -9   -0.40    8.20
   2  11   9   24.10   13.70
  11 -13   9   10.70    5.70
  11 -13   9    4.60    6.00
   2  11   9    1.70    4.10
 -13   2   9   16.00    9.10
  -5 -11  -9    1.20    6.40
 -11  16  -9    6.90   14.00
   5  11   9   16.60   13.30
  11 -16   9   -4.10    4.30
 -16   5   9    1.80    6.90
  11 -16   9   -0.30    4.20
  -8 -11  -9   46.50   15.20
 -11  19  -9   17.60   18.30
   8  11   9   62.99   14.60
   8  11   9  117.69   28.40
 -19   8   9   39.90   18.60
 -11 -11  -9   12.30   11.80
 -11  22  -9   18.20   20.30
  11  11   9  -12.30    6.20
  11  11   9    9.80   15.70
 -22  11   9    0.50   13.50
  -9  21  -9    4.90   20.00
 -12  -9  -9   10.70   10.40
 -21  12   9    7.80   14.70
  12   9   9    0.70   14.20
  12   9   9   29.90   12.10
 -12  -6  -9   24.80   12.00
  -6  18  -9    9.90   17.90
  12   6   9    8.30    9.20
  12   6   9   -6.40    8.10
 -18  12   9  -15.30   12.70
  -3  15  -9   75.09   26.90
 -12  -3  -9   53.49   14.70
  12   3   9   53.29   14.40
  12   3   9   46.40   13.00
 -15  12   9   40.40   17.10
   0  12  -9  275.67   20.20
 -12   0  -9  329.77   36.80
 -12   0  -9  318.47   35.00
  12 -12  -9  355.36   36.00
   0  12  -9  205.68   40.70
 -12  12   9  289.97   41.50
 -12  12   9  262.27   25.00
   9 -12  -9   55.89   14.50
   3   9  -9   54.29   19.90
 -12   3  -9   47.10   13.70
   3   9  -9   91.89   12.30
   9 -12  -9   81.69   13.40
 -12   3  -9   77.19   13.80
   9 -12  -9   75.99   18.00
  -9  12   9   89.59   16.50
  -9  12   9   58.69   12.30
  -9  12   9   37.70   15.70
   6   6  -9   -3.80    8.90
   6 -12  -9    2.00    7.20
 -12   6  -9    4.40    6.70
   6 -12  -9    6.70    9.80
 -12   6  -9    1.30    3.40
   6 -12  -9    2.00    4.00
 -12   6  -9    2.00    4.00
  -6  12   9    1.50    3.70
  -6  12   9   -3.10    5.50
  -6  -6   9    6.40    5.50
   9   3  -9    0.80    7.60
   3 -12  -9    6.40   10.70
 -12   9  -9   11.80    9.50
 -12   9  -9   -1.10    5.50
   3 -12  -9   11.70    4.00
  -9  -3   9    7.00    8.50
  -3  12   9    4.00    8.50
  -3  12   9    4.50    3.90
  -9  -3   9    1.50    6.00
  12   0  -9  296.27   34.40
 -12  12  -9  267.47   44.70
 -12  12  -9  262.07   33.70
 -12   0   9  282.87   34.30
   0  12   9  316.07   24.30
 -12   0   9  276.47   26.60
  12 -12   9  305.97   29.10
   0  12   9  233.58   36.60
  -3 -12  -9   86.19   16.90
  15  -3  -9  103.09   14.30
 -12  15  -9   67.29   25.80
 -12  15  -9   79.49   21.50
 -15   3   9   90.59   20.40
   3  12   9   99.79   14.50
  12 -15   9  114.89   15.40
   3  12   9   88.49   24.50
 -12  18  -9    4.30   14.10
  12 -18   9   12.70    7.30
  12 -18   9   16.30    5.90
   6  12   9   21.00   17.30
 -18   6   9   10.60   10.60
   6  12   9    6.90    7.00
  -9 -12  -9   15.00   13.00
 -12  21  -9   15.10   19.50
   9  12   9   42.90   21.40
 -21   9   9   22.70   17.40
   9  12   9   41.90   12.60
 -13  -7  -9    8.50   10.50
  -7  20  -9   27.10   23.20
 -20  13   9   31.10   19.00
  13   7   9   15.10   17.70
  13   7   9    2.60    8.30
  -4  17  -9    8.10   15.30
 -13  -4  -9   -2.30    7.20
 -17  13   9    9.40   12.50
  13   4   9   26.00   12.80
  13   4   9   14.60   10.10
 -13  -1  -9   55.09   16.00
 -13  -1  -9   49.70   16.40
  -1  14  -9   45.20   22.10
  14 -13  -9   57.49   15.10
  13   1   9   60.39   14.80
 -14  13   9   68.49   21.90
   2  11  -9   24.70    6.00
   2  11  -9   27.70   15.50
 -13   2  -9   22.50    9.70
 -13   2  -9   13.70    9.80
  11 -13  -9   29.30    9.20
 -11  13   9   17.30    8.30
 -11  13   9   33.10   16.20
   8 -13  -9   32.60   14.80
   8 -13  -9   30.90   12.70
   5   8  -9   37.90   18.10
 -13   5  -9   25.90    7.80
   8 -13  -9   33.30    8.00
   5   8  -9   15.90    6.80
 -13   5  -9   16.80   10.70
  -8  13   9   14.90    6.70
  -5  -8   9   23.50    9.50
  -8  13   9   23.50   10.30
   5 -13  -9   16.30    5.40
   8   5  -9   34.40   10.60
 -13   8  -9   24.60    7.80
   5 -13  -9   17.30   13.00
 -13   8  -9    6.50    8.80
   8   5  -9   28.00   14.50
  -5  13   9    7.80   10.30
  -8  -5   9   25.20    9.10
  -5  13   9   27.10    6.90
 -13  11  -9    9.00   11.10
  11   2  -9   22.50   12.10
 -13  11  -9    7.40    8.00
 -11  -2   9   11.20    8.70
 -11  -2   9   23.50   10.30
  -2  13   9   14.50    5.30
  -2  13   9    4.20   10.20
  -1 -13  -9   42.90   11.60
 -13  14  -9   81.09   19.40
  14  -1  -9   66.09   15.10
 -13  14  -9   24.90   19.90
  13 -14   9   68.49   12.70
  13 -14   9   38.70   10.70
   1  13   9   55.49   10.10
 -14   1   9   45.00   14.50
   1  13   9   69.59   22.80
  -4 -13  -9   50.99   13.80
 -13  17  -9   41.60   17.60
 -13  17  -9   22.70   21.50
  13 -17   9   31.40   10.90
   4  13   9   40.40   20.10
   4  13   9   44.90   10.40
 -17   4   9   23.00   13.50
  13 -17   9   42.60    9.50
  -7 -13  -9  -10.40    5.60
 -13  20  -9   -7.50   15.00
 -20   7   9   -5.80    9.40
   7  13   9   13.40   16.90
   7  13   9    5.40    6.70
  13 -20   9    3.00    4.20
 -14  -5  -9    4.10   10.20
  -5  19  -9   -6.10   14.30
  14   5   9    4.40   11.20
 -19  14   9   14.30   15.60
  14   5   9    4.90    9.40
  -2  16  -9  109.09   31.90
  16 -14  -9  101.49   15.80
 -14  -2  -9   47.50   15.40
  14   2   9   66.59   15.60
 -16  14   9   71.49   22.40
  13 -14  -9   80.79   19.70
 -14   1  -9   71.59   17.10
   1  13  -9   86.89   26.90
 -14   1  -9   42.50   15.40
   1  13  -9   65.89    7.80
 -13  14   9   48.80   11.40
 -13  14   9   86.49   24.40
  10 -14  -9  134.59   19.50
   4  10  -9  128.49   16.80
  10 -14  -9  140.39   27.10
 -14   4  -9  110.79   22.10
 -14   4  -9  115.49   17.20
   4  10  -9   93.79   24.20
 -10  14   9  134.49   22.30
 -10  14   9  130.29   30.60
   7   7  -9   -0.20   10.90
 -14   7  -9   20.70    6.50
 -14   7  -9   25.40   13.20
 -14   7  -9    7.60    4.80
   7 -14  -9   11.60    5.40
   7   7  -9    6.60    6.90
  -7  -7   9    0.10    4.80
  -7  14   9    1.50    8.70
  -7  14   9   16.90    6.20
 -14  10  -9   71.29   21.60
   4 -14  -9   90.59   10.30
 -14  10  -9  115.89   17.10
  10   4  -9  122.39   24.20
  -4  14   9   92.39   12.00
 -10  -4   9   71.39   16.20
  -4  14   9  103.19   22.30
  13   1  -9   42.50   15.00
 -14  13  -9   85.99   27.90
 -14  13  -9   69.49   17.20
  -1  14   9   56.29    9.00
  14 -13   9   62.29   13.00
  -1  14   9   32.20   16.40
 -13  -1   9   36.60   12.60
 -13  -1   9   83.99   17.20
 -14  16  -9   24.30   13.60
  -2 -14  -9   26.10   11.00
  16  -2  -9   33.70   10.60
 -14  16  -9   12.70   17.80
   2  14   9   39.40    8.90
   2  14   9   18.10   14.80
  14 -16   9   50.59   11.20
 -16   2   9   29.10   17.40
  -5 -14  -9   34.60   13.30
 -14  19  -9   29.50   16.80
  14 -19   9   28.50    8.20
   5  14   9   51.59   11.40
  14 -19   9   54.89   19.80
 -19   5   9   21.10   12.70
   5  14   9   32.40   20.20
 -15  -6  -9   -3.60    8.50
  -6  21  -9   28.10   23.10
  15   6   9    4.30   11.80
 -21  15   9    8.00   16.00
  15   6   9    3.50    9.00
 -15  -3  -9    5.90    9.30
  -3  18  -9   -9.40   14.50
  15   3   9   23.00   11.70
  15   3   9    1.20    7.90
 -18  15   9    9.00   15.10
 -15   0  -9    7.50   12.50
 -15   0  -9   19.40   12.40
  15 -15  -9    6.00   10.00
   0  15  -9   45.90   22.80
 -15  15   9   22.70   15.40
  12 -15  -9   44.50   12.10
 -15   3  -9   63.89   16.80
 -15   3  -9   53.79   13.70
   3  12  -9   52.89    9.70
  12 -15  -9   38.80   15.90
   3  12  -9   22.10   17.40
 -12  15   9   51.29   13.70
 -12  15   9   14.80   16.80
 -15   6  -9   66.99    9.40
 -15   6  -9   63.09   18.20
   6   9  -9   90.39   15.70
   9 -15  -9   70.19   12.00
   6   9  -9   68.49   23.00
  -6  -9   9   48.50   13.10
  -9  15   9   40.30   15.00
   6 -15  -9   19.10    5.20
 -15   9  -9   19.60   11.80
   9   6  -9   37.70   16.40
 -15   9  -9    9.00    5.90
  -6  15   9    4.00    4.70
  -9  -6   9    4.40    8.00
  -6  15   9   13.70   12.30
 -15  12  -9   59.19   14.10
 -15  12  -9   99.09   29.10
  12   3  -9   69.29   20.20
 -12  -3   9   99.29   19.80
  -3  15   9   86.59   10.40
  -3  15   9   86.59   23.40
  15   0  -9   60.99   15.90
 -15  15  -9   81.79   26.20
 -15  15  -9   76.69   18.60
   0  15   9   25.50   16.90
  15 -15   9   37.10   10.70
   0  15   9   65.29    9.80
 -15   0   9   46.80   19.30
 -15   0   9   51.69   12.80
 -15  18  -9   26.70   16.00
  -3 -15  -9   -3.10    6.50
 -15  18  -9   32.00   26.70
   3  15   9   13.30   17.20
   3  15   9    6.20    6.00
  15 -18   9    7.00    6.20
 -18   3   9   -9.30    8.60
  -6 -15  -9    8.80   10.80
   6  15   9   15.40    8.50
  15 -21   9    8.30    6.30
 -21   6   9   -1.20   13.30
   6  15   9   16.10   18.70
 -16  -4  -9   12.00   12.20
  -4  20  -9   32.50   23.00
  16   4   9   -0.50    9.90
  16   4   9    7.20    9.00
 -20  16   9   -5.80   14.60
  -1  17  -9   -9.40   13.40
 -16  -1  -9    7.80    9.60
  17 -16  -9   12.90    9.70
   2  14  -9   73.49    9.70
   2  14  -9  152.98   34.00
  14 -16  -9   80.69   20.70
 -16   2  -9   79.69   17.30
 -16   2  -9   48.00   16.80
 -14  16   9   71.69   17.80
 -14  16   9   41.10   20.80
   5  11  -9    1.60    5.50
 -16   5  -9   34.70   14.50
 -16   5  -9    6.50    7.10
   5  11  -9   11.20   15.50
  11 -16  -9   11.40    6.60
  -5 -11   9    1.60    5.90
 -11  16   9    2.80    9.00
   8 -16  -9    0.80    3.80
   8   8  -9   -5.70   12.50
 -16   8  -9    2.10    9.70
  -8  16   9   -4.40    8.00
  -8  -8   9    0.00    6.60
  11   5  -9   26.90   14.50
 -16  11  -9    8.70   12.30
 -16  11  -9   -1.20    6.10
  -5  16   9    0.30   11.70
 -11  -5   9    4.70    8.00
 -16  14  -9   59.99   26.50
 -16  14  -9   22.00   10.70
  14   2  -9   38.80   16.10
  -2  16   9   26.40   18.00
 -14  -2   9   30.50   13.60
 -14  -2   9   47.10   21.80
 -16  17  -9  -13.80   17.40
  -1 -16  -9    7.10    9.10
 -16  17  -9    8.70   12.60
  17  -1  -9   17.50    9.30
   1  16   9  -14.70   10.80
  16 -17   9   12.60    8.20
   1  16   9    4.60    4.70
 -17   1   9    6.40   10.10
 -16  20  -9   26.90   25.80
 -16  20  -9    5.20   14.80
  -4 -16  -9   -1.50    9.10
 -20   4   9   16.60   14.70
  16 -20   9    6.70    7.40
   4  16   9   -2.60    5.30
   4  16   9   -7.50   13.20
 -17  -2  -9    0.20    9.30
  -2  19  -9   33.70   23.10
  17   2   9  -16.90    5.90
 -19  17   9   -8.40   15.10
   1  16  -9    3.50   16.40
 -17   1  -9    6.20   12.80
  16 -17  -9    5.10   11.30
 -17   1  -9    3.70   10.10
 -17   4  -9   10.10    9.00
 -17   4  -9   22.20   13.40
   4  13  -9    8.90   16.00
   4  13  -9    9.00    5.70
  -4 -13   9    9.50    8.20
 -13  17   9    0.00   13.00
 -13  17   9   11.80   11.00
   7  10  -9   77.69   17.30
 -17   7  -9   68.99   22.30
  10 -17  -9   55.69   10.90
   7  10  -9   80.69   26.10
  -7 -10   9   52.59   15.30
 -10  17   9   61.79   19.90
  10   7  -9   84.39   25.30
 -17  10  -9   55.39   20.50
   7 -17  -9  114.89   11.70
 -10  -7   9  104.69   21.00
  -7  17   9  137.69   28.20
  13   4  -9   23.60   15.50
 -17  13  -9   16.00    8.20
 -17  13  -9   43.20   21.10
 -13  -4   9   40.50   14.30
  -4  17   9   22.70   17.00
  16   1  -9    8.50   10.20
 -17  16  -9    7.90   11.30
 -17  16  -9   16.50   19.60
 -16  -1   9    8.40   11.00
  17 -16   9   12.50    8.60
  -1  17   9   40.30   20.10
 -16  -1   9   12.40    9.80
  19  -2  -9   -3.40    5.60
 -17  19  -9   -1.70   18.80
  -2 -17  -9    9.90   10.00
 -17  19  -9   -8.20   11.30
  17 -19   9   -3.90    5.40
   2  17   9    7.90    5.20
 -19   2   9    7.50   11.00
   2  17   9   23.40   19.00
   0  18  -9   -4.20   15.00
 -18   0  -9   -6.30    9.50
 -18  18   9    7.70   18.30
 -18   3  -9   14.90   11.00
 -18   3  -9   -4.30    8.00
   3  15  -9    1.80    3.20
   3  15  -9    4.10   16.50
 -15  18   9    1.40    8.80
 -18   6  -9    7.40   13.00
   6  12  -9    7.20    7.30
  12 -18  -9    7.70    6.60
   6  12  -9    6.80   15.30
  -6 -12   9    6.30    8.00
 -12  18   9    2.20    9.70
   9   9  -9    5.40   16.30
   9 -18  -9    4.70    4.40
 -18   9  -9    7.80   10.30
  -9  -9   9    1.20    7.20
  -9  18   9    6.90   12.40
  12   6  -9   -6.10   10.80
 -18  12  -9    8.00   16.30
  -6  18   9    3.10   11.90
 -12  -6   9   17.40   11.30
 -18  15  -9   10.90    8.50
  15   3  -9   21.60   13.40
 -18  15  -9   -8.50   12.40
 -15  -3   9   17.60   11.80
  -3  18   9   -4.90   14.50
  18   0  -9    8.40    9.50
   0 -18  -9   -1.70    6.50
 -18  18  -9   -8.70   18.90
   0  18   9  -10.80   12.90
 -18   0   9   -5.30    9.30
  18 -18   9    2.50    7.20
   2  17  -9    5.80   18.60
 -19   2  -9   -1.10   11.20
 -17  19   9    6.00   21.00
   5  14  -9   17.10    7.80
 -19   5  -9   10.10   12.90
   5  14  -9    8.60   18.30
 -14  19   9   22.90   14.00
  -5 -14   9   -1.00    7.30
   8  11  -9   61.29   24.80
 -19   8  -9   63.89   22.70
  11 -19  -9   42.60    9.50
 -11  19   9   53.39   18.40
  -8 -11   9   29.50   12.80
  11   8  -9   94.79   27.60
 -19  11  -9   19.30   19.20
 -11  -8   9   34.90   13.80
  -8  19   9   71.69   22.50
 -19  14  -9   33.00   22.40
  14   5  -9   39.50   18.70
 -14  -5   9   29.10   13.50
  -5  19   9   35.50   19.40
  17   2  -9   -0.70    9.80
 -19  17  -9   -6.40    7.30
 -19  17  -9    0.20   17.80
 -17  -2   9   -3.00    8.00
  -2  19   9   -8.50   12.70
  19 -17   9   -2.10    7.70
   4  16  -9    8.40   22.60
 -20   4  -9    2.40   11.70
  -4 -16   9   -3.50    6.70
 -16  20   9    5.50   10.80
   7  13  -9   33.00   23.10
 -20   7  -9   12.80   12.40
 -13  20   9    1.30   12.50
  -7 -13   9    7.20    9.40
  10  10  -9   17.10   18.00
 -20  10  -9   -8.60   12.00
 -10 -10   9  -13.60    6.70
 -10  20   9   13.30   14.40
  13   7  -9   -1.80   13.80
 -20  13  -9    4.90   17.00
 -13  -7   9    2.00    9.60
  -7  20   9  -13.60   13.50
 -20  16  -9   19.00   19.90
  16   4  -9    0.80   13.20
 -16  -4   9   16.60   13.10
  20 -16   9    1.90    8.50
  -4  20   9   16.50   17.90
   6  15  -9    0.30    5.20
   6  15  -9   15.60   22.80
 -21   6  -9   -1.40   12.00
 -15  21   9    7.50   12.20
  -6 -15   9   -8.70    6.20
   9  12  -9   40.10   20.50
 -21   9  -9   19.20   18.00
 -12  21   9   23.90   16.30
  -9 -12   9    4.50   10.20
  12   9  -9   34.30   21.60
 -21  12  -9   50.99   23.40
  -9  21   9   32.30   19.20
 -12  -9   9   18.70   14.00
 -21  15  -9    4.00   16.40
  15   6  -9    6.70   17.00
 -15  -6   9    7.70   11.10
  -6  21   9    2.40   16.30
 -22  11  -9   13.10   24.40
  11  11  -9   26.20   21.60
 -11 -11   9   -9.90   10.20
 -11  22   9    8.70   15.80
  -1   0 -10  525.45   37.10
   0   1 -10  528.35   37.20
   1  -1 -10  509.15   37.30
  -1   0 -10  501.75   36.40
   1   0  10  521.55   35.40
   1   0  10  543.85   37.50
  -1   1  10  529.05   37.60
   0  -1  10  503.25   38.90
   0  -1  10  490.05   36.90
  -2  -1 -10  585.84   42.50
   3  -2 -10  592.64   38.40
  -2  -1 -10  591.94   40.50
  -1   3 -10  541.65   40.10
   3  -2 -10  564.54   41.50
  -2  -1 -10  580.74   40.80
  -1   3 -10  541.05   42.70
   2   1  10  574.14   39.10
   1  -3  10  497.85   44.90
  -3   2  10  596.24   38.70
  -3   2  10  544.65   41.70
   1  -3  10  564.04   40.40
   2   1  10  583.34   41.20
   0  -2 -10 1214.18   80.49
  -2   2 -10 1222.48   83.39
  -2   2 -10 1253.37   86.79
   0  -2 -10 1246.68   85.29
   2   0 -10 1265.07   84.29
   0  -2 -10 1231.58   83.79
  -2   0  10 1222.68   81.69
   2  -2  10 1265.47   87.29
  -2   0  10 1252.27   84.49
   0   2  10 1280.67   84.09
   2  -2  10 1251.17   83.79
   5  -3 -10  303.77   24.70
  -2   5 -10  263.77   21.10
  -3  -2 -10  299.27   25.50
   5  -3 -10  286.67   21.30
  -2   5 -10  279.57   26.50
  -3  -2 -10  266.67   22.20
  -3  -2 -10  260.77   21.60
  -5   3  10  247.58   23.80
   3   2  10  273.87   21.30
   2  -5  10  279.17   33.10
   2  -5  10  266.87   24.90
   3   2  10  318.57   23.30
   3   2  10  274.77   24.20
  -5   3  10  285.07   21.80
   2  -5  10  288.97   21.80
   2  -3 -10  593.94   37.10
   1   2 -10  564.24   42.50
  -3   1 -10  509.25   40.50
  -3   1 -10  554.54   40.20
   2  -3 -10  591.14   40.80
   1   2 -10  584.14   40.50
   2  -3 -10  523.15   41.20
  -1  -2  10  610.54   40.80
   3  -1  10  574.24   40.60
  -2   3  10  593.14   41.00
   3  -1  10  479.95   39.50
   4  -1 -10   -1.10    1.90
  -1  -3 -10    4.50    2.60
  -1  -3 -10    4.10    4.70
  -3   4 -10    0.90    4.80
   4  -1 -10    7.40    4.30
  -3   4 -10    3.10    2.90
  -3   4 -10   -5.10    2.50
  -1  -3 -10    3.50    2.80
   1   3  10    4.20    4.10
  -4   1  10   -1.50    3.20
   3  -4  10    1.20    4.30
   3  -4  10   -1.60    2.00
   1   3  10    8.40    4.00
  -4   1  10    2.10    2.40
  -4  -3 -10 2730.93  179.38
  -3   7 -10 2571.44  186.08
   7  -4 -10 2647.04  178.98
  -3   7 -10 2730.23  177.08
  -4  -3 -10 2805.62  184.08
   7  -4 -10 2665.53  181.98
   3  -7  10 2774.52  177.58
   3  -7  10 2871.51  184.58
   4   3  10 2707.73  182.38
   4   3  10 2735.73  179.78
   4   3  10 2716.03  178.78
   3  -7  10 2762.92  190.98
  -7   4  10 2652.03  179.78
  -7   4  10 2644.24  182.68
   4  -4 -10  604.04   41.60
   4  -4 -10  603.64   44.50
  -4   0 -10  618.84   44.90
   0   4 -10  655.33   48.70
  -4   0 -10  585.54   43.60
   0   4 -10  638.84   43.00
   4  -4 -10  561.54   44.00
  -4   0 -10  598.44   43.60
   0  -4  10  667.73   47.20
  -4   4  10  600.84   42.80
  -4   4  10  648.34   45.10
   4   0  10  592.84   43.80
   0  -4  10  602.94   43.00
   4   0  10  576.54   43.00
  -4   3 -10    3.00    3.30
   3   1 -10    1.20    3.50
  -4   3 -10    2.00    4.40
   1  -4 -10    6.00    3.60
   3   1 -10    7.90    4.40
   1  -4 -10   -3.00    3.30
   4  -3  10   -3.00    2.40
  -1   4  10    8.00    5.10
  -1   4  10    6.80    3.50
  -3  -1  10    1.60    2.50
   4  -3  10    3.70    3.30
  -3  -1  10    8.60    4.30
   6  -2 -10  291.67   27.50
  -2  -4 -10  344.37   27.90
  -4   6 -10  409.66   33.60
   6  -2 -10  370.26   28.00
  -2  -4 -10  391.06   27.70
  -4   6 -10  377.76   27.40
  -4   6 -10  314.07   40.50
  -2  -4 -10  379.36   33.10
   6  -2 -10  378.46   31.10
   4  -6  10  380.36   31.00
  -6   2  10  398.26   28.80
   2   4  10  363.16   31.50
   4  -6  10  340.17   38.90
  -6   2  10  406.76   32.00
   4  -6  10  374.06   27.70
   2   4  10  372.16   28.60
  -5  -4 -10   47.80   10.10
  -4   9 -10   73.89   18.50
   9  -5 -10   56.19   10.90
   9  -5 -10   86.79   10.50
   9  -5 -10   86.39   14.70
  -9   5  10   79.79   13.40
   5   4  10   71.39   11.60
  -9   5  10   89.69   17.10
   4  -9  10   83.59   17.40
   5   4  10   79.79   12.20
   4  -9  10   64.99    8.90
   4  -9  10   48.50   17.70
   5   4  10   62.29   13.70
   6  -5 -10   72.39   12.60
  -5  -1 -10   69.39   10.90
  -1   6 -10   59.89    8.30
  -1   6 -10   67.09   14.70
   6  -5 -10   68.19   10.70
  -5  -1 -10   58.19   11.80
   6  -5 -10   62.59    9.30
   5   1  10   55.59    9.30
   1  -6  10   50.39   12.40
   1  -6  10   69.09    8.80
  -6   5  10   58.09   10.00
  -6   5  10   83.09   13.10
   5   1  10   58.89   10.00
   2   3 -10  288.27   26.60
   3  -5 -10  285.67   22.40
  -5   2 -10  269.87   24.00
   3  -5 -10  229.28   23.60
   2   3 -10  279.57   22.40
   3  -5 -10  272.77   21.50
  -3   5  10  270.47   23.70
   5  -2  10  318.67   23.60
  -2  -3  10  266.67   24.80
   5  -2  10  270.47   22.50
  -3   5  10  258.87   22.40
  -2  -3  10  280.17   22.80
   5   0 -10  986.00   66.69
   5   0 -10  897.51   68.59
   0  -5 -10 1019.70   72.09
   5   0 -10  985.40   69.39
   0  -5 -10  979.30   66.59
  -5   5 -10 1048.40   74.99
  -5   5 -10  979.90   69.39
  -5   0  10  980.60   67.19
   0   5  10  979.70   67.09
   5  -5  10  997.20   71.69
  -5   0  10  891.91   69.19
   0   5  10  939.61   70.39
   5  -5  10  984.30   66.89
   8  -3 -10  531.95   41.10
   8  -3 -10  521.45   39.90
  -3  -5 -10  556.84   47.30
  -5   8 -10  534.85   60.39
  -3  -5 -10  580.74   40.90
   8  -3 -10  536.15   47.10
  -5   8 -10  594.94   48.40
   5  -8  10  604.54   45.40
   5  -8  10  517.85   39.10
  -8   3  10  572.54   45.70
  -8   3  10  559.34   42.10
   3   5  10  528.25   40.80
   3   5  10  555.84   45.20
  -6  -5 -10   65.89   12.90
  -5  11 -10   69.39   18.40
  -6  -5 -10   94.99   20.90
  11  -6 -10   71.69   13.20
  11  -6 -10   83.49    9.90
  11  -6 -10   74.49   10.00
   6   5  10   56.69   14.40
   6   5  10   51.79   11.10
   5 -11  10   60.59   16.70
   5 -11  10   83.59    9.50
 -11   6  10   68.89   14.40
  -6  -2 -10   84.49   16.40
  -2   8 -10  116.19   13.60
   8  -6 -10  118.99   16.90
   8  -6 -10  107.19   14.30
  -6  -2 -10   85.29   13.20
   8  -6 -10  121.29   14.00
  -2   8 -10   65.89   16.80
   6   2  10   95.99   15.40
  -8   6  10  106.99   17.40
   2  -8  10   60.39   18.90
   6   2  10   94.99   13.60
   2  -8  10   89.09   10.60
   6   2  10   90.99   13.00
   2  -8  10  126.89   21.30
  -8   6  10   84.89   14.50
   5  -6 -10   55.19    9.80
   5  -6 -10   43.20    8.00
  -6   1 -10   56.99   11.10
   5  -6 -10   68.19   12.30
   1   5 -10   71.29    9.50
  -6   1 -10   38.40    9.40
   1   5 -10   50.89   12.90
  -1  -5  10   50.69    8.30
   6  -1  10   57.69    9.90
  -5   6  10   36.70    8.50
  -1  -5  10   31.10   10.00
   6  -1  10   52.69    9.40
  -5   6  10   61.39   11.30
  -5   6  10   56.79   10.10
  -6   4 -10  344.97   32.20
   4   2 -10  332.17   31.70
   4   2 -10  354.26   29.60
   2  -6 -10  373.46   31.90
   2  -6 -10  394.46   28.30
   2  -6 -10  351.96   32.30
   6  -4  10  368.36   30.70
  -4  -2  10  381.56   28.80
  -4  -2  10  335.07   30.20
  -4  -2  10  361.26   30.10
   6  -4  10  386.06   28.90
  -2   6  10  358.56   31.40
  -2   6  10  383.76   28.50
  -6   7 -10  108.39   18.30
  -1  -6 -10  141.59   22.20
  -1  -6 -10  140.69   13.20
  -1  -6 -10  135.19   13.00
   7  -1 -10  130.19   15.90
  -6   7 -10  178.18   27.70
   7  -1 -10  126.19   17.10
   7  -1 -10  146.39   19.00
   1   6  10  133.99   15.50
   6  -7  10  162.88   23.40
   6  -7  10  122.99   17.20
   6  -7  10  133.39   13.00
  -7   1  10  176.58   22.20
  -7   1  10  118.29   15.60
   1   6  10  129.59   19.00
  10  -4 -10    6.00    4.70
  -4  -6 -10   15.70   10.90
  -4  -6 -10    9.90    5.40
  10  -4 -10   13.70    6.60
  10  -4 -10    3.00    5.10
  -6  10 -10   18.60   10.00
   6 -10  10    4.20    6.10
   4   6  10    9.10    4.70
   6 -10  10   12.20   10.10
 -10   4  10   20.10    7.80
   6 -10  10   12.80    4.50
  -7  -6 -10   27.30    9.60
  -6  13 -10   50.49   19.10
   7   6  10   30.80   12.20
 -13   7  10    9.90    8.10
   7   6  10   34.60    9.50
  -7  -3 -10  299.07   27.60
  -3  10 -10  263.77   39.30
  10  -7 -10  283.17   26.80
  10  -7 -10  316.77   29.70
  10  -7 -10  305.77   25.10
  -7  -3 -10  341.47   40.60
  -3  10 -10  306.67   22.10
   7   3  10  283.87   26.70
   7   3  10  306.57   29.40
   3 -10  10  368.16   42.20
   7   3  10  344.07   27.80
 -10   7  10  315.87   29.70
   7  -7 -10 2005.80  136.89
  -7   0 -10 2104.69  138.09
   7  -7 -10 2093.09  135.99
   0   7 -10 1853.41  144.19
  -7   0 -10 2008.00  137.39
   0   7 -10 2030.30  133.39
   7  -7 -10 2055.79  137.29
   7   0  10 2040.10  136.69
   0  -7  10 2016.30  146.99
   0  -7  10 1957.70  133.69
  -7   7  10 2132.99  139.09
   7   0  10 1941.81  136.39
  -7   7  10 2024.70  138.09
   3   4 -10 2751.32  186.78
  -7   3 -10 2630.64  182.78
   4  -7 -10 2645.44  178.98
   4  -7 -10 2731.13  181.08
   4  -7 -10 2654.43  183.28
   3   4 -10 2870.21  180.08
   7  -3  10 2656.63  180.18
  -3  -4  10 2814.42  184.48
  -4   7  10 2707.93  179.68
  -4   7  10 2819.02  182.18
  -3  -4  10 2625.04  180.18
   7  -3  10 2703.33  181.28
   6   1 -10  135.19   20.30
   6   1 -10  139.99   18.40
   1  -7 -10  151.28   22.70
  -7   6 -10  145.19   23.10
  -7   6 -10  156.48   18.60
   1  -7 -10  145.39   13.30
  -6  -1  10  151.98   18.30
   7  -6  10  150.98   16.80
   7  -6  10  131.79   19.30
  -1   7  10  140.69   20.10
  -6  -1  10  111.89   15.70
  -6  -1  10  159.88   20.30
  -1   7  10  121.09   14.60
   9  -2 -10  645.54   46.30
  -2  -7 -10  569.24   44.10
   9  -2 -10  599.84   48.70
  -2  -7 -10  594.84   52.49
  -7   9 -10  624.24   51.39
   2   7  10  627.44   44.30
   7  -9  10  600.04   52.79
   7  -9  10  574.94   47.00
  -9   2  10  595.94   46.20
   7  -9  10  561.34   42.80
  -7  12 -10   12.90   11.80
  -5  -7 -10   36.80    9.90
   5   7  10    6.50    8.50
   5   7  10   28.90    8.30
   7 -12  10   21.80    5.40
 -12   5  10   14.50    8.20
  -7  15 -10   85.39   24.10
  -8  -7 -10   66.49   14.90
   8   7  10   96.59   15.50
 -15   8  10   59.49   17.10
   8   7  10   65.19   19.00
  -8  -4 -10  156.58   25.30
  -8  -4 -10  151.48   21.40
  -4  12 -10  112.09   26.40
  12  -8 -10  121.89   18.60
   8   4  10  126.59   18.50
   8   4  10  113.09   20.40
   4 -12  10  119.59   10.00
 -12   8  10  129.29   21.40
  -8  -1 -10   76.59   15.10
  -8  -1 -10   49.50   11.30
   9  -8 -10   52.99   10.70
   9  -8 -10   58.79   11.00
  -1   9 -10   40.10   14.90
   9  -8 -10   30.50    9.10
  -9   8  10   79.79   14.80
  -9   8  10   48.60   12.60
   1  -9  10   36.10   12.80
   1  -9  10   49.20    7.60
   8   1  10   66.09   12.60
   8   1  10   72.09   12.60
  -8   2 -10  158.18   20.30
  -8   2 -10   88.69   13.70
   2   6 -10  105.29   13.30
   6  -8 -10   88.19   13.30
   2   6 -10  127.29   23.70
   6  -8 -10  101.99   15.30
   6  -8 -10  102.89   17.20
  -6   8  10  106.99   18.70
  -6   8  10  104.69   15.40
   8  -2  10  110.09   15.20
  -2  -6  10  127.19   24.50
  -2  -6  10   85.39   12.90
   8  -2  10  105.49   14.70
  -6   8  10   89.09   14.50
   3  -8 -10  550.34   39.80
   5   3 -10  549.05   42.40
  -8   5 -10  549.15   46.30
   3  -8 -10  569.14   47.00
   5   3 -10  500.35   46.40
   3  -8 -10  498.05   45.20
  -8   5 -10  560.24   40.70
  -5  -3  10  506.05   42.80
  -3   8  10  584.74   45.40
  -3   8  10  580.64   40.40
  -5  -3  10  538.45   41.60
   8  -5  10  573.44   44.30
  -5  -3  10  520.25   44.10
   8  -5  10  526.75   41.10
   0  -8 -10   28.00    6.40
   8   0 -10   25.70    9.40
   8   0 -10   53.49   11.60
   8   0 -10   54.59   12.40
  -8   8 -10    7.80    7.80
  -8   8 -10   34.10   10.80
   0  -8 -10   30.70   12.20
   0   8  10   21.80   11.20
  -8   0  10   23.50    6.90
   0   8  10   35.00    7.40
   8  -8  10   25.70    7.20
   8  -8  10   49.00   14.00
  -8   0  10   29.10    8.10
  -8  11 -10   -3.60    9.20
  -8  11 -10   21.90   12.20
  11  -3 -10   25.30    7.70
  11  -3 -10    1.90    4.80
  -3  -8 -10   13.10    5.70
   8 -11  10    2.20    3.60
   3   8  10    4.80    4.20
   8 -11  10   13.50    8.00
   3   8  10   13.30    8.50
 -11   3  10   -2.10    4.70
  -8  14 -10   18.10   14.30
  -6  -8 -10    1.00    4.50
 -14   6  10    0.20    6.30
   8 -14  10   -2.20    2.50
   6   8  10    3.00    5.10
   6   8  10   -9.20    5.10
  -8  17 -10   67.59   24.40
  -9  -8 -10   49.90   15.10
   9   8  10   91.59   21.80
   9   8  10   77.99   15.40
 -17   9  10   51.69   18.30
  -9  -5 -10   29.00   10.70
  -5  14 -10   96.29   25.50
   9   5  10   78.19   14.30
 -14   9  10   50.69   15.40
   9   5  10   47.90   14.60
  11  -9 -10   -2.60    4.80
  -2  11 -10    8.90   11.60
  -9  -2 -10   -2.40    6.90
  11  -9 -10    6.40    5.40
  -2  11 -10    0.90    1.70
  -9  -2 -10   -0.40    3.90
   9   2  10    3.60    5.30
 -11   9  10   -0.40    5.30
   9   2  10   -3.70    4.90
   2 -11  10    7.40    3.10
   8  -9 -10   74.89   13.20
  -9   1 -10   34.20   10.00
   8  -9 -10   74.99   12.80
   1   8 -10   69.39   10.00
   8  -9 -10   76.59   14.50
   1   8 -10   70.39   20.00
  -9   1 -10   67.29   13.20
  -8   9  10   75.39   16.50
   9  -1  10   50.49   10.90
   9  -1  10   47.70   11.90
  -8   9  10   63.39   13.30
  -1  -8  10   60.39   10.00
  -8   9  10   73.49   12.50
  -1  -8  10  102.59   21.10
   5  -9 -10   72.29   14.60
   5  -9 -10   82.39   11.50
   4   5 -10   65.19   16.10
   4   5 -10   75.89   12.40
   5  -9 -10   89.19   17.10
  -9   4 -10   51.59   12.80
   9  -4  10   76.29   12.80
  -4  -5  10   63.19   11.60
   9  -4  10   56.39   12.50
  -5   9  10   70.39   11.20
  -5   9  10   61.59   13.50
  -4  -5  10   31.50   12.20
  -4  -5  10   53.79   10.30
  -9   7 -10  591.84   46.30
   2  -9 -10  619.54   43.10
   2  -9 -10  618.64   53.09
   7   2 -10  604.14   48.00
   7   2 -10  657.43   51.79
  -9   7 -10  556.54   55.49
   9  -7  10  622.24   49.70
  -7  -2  10  581.34   46.20
   9  -7  10  644.04   45.50
  -7  -2  10  573.24   47.50
  -2   9  10  570.24   43.30
  -2   9  10  550.44   50.09
  -9  10 -10  117.59   26.70
  -9  10 -10   86.49   18.90
  10  -1 -10  143.39   20.10
  -1  -9 -10  119.69   15.90
  10  -1 -10  121.59   17.40
   1   9  10  110.09   14.30
   9 -10  10  116.99   15.00
 -10   1  10  125.59   19.00
   1   9  10  154.98   25.10
   9 -10  10  126.39   18.70
  -9  13 -10    5.50   12.90
  -4  -9 -10   11.10    6.10
  -9  13 -10   13.90   13.10
  13  -4 -10   23.40    7.40
   4   9  10   23.00    7.20
 -13   4  10   -3.00    6.50
   4   9  10   -0.70    8.00
   9 -13  10    6.00    4.50
  -9  16 -10   19.80   16.10
  -7  -9 -10   -8.60    5.60
 -16   7  10    3.40    8.30
   7   9  10    6.80    6.60
   9 -16  10    9.80    4.10
   9 -16  10    7.30    4.30
   7   9  10   15.20   11.20
 -10  -9 -10   65.69   17.90
  -9  19 -10   38.00   22.10
  10   9  10   59.09   21.60
 -19  10  10   27.10   15.80
  10   9  10   27.10   12.30
 -10  -6 -10   54.29   15.30
  -6  16 -10   68.89   23.10
  10   6  10   22.60    9.70
 -16  10  10   16.10   10.80
  10   6  10   22.70   12.40
 -10  -3 -10   28.70   13.40
  13 -10 -10   71.19   12.20
 -10  -3 -10   48.10   12.20
  -3  13 -10   58.19   20.30
 -13  10  10   80.09   19.00
  10   3  10   54.79   14.10
  10   3  10   62.19   14.10
   0  10 -10  718.43   52.69
   0  10 -10  720.93   68.39
  10 -10 -10  821.42   59.49
  10 -10 -10  722.93   58.59
 -10   0 -10  856.21   61.29
 -10   0 -10  767.32   60.29
  10 -10 -10  761.62   59.09
 -10  10  10  843.72   65.29
 -10  10  10  774.62   60.49
  10   0  10  781.22   58.79
   3   7 -10  304.47   25.80
   3   7 -10  388.16   46.00
   7 -10 -10  327.37   29.70
   7 -10 -10  336.07   36.70
   7 -10 -10  339.27   26.90
 -10   3 -10  274.07   32.90
 -10   3 -10  298.77   26.60
  10  -3  10  316.47   29.10
  -7  10  10  294.57   28.70
  -7  10  10  302.37   38.70
  -7  10  10  282.37   27.10
  -3  -7  10  321.17   39.40
   4 -10 -10    5.60    6.60
   4 -10 -10    5.00    4.10
   6   4 -10    5.70    5.40
 -10   6 -10    4.50    6.10
 -10   6 -10    9.50    4.80
   6   4 -10    8.40   10.10
   4 -10 -10   11.20    8.20
  -4  10  10    9.60    4.70
  -6  -4  10    5.60    4.70
  -4  10  10    1.00    6.60
  -6  -4  10   -2.60    5.00
  10  -6  10   16.30    7.10
 -10   9 -10   84.49   16.30
   9   1 -10   80.79   17.90
   1 -10 -10  108.29   12.50
 -10   9 -10   64.99   19.70
  -9  -1  10  117.99   17.60
  -1  10  10  113.99   13.60
  -9  -1  10   89.49   15.30
  10  -9  10   96.19   14.20
  -1  10  10  116.49   21.50
 -10  12 -10  115.39   22.30
  12  -2 -10  113.59   17.60
 -10  12 -10   40.40   19.30
  -2 -10 -10   83.89   14.30
   2  10  10  107.79   23.40
  10 -12  10  116.49   19.30
  10 -12  10  115.79   14.50
   2  10  10  125.39   15.20
 -12   2  10   94.89   17.30
  -5 -10 -10   32.50   11.50
 -10  15 -10   42.40   18.80
  10 -15  10   65.79   10.30
 -15   5  10  102.09   20.20
   5  10  10   48.40   18.10
 -10  18 -10   -7.40   13.70
   8  10  10    6.80    7.10
 -18   8  10    2.70   12.00
   8  10  10   -7.00    9.20
 -10  21 -10   18.80   21.70
 -11 -10 -10   33.30   15.10
 -21  11  10   18.60   16.60
  11  10  10   31.00   16.70
  -7  18 -10    3.10   14.80
 -11  -7 -10    2.70    7.60
  11   7  10   -1.80    6.90
 -18  11  10   10.60   12.80
  11   7  10   -8.00    8.20
  -4  15 -10   32.40   19.80
 -11  -4 -10   -2.00    6.80
 -15  11  10   -4.30    8.50
  11   4  10   19.60   10.80
  11   4  10    9.50    7.70
 -11  -1 -10  279.77   32.60
  12 -11 -10  233.48   27.60
  -1  12 -10  258.47   40.30
 -11  -1 -10  162.18   27.80
  11   1  10  265.47   29.90
  11   1  10  228.88   26.80
 -12  11  10  211.88   32.40
 -11   2 -10    1.90    5.90
   9 -11 -10   -1.40    4.00
   2   9 -10    2.00    3.40
   2   9 -10    2.60   10.10
 -11   2 -10    5.70    6.70
   9 -11 -10    6.70    5.90
   9 -11 -10   -2.10    6.40
  -9  11  10   -1.10    5.20
  -9  11  10   -6.10    7.40
  -9  11  10    7.60    6.00
   6 -11 -10   86.69   17.80
   5   6 -10   61.59   18.90
   6 -11 -10   65.89   17.20
   5   6 -10   94.19   14.40
 -11   5 -10   65.19   10.90
   6 -11 -10   54.19   10.10
 -11   5 -10   78.29   17.50
  -5  -6  10   76.29   17.90
  -6  11  10   78.99   12.80
  -6  11  10   85.39   16.80
  -5  -6  10   68.49   12.90
   3 -11 -10    1.40    9.50
 -11   8 -10    3.30    5.90
   8   3 -10   13.30   11.10
 -11   8 -10   16.10    9.60
   3 -11 -10   10.20    4.30
   8   3 -10    1.20    5.80
  -3  11  10    5.20    9.50
  -8  -3  10    3.00    7.50
  -3  11  10    1.20    3.90
  -8  -3  10    4.20    5.70
 -11  11 -10  120.29   28.60
 -11  11 -10   96.49   19.90
  11   0 -10  122.89   21.50
   0  11  10  149.69   26.40
   0  11  10  131.59   16.00
 -11   0  10  126.69   17.70
 -11   0  10  162.58   22.60
  11 -11  10  142.19   18.00
  -3 -11 -10    1.40    4.60
 -11  14 -10   -4.40   10.10
 -11  14 -10   16.10   12.30
  14  -3 -10   13.40    6.90
   3  11  10    8.50   11.10
   3  11  10   -1.30    3.90
 -14   3  10   -5.20    5.90
  11 -14  10    6.60    5.20
 -11  17 -10   60.29   22.60
  -6 -11 -10   64.09   16.40
  11 -17  10   47.00   10.80
 -17   6  10   27.70   13.50
  11 -17  10   58.79    9.90
   6  11  10   67.19   13.20
  -9 -11 -10   -1.00    7.80
 -11  20 -10   -3.50   14.40
   9  11  10  -12.20   12.30
 -20   9  10  -15.00    8.50
   9  11  10   -3.30    6.20
  -8  20 -10    6.70   19.50
 -12  -8 -10   24.40   11.70
  12   8  10   19.80   10.90
 -20  12  10   16.60   16.00
  12   8  10    0.20   11.00
  -5  17 -10   45.90   23.90
  12   5  10   40.90   13.10
  12   5  10   61.29   17.20
 -17  12  10   41.40   18.50
 -12  -2 -10  266.17   39.70
  -2  14 -10  169.88   36.30
 -12  -2 -10  190.38   28.80
  14 -12 -10  244.48   27.50
 -14  12  10  269.87   39.30
  12   2  10  219.38   27.50
  12   2  10  215.78   29.00
  11 -12 -10  290.07   32.70
   1  11 -10  224.58   18.90
 -12   1 -10  195.18   28.30
  11 -12 -10  229.38   27.40
   1  11 -10  185.68   35.10
 -12   1 -10  221.68   28.10
 -11  12  10  201.48   34.30
 -11  12  10  265.37   23.80
   8 -12 -10  117.99   15.70
   8 -12 -10  105.79   21.50
   8 -12 -10   99.69   19.00
 -12   4 -10  108.49   19.70
 -12   4 -10  106.09   15.20
   4   8 -10  115.89   15.70
   4   8 -10  183.88   32.30
  -8  12  10   94.99   18.00
  -8  12  10   87.39   15.20
   7   5 -10   28.80   13.80
   7   5 -10   17.60    7.80
 -12   7 -10   31.50    7.90
   5 -12 -10   19.70   12.20
 -12   7 -10   36.60   14.60
   5 -12 -10   24.60    6.40
  -7  -5  10    3.80    7.60
  -5  12  10   26.30    7.10
  -5  12  10   21.70   12.10
  -7  -5  10   20.40    8.00
 -12  10 -10  134.69   20.50
 -12  10 -10  150.58   29.40
  10   2 -10  131.89   23.30
   2 -12 -10  111.29   12.90
  -2  12  10   91.89   23.20
  -2  12  10  124.39   14.50
  12 -10  10  111.29   17.00
 -10  -2  10   89.49   17.60
  -1 -12 -10   93.89   16.40
 -12  13 -10  128.79   22.90
  13  -1 -10  101.29   18.70
 -12  13 -10   79.59   26.00
   1  12  10   96.69   14.20
  12 -13  10   99.79   18.00
 -13   1  10  143.39   22.60
   1  12  10  107.09   24.80
 -12  16 -10   41.00   18.50
  -4 -12 -10   35.80   10.80
   4  12  10   15.60   14.80
  12 -16  10   21.30    7.60
   4  12  10   17.00    7.60
 -16   4  10   33.70   12.50
 -12  19 -10   67.69   23.80
  -7 -12 -10   33.60   12.80
  12 -19  10   60.89    9.30
 -19   7  10   78.99   22.40
   7  12  10   57.79   21.90
   7  12  10   68.49   14.90
  12 -19  10   79.39   11.10
 -12  22 -10  -20.60   14.70
 -10 -12 -10   -1.10    8.50
  10  12  10   38.70   19.90
 -22  10  10    2.90   12.10
  10  12  10    9.70    9.30
  13   9  10   -3.30    8.60
  -6  19 -10    8.50   19.70
 -13  -6 -10   -9.50    7.30
  13   6  10   11.30    9.80
 -19  13  10    0.40   12.90
  13   6  10    1.30    9.50
  -3  16 -10    9.30   18.20
 -13  -3 -10   15.10   10.80
  13   3  10    3.90    7.30
 -16  13  10   22.80   15.20
  13   3  10   27.80   12.20
 -13   0 -10    4.60    9.20
  13 -13 -10   -0.50    8.20
 -13   0 -10    7.70    7.90
   0  13 -10    7.30   13.80
 -13  13  10    4.90   11.80
   3  10 -10   48.50    9.60
 -13   3 -10   56.09   12.60
  10 -13 -10   70.59   19.20
 -13   3 -10   53.39   14.80
   3  10 -10   74.99   23.60
  10 -13 -10   41.70   10.40
 -10  13  10   58.39   13.60
 -10  13  10   56.29   19.30
 -13   6 -10   32.50    7.10
   6   7 -10   33.40   16.80
   7 -13 -10   42.10    8.70
 -13   6 -10   33.40   13.00
   7 -13 -10   24.30   12.10
 -13   6 -10   36.70    8.10
   6   7 -10   36.10   10.50
  -7  13  10   50.69   10.50
  -7  13  10   21.60   11.10
  -6  -7  10   29.30    9.70
 -13   9 -10   10.40    7.20
 -13   9 -10    1.30    8.30
   4 -13 -10    9.40    4.20
   9   4 -10   -5.10    8.80
   4 -13 -10   32.70   16.60
  -4  13  10  -12.20    6.30
  -9  -4  10   12.70    7.80
  -4  13  10   13.40    5.60
  -9  -4  10    4.60    8.50
 -13  12 -10   36.40   18.70
 -13  12 -10   94.19   19.20
  12   1 -10   57.29   17.30
  13 -12  10  153.98   19.20
 -12  -1  10   83.39   17.30
  -1  13  10  101.79   12.90
  -1  13  10   95.69   23.10
 -13  15 -10   11.20   15.60
  -2 -13 -10   13.30    7.80
 -13  15 -10   24.30   14.20
  15  -2 -10   15.80    8.20
   2  13  10   24.60    7.50
 -15   2  10   18.40   10.90
   2  13  10   40.60   17.60
  13 -15  10   20.60    7.70
 -13  18 -10    0.20   13.90
  13 -18  10    6.20    7.40
 -18   5  10    2.90   10.20
  13 -18  10    9.20    6.50
   5  13  10    2.00    5.60
   5  13  10    1.70   13.00
  -8 -13 -10    0.60    8.80
 -13  21 -10    4.40   16.50
   8  13  10    4.70    7.90
 -21   8  10   33.40   16.20
   8  13  10    2.00   16.40
  -7  21 -10    3.40   16.40
 -14  -7 -10   15.80   11.20
  14   7  10    2.80   13.10
 -21  14  10   -0.70   13.30
  14   7  10   15.90   11.40
 -14  -4 -10    5.60    8.20
  -4  18 -10   21.70   21.00
  14   4  10   -1.10    9.30
 -18  14  10   -5.90   14.00
  14   4  10   12.40   10.20
  15 -14 -10   45.00   13.90
 -14  -1 -10   29.00   12.90
 -14  -1 -10   20.60   23.30
  -1  15 -10   26.60   21.40
 -15  14  10   48.70   19.60
  14   1  10   48.00   13.90
   2  12 -10  178.38   17.30
   2  12 -10  223.78   40.00
 -14   2 -10  178.88   25.80
 -14   2 -10  232.98   32.40
  12 -14 -10  268.27   33.80
 -12  14  10  233.88   39.40
 -12  14  10  180.88   24.30
 -14   5 -10   74.29   12.60
   5   9 -10   51.69   11.60
   9 -14 -10   46.90   10.70
   5   9 -10   71.99   21.60
 -14   5 -10   69.29   18.50
  -5  -9  10   52.09   12.70
  -9  14  10   48.60   14.20
 -14   8 -10    5.00    5.10
 -14   8 -10   -0.40    4.90
   6 -14 -10    4.80    4.20
   8   6 -10    7.60   12.30
 -14   8 -10   -6.50    6.30
  -6  14  10    8.50    5.10
  -6  14  10    6.20   10.70
  -8  -6  10    0.30    5.60
  11   3 -10   29.40   13.40
 -14  11 -10    5.20    7.70
 -14  11 -10   19.20   13.30
  -3  14  10   21.00   13.60
  -3  14  10   10.70    5.30
 -11  -3  10   -0.50    7.10
 -11  -3  10    2.80    7.80
 -14  14 -10  154.28   25.20
 -14  14 -10  141.19   36.70
  14   0 -10  120.89   23.00
   0  14  10  190.68   35.00
 -14   0  10  139.19   19.70
   0  14  10  153.78   17.40
  14 -14  10  164.08   21.30
 -14   0  10  198.78   29.30
 -14  17 -10   76.79   30.50
  17  -3 -10   98.39   13.50
 -14  17 -10  129.79   27.20
  -3 -14 -10  109.89   20.40
 -17   3  10   78.89   20.10
  14 -17  10  122.79   17.20
   3  14  10  107.29   15.40
   3  14  10   90.89   27.60
 -14  20 -10   27.90   19.70
  -6 -14 -10   15.50   12.10
   6  14  10    8.00    7.50
 -20   6  10    9.20   11.80
  14 -20  10   11.90    6.90
   6  14  10   -1.30   14.40
  -5  20 -10   21.20   22.10
 -15  -5 -10   -6.30    9.20
 -20  15  10    6.80   16.40
  15   5  10   -3.30    9.00
  15   5  10    4.50   10.70
 -15  -2 -10   -4.80    6.90
  -2  17 -10   -0.70   16.10
  17 -15 -10   -0.80    6.70
 -17  15  10    2.10   12.70
  15   2  10   -4.50    8.20
 -15   1 -10   26.90   14.20
   1  14 -10    9.00   19.30
  14 -15 -10   43.80   16.30
 -15   1 -10    2.40   13.00
 -14  15  10   23.10   16.90
 -14  15  10   34.10   11.00
 -15   4 -10   10.00    8.50
   4  11 -10   33.90   17.50
  11 -15 -10   14.90    7.50
   4  11 -10    9.00    5.90
 -15   4 -10   22.20   10.80
 -11  15  10   16.40   10.80
 -11  15  10   -7.30    9.60
   8 -15 -10   84.79   13.00
 -15   7 -10   61.99   10.70
   7   8 -10   87.29   16.50
 -15   7 -10   78.49   21.00
   7   8 -10   91.19   25.40
 -15   7 -10   85.69   11.70
  -8  15  10   73.59   20.00
  -7  -8  10   82.39   17.10
  10   5 -10   44.60   18.10
 -15  10 -10   27.00   15.60
   5 -15 -10   40.70    6.90
 -15  10 -10   54.99   12.10
  -5  15  10   45.50    8.80
  -5  15  10  103.19   24.40
 -10  -5  10   53.29   14.30
  13   2 -10   22.80   12.50
 -15  13 -10    3.50   11.80
 -15  13 -10   23.20   11.60
 -13  -2  10   14.50   11.40
  15 -13  10    9.00    7.70
  -2  15  10   13.40    5.50
 -13  -2  10   18.60    9.90
  -2  15  10   30.60   16.00
  16  -1 -10   23.70   11.60
 -15  16 -10   -3.40   10.90
  -1 -15 -10   23.40    9.70
 -15  16 -10   14.20   17.70
  15 -16  10   13.90    7.40
   1  15  10   13.00    5.90
 -16   1  10   35.90   13.60
   1  15  10    9.50   12.90
 -15  19 -10   70.29   23.10
 -15  19 -10    5.30   19.90
  -4 -15 -10   50.89   15.60
  15 -19  10   36.80   10.00
   4  15  10   12.50   17.20
 -19   4  10   37.70   16.60
   4  15  10   20.70    8.40
  -3  19 -10   -4.20   15.30
 -16  -3 -10    5.30   11.50
 -19  16  10  -11.90   11.00
  16   3  10    0.20    9.30
  16 -16 -10   26.10   13.90
   0  16 -10   33.20   22.50
 -16   0 -10   41.40   15.50
 -16   0 -10   20.10   15.10
 -16  16  10    5.80   15.40
   3  13 -10   31.10    7.70
 -16   3 -10    8.50   12.40
   3  13 -10   20.80   17.60
 -16   3 -10   19.90   11.50
 -13  16  10   38.60   20.40
 -13  16  10   46.50   13.90
   6  10 -10   40.40   11.00
  10 -16 -10   26.00    8.50
 -16   6 -10   25.70    8.20
   6  10 -10   40.40   19.10
 -16   6 -10   23.40   13.70
 -16   6 -10   20.10    6.00
  -6 -10  10    3.60    7.70
 -10  16  10   11.20   11.00
   9   7 -10   22.30   15.90
 -16   9 -10   20.10    7.70
   7 -16 -10    1.40    3.90
 -16   9 -10   13.30   11.60
  -7  16  10   28.20   15.40
  -9  -7  10    9.60    8.50
  12   4 -10   31.60   16.30
 -16  12 -10   27.10    9.70
  -4  16  10   18.60   14.50
 -12  -4  10   22.10   11.70
  -4  16  10   35.30    6.90
 -16  15 -10    3.30   13.60
 -16  15 -10   15.60   12.30
 -15  -1  10   18.20   10.80
  16 -15  10   13.70    8.40
  -1  16  10   15.90    5.30
 -15  -1  10   17.00   13.10
  -1  16  10    4.20   13.70
  18  -2 -10    3.70    6.90
  -2 -16 -10   -8.00    5.50
 -16  18 -10    1.30   15.50
 -16  18 -10  -11.70   10.80
  16 -18  10   -5.10    5.90
   2  16  10   13.80    6.50
 -18   2  10    0.30    8.70
   2  16  10   -5.80   11.40
  -5 -16 -10    1.60    9.30
 -16  21 -10    3.30   16.70
 -21   5  10    8.50   13.70
  16 -21  10   19.20    9.30
   5  16  10   19.00   18.80
   5  16  10   20.20    9.40
  -1  18 -10   -1.10   19.70
 -17  -1 -10    7.90   10.60
 -18  17  10   -6.60   13.20
  17   1  10   -2.10    8.10
   2  15 -10    1.60   14.90
 -17   2 -10   -1.20   10.20
 -17   2 -10   -0.20    9.30
 -15  17  10   12.90   18.30
 -15  17  10    6.30    8.20
 -17   5 -10   36.20   10.80
   5  12 -10   25.50    9.10
  12 -17 -10   41.20   10.70
   5  12 -10   36.40   20.20
 -17   5 -10   43.10   16.40
 -12  17  10   21.30   12.10
  -5 -12  10   33.50   13.00
 -17   8 -10   33.40   16.80
   8   9 -10   41.80   19.50
   9 -17 -10   58.69   10.30
  -8  -9  10   32.10   12.70
  -9  17  10   58.89   19.00
  11   6 -10   39.70   19.50
 -17  11 -10   25.30   16.90
   6 -17 -10   51.99    8.30
  -6  17  10   64.49   20.30
 -11  -6  10   71.59   19.00
  14   3 -10  103.39   24.40
 -17  14 -10   93.79   17.50
 -17  14 -10  127.99   35.80
  17 -14  10   93.19   18.10
 -14  -3  10  109.79   21.70
  -3  17  10  113.79   28.80
  17   0 -10    4.80    9.40
 -17  17 -10   16.80   13.40
 -17  17 -10    4.50   19.30
   0 -17 -10    9.30    8.70
  17 -17  10   -1.40    7.00
 -17   0  10   18.10   13.40
   0  17  10    5.80   13.80
   0  17  10   -0.80    3.70
 -17  20 -10   -3.50   13.70
  -3 -17 -10    6.80    9.10
 -17  20 -10   12.20   24.50
   3  17  10    2.90   15.90
   3  17  10   -3.40    5.40
 -20   3  10    0.60   12.50
  17 -20  10   -6.20    5.80
 -18  -2 -10    8.40   11.60
  18   2  10    4.40   11.40
 -20  18  10   13.10   21.70
 -18   1 -10   10.30   11.40
   1  17 -10  -17.90   13.50
 -17  18  10   -9.30   13.90
 -18   4 -10    3.60   11.30
 -18   4 -10   -9.70    8.00
   4  14 -10    9.60    6.30
   4  14 -10   -5.90   14.30
  -4 -14  10    8.70    8.60
 -14  18  10    9.30   11.90
   7  11 -10   19.00   18.00
 -18   7 -10   -4.60    8.40
  11 -18 -10    2.60    5.70
 -11  18  10    9.40   12.00
  -7 -11  10   -3.50    7.10
  10   8 -10   10.80   15.40
 -18  10 -10    7.10   12.00
 -10  -8  10   17.80   11.20
  -8  18  10   19.00   13.80
 -18  13 -10   11.10   15.10
  13   5 -10   12.70   15.80
 -13  -5  10   -8.60    6.20
  -5  18  10   -2.20   12.80
 -18  16 -10   -1.50    9.30
  16   2 -10    4.80   11.80
 -18  16 -10    2.40   17.50
 -16  -2  10    1.60    8.90
  18 -16  10    2.70    7.90
  -2  18  10    9.10   15.40
 -18  19 -10   -1.60   11.60
 -18  19 -10   10.10   23.90
  19  -1 -10   12.20    9.60
  -1 -18 -10    6.80    9.30
   1  18  10   -3.30   14.70
  18 -19  10   18.40    9.90
 -19   1  10    2.20   11.70
 -19   0 -10   -7.90    9.20
  19   0  10   -3.60    9.70
 -19  19  10    6.00   19.00
   3  16 -10   -8.70   13.90
 -19   3 -10   12.00   13.60
 -16  19  10   12.60   11.00
 -16  19  10    5.20   20.00
  -3 -16  10    2.40    7.10
  13 -19 -10    3.60    6.80
   6  13 -10   -5.70   16.80
 -19   6 -10   -0.20   12.50
   6  13 -10   13.50    8.40
  -6 -13  10   -2.40    6.80
 -13  19  10    4.60   12.30
  10 -19 -10   27.10    7.40
   9  10 -10   81.99   27.30
 -19   9 -10   46.60   21.80
 -10  19  10   32.50   19.30
  -9 -10  10   42.10   15.10
  12   7 -10   35.00   20.10
 -19  12 -10   76.09   26.70
 -12  -7  10   48.30   16.30
  -7  19  10   82.29   24.50
 -19  15 -10   20.40   21.40
 -19  15 -10   32.40    8.70
  15   4 -10   17.00   16.50
  19 -15  10   22.70   10.90
  -4  19  10   25.30   20.20
 -15  -4  10   46.80   18.00
  18   1 -10    1.90   11.20
 -19  18 -10   -4.30   10.50
   1 -19 -10    6.40    8.60
 -19  18 -10   -9.20   14.40
 -18  -1  10   -7.90    8.90
  -1  19  10   -5.50   15.00
 -20   2 -10    7.10   14.90
  20  -2  10    6.70   13.20
 -18  20  10    7.60   22.50
   5  15 -10   47.80   26.90
 -20   5 -10   13.10   14.00
   5  15 -10   10.50    5.60
 -15  20  10   13.70   12.70
  -5 -15  10   15.40   12.40
   8  12 -10   -7.10   14.40
 -20   8 -10  -13.40    7.40
  -8 -12  10   -4.60    6.40
  11   9 -10   -4.20   13.90
 -20  11 -10   20.10   18.90
 -11  -9  10    1.00    9.20
  -9  20  10  -10.50   11.70
 -20  14 -10    5.40   15.50
  14   6 -10  -10.00   12.70
  -6  20  10   -0.50   13.00
 -14  -6  10   19.70   12.60
  17   3 -10   11.80   13.60
 -20  17 -10    0.30   19.70
  20 -17  10    0.20    8.80
 -17  -3  10    1.80   11.00
  -3  20  10   -3.00   13.20
 -21   7 -10    4.30   14.80
   7  14 -10  -11.60   14.50
  -7 -14  10    0.40   10.20
  10  11 -10   11.40   19.60
 -21  10 -10   33.00   21.10
 -11  21  10   19.10   15.00
 -10 -11  10   27.20   13.90
  13   8 -10   33.90   20.10
 -21  13 -10    4.50   16.40
 -13  -8  10   28.60   13.60
  -8  21  10   24.70   18.50
  16   5 -10   -4.20   12.90
 -21  16 -10   31.60   36.80
  21 -16  10    0.50   10.40
  -5  21  10   -3.20   14.50
 -16  -5  10   10.70   14.40
  12  10 -10   -2.90   16.20
 -10  22  10   -9.80   13.20
   0  -1 -11   50.39    6.10
  -1   1 -11   46.50    7.50
   0  -1 -11   48.60    7.80
   1   0 -11   63.09    9.30
  -1   1 -11   43.90    8.90
   1  -1  11   47.40    7.90
  -1   0  11   32.00    6.70
   0   1  11   40.90    3.90
   0   1  11   48.30    8.20
   1  -1  11   36.80    6.90
  -2   0 -11 1380.76   95.99
   2  -2 -11 1486.55   96.39
   0   2 -11 1436.16   95.59
  -2   0 -11 1394.36   95.49
   0   2 -11 1334.87   96.89
   2   0  11 1399.06   95.89
   2   0  11 1465.95   94.09
  -2   2  11 1405.86   96.19
   0  -2  11 1459.55   95.69
  -2   2  11 1441.46   91.99
  -2   3 -11  201.58   18.80
  -1  -2 -11  213.08   15.10
  -2   3 -11  257.27   27.70
  -1  -2 -11  203.98   17.30
  -2   3 -11  203.48   16.80
   3  -1 -11  206.28   18.20
  -1  -2 -11  216.18   19.70
  -3   1  11  218.88   16.20
   1   2  11  177.48   17.10
   2  -3  11  188.08   16.90
   1   2  11  173.18   14.40
  -3   1  11  204.18   18.40
   2  -3  11  228.98   21.00
  -1   4 -11  646.64   48.70
  -1   4 -11  615.04   44.00
  -3  -1 -11  629.54   44.80
  -3  -1 -11  645.74   47.10
   4  -3 -11  678.93   46.50
  -3  -1 -11  613.54   43.90
   4  -3 -11  608.54   42.40
  -4   3  11  666.73   43.30
   3   1  11  601.84   43.40
   3   1  11  585.04   44.90
  -4   3  11  642.74   46.40
   1  -4  11  577.14   46.60
   1  -4  11  645.74   44.40
   1  -4  11  601.34   51.59
   1  -3 -11  185.68   16.90
   2   1 -11  202.08   17.50
  -3   2 -11  171.48   20.40
  -3   2 -11  196.88   16.80
   1  -3 -11  197.08   21.40
   2   1 -11  182.68   17.70
  -1   3  11  189.78   17.10
   3  -2  11  190.38   16.80
   3  -2  11  218.28   18.00
  -2  -1  11  198.78   17.60
  -2  -3 -11  322.07   25.10
   5  -2 -11  316.07   23.90
  -3   5 -11  329.97   24.50
   5  -2 -11  312.97   27.00
  -3   5 -11  314.27   38.50
  -3   5 -11  303.97   28.30
  -2  -3 -11  316.67   23.80
  -2  -3 -11  338.27   29.00
  -5   2  11  352.86   28.20
   2   3  11  313.77   25.60
   3  -5  11  319.77   24.60
   2   3  11  316.87   23.40
   3  -5  11  309.87   27.20
   3  -5  11  358.96   32.10
  -5   2  11  313.97   24.30
   2   3  11  290.47   27.00
  -4  -2 -11   55.19   12.60
   6  -4 -11   66.99   12.20
  -2   6 -11   69.99   14.10
  -4  -2 -11   81.59   10.90
  -2   6 -11   70.09    9.30
   6  -4 -11   82.29   10.20
   2  -6  11   78.69    9.80
  -6   4  11   48.80   10.80
   4   2  11   60.99   11.90
   2  -6  11   73.39   13.70
   2  -6  11   40.80   14.60
   4   2  11   68.89    9.70
   4   2  11   73.69   11.30
  -6   4  11   88.19   11.10
   3  -4 -11  608.84   42.00
   1   3 -11  620.94   48.40
  -4   1 -11  640.84   45.00
   3  -4 -11  644.44   45.50
   3  -4 -11  620.64   46.40
   1   3 -11  612.74   44.70
  -4   1 -11  655.53   45.90
   4  -1  11  654.03   44.80
  -1  -3  11  601.44   46.90
   4  -1  11  617.54   45.20
  -3   4  11  629.74   45.60
  -3   4  11  645.64   44.00
  -1  -3  11  581.84   44.60
   0  -4 -11  458.25   37.20
   0  -4 -11  437.36   31.10
   4   0 -11  471.25   35.30
  -4   4 -11  425.66   33.20
  -4   4 -11  410.46   34.80
   0  -4 -11  494.95   34.00
  -4   4 -11  387.56   38.00
   4   0 -11  470.35   35.50
  -4   0  11  478.65   33.10
   4  -4  11  415.96   33.30
   0   4  11  546.85   34.90
  -4   0  11  429.26   35.20
   0   4  11  442.46   35.90
   4  -4  11  469.05   37.10
   7  -3 -11  612.64   45.30
  -3  -4 -11  593.94   50.39
  -3  -4 -11  634.44   45.60
  -4   7 -11  630.34   44.20
  -4   7 -11  634.64   51.89
  -3  -4 -11  626.14   45.20
   7  -3 -11  606.74   48.40
   4  -7  11  673.83   44.90
   3   4  11  616.64   49.20
  -7   3  11  673.93   46.40
   4  -7  11  619.94   54.39
   3   4  11  585.44   45.80
   4  -7  11  645.44   49.50
  -5  -3 -11  192.38   19.90
  -3   8 -11  171.08   25.10
  -5  -3 -11  173.08   24.50
  -3   8 -11  135.19   13.10
   8  -5 -11  176.98   17.70
   8  -5 -11  191.68   26.40
   8  -5 -11  134.09   16.70
  -8   5  11  176.58   19.80
   5   3  11  161.58   19.00
   5   3  11  174.68   18.40
   3  -8  11  150.88   13.80
  -8   5  11  159.38   21.00
   5   3  11  136.49   19.60
   3  -8  11  153.18   29.50
  -5   0 -11 1197.08   87.89
   0   5 -11 1333.27   93.09
  -5   0 -11 1305.87   87.29
   5  -5 -11 1301.77   84.89
   0   5 -11 1194.98   85.19
   5  -5 -11 1201.18   87.29
   5  -5 -11 1309.97   87.69
   5   0  11 1266.97   86.39
  -5   5  11 1309.07   88.29
   0  -5  11 1229.18   85.49
  -5   5  11 1262.47   86.39
   0  -5  11 1325.27   90.89
   5   0  11 1280.67   87.19
  -5   3 -11  348.17   28.50
   3   2 -11  308.57   25.60
   3   2 -11  359.16   29.30
  -5   3 -11  297.47   24.70
   2  -5 -11  303.37   24.90
   2  -5 -11  359.46   25.80
   2  -5 -11  285.87   27.40
   5  -3  11  335.87   25.50
   5  -3  11  274.87   25.80
  -3  -2  11  303.07   26.00
  -3  -2  11  315.77   27.00
  -2   5  11  337.97   27.50
  -2   5  11  292.37   25.10
   6  -1 -11   11.90    4.50
  -5   6 -11   17.40    7.60
  -1  -5 -11   13.20    4.70
   6  -1 -11    1.40    4.40
   6  -1 -11    5.10    4.70
  -1  -5 -11   12.60    3.80
  -5   6 -11    8.50    8.00
  -1  -5 -11    2.50    5.10
   1   5  11   10.60    4.90
  -6   1  11    1.20    4.30
   5  -6  11    7.10    4.00
  -6   1  11    2.40    3.20
   5  -6  11    8.70    6.40
   1   5  11    6.00    5.30
  -5   9 -11  348.07   42.50
   9  -4 -11  408.56   32.10
  -4  -5 -11  397.26   31.50
   9  -4 -11  395.06   30.20
   9  -4 -11  366.66   34.20
  -4  -5 -11  413.06   43.90
   4   5  11  366.36   31.30
   5  -9  11  417.26   29.70
   5  -9  11  363.96   43.40
  -9   4  11  398.36   32.80
   4   5  11  383.56   35.70
   5  -9  11  420.86   48.10
  -9   4  11  400.86   44.90
  10  -6 -11  200.28   23.10
  -6  -4 -11  203.28   23.50
  -6  -4 -11  172.28   27.70
  10  -6 -11  202.78   18.70
  10  -6 -11  237.38   28.20
  -4  10 -11  225.38   33.60
 -10   6  11  248.18   27.30
   4 -10  11  228.88   17.70
   4 -10  11  223.78   31.50
   6   4  11  213.58   20.30
   6   4  11  221.28   26.80
   6   4  11  197.48   23.10
 -10   6  11  212.88   28.30
   7  -6 -11  181.78   17.20
   7  -6 -11  174.28   20.60
  -6  -1 -11  235.48   25.90
  -1   7 -11  196.68   16.20
   7  -6 -11  202.08   22.70
  -1   7 -11  170.38   27.70
  -6  -1 -11  209.68   22.20
   6   1  11  174.48   17.70
   1  -7  11  195.48   16.70
  -7   6  11  194.58   23.50
  -7   6  11  214.48   19.70
   6   1  11  194.68   18.80
   2   4 -11   63.39   10.00
  -6   2 -11   67.59   12.40
   4  -6 -11   76.49   11.30
   2   4 -11   66.09   15.30
   4  -6 -11   75.89   13.50
   6  -2  11   54.39   10.00
  -4   6  11   71.29   12.30
  -2  -4  11   74.89   11.30
  -4   6  11   79.79   13.30
  -2  -4  11   83.19   15.20
   6  -2  11   85.59   12.50
  -4   6  11   84.19   12.30
   5   1 -11    7.50    4.80
  -6   5 -11   14.90    6.10
   1  -6 -11   11.70    4.80
   5   1 -11    1.20    5.00
   1  -6 -11   12.50    8.10
  -6   5 -11    3.60    5.50
  -5  -1  11   10.50    5.40
  -5  -1  11    2.20    4.00
   6  -5  11   -1.20    2.60
   6  -5  11   -3.70    2.90
  -1   6  11   10.50    4.70
  -5  -1  11   10.70    4.50
  -1   6  11    8.00    6.20
  -2  -6 -11   40.30    8.30
  -6   8 -11  100.59   23.00
   8  -2 -11   60.79   10.40
   8  -2 -11   35.70    9.20
   8  -2 -11   74.29   13.60
  -2  -6 -11   31.50   13.00
  -6   8 -11   78.39   15.30
  -2  -6 -11   56.49    9.10
   6  -8  11   53.59   11.90
   2   6  11   66.69   10.80
  -8   2  11   69.59   14.10
  -8   2  11   59.19   10.70
   2   6  11   32.20   10.20
   6  -8  11   61.39    9.20
   6  -8  11   56.69   14.50
  -5  -6 -11    2.20    4.40
  11  -5 -11   -1.00    3.40
  -6  11 -11    4.50    9.50
  11  -5 -11    0.50    4.10
   6 -11  11    5.30    6.60
   6 -11  11    2.00    3.30
 -11   5  11    5.30    5.80
   5   6  11   -3.10    3.50
   5   6  11    7.10    8.30
  -7  -5 -11  205.78   24.90
  12  -7 -11  170.88   22.30
  -5  12 -11  284.87   41.20
  12  -7 -11  194.68   16.10
 -12   7  11  199.28   25.90
   5 -12  11  179.68   15.20
   7   5  11  161.68   25.10
   7   5  11  180.18   22.30
  -7  -2 -11   39.20   11.80
  -7  -2 -11   20.50    7.20
   9  -7 -11   23.60    7.30
   9  -7 -11   30.60    8.00
  -2   9 -11   39.20    5.90
  -2   9 -11   37.30   17.30
   9  -7 -11   25.20    8.80
   2  -9  11   29.20   17.20
   7   2  11   18.50    7.00
   2  -9  11   32.90    6.20
  -9   7  11   46.40   11.20
   7   2  11   34.00    9.60
  -9   7  11   19.80    8.00
   2  -9  11   32.30   12.00
  -7   1 -11  205.98   24.10
   6  -7 -11  212.28   24.10
   6  -7 -11  167.88   17.40
   6  -7 -11  200.98   21.80
   1   6 -11  200.68   17.40
  -7   1 -11  216.08   23.30
   1   6 -11  216.48   30.70
  -1  -6  11  231.58   38.90
  -1  -6  11  200.08   17.80
  -6   7  11  219.38   24.80
  -6   7  11  234.78   24.60
   7  -1  11  174.78   20.80
   7  -1  11  168.78   20.40
   4   3 -11  620.64   50.89
   3  -7 -11  600.84   44.60
   4   3 -11  619.84   46.30
   3  -7 -11  612.04   49.50
   3  -7 -11  623.84   47.70
  -7   4 -11  672.23   50.19
   7  -4  11  613.54   45.60
  -3   7  11  720.43   49.40
   7  -4  11  654.53   47.90
  -4  -3  11  585.34   45.10
  -4  -3  11  552.74   46.10
  -3   7  11  583.54   44.80
  -4  -3  11  607.84   48.30
  -7   7 -11  753.32   61.99
   7   0 -11  736.23   55.39
  -7   7 -11  721.03   55.59
   7   0 -11  713.43   52.09
   0  -7 -11  751.12   59.39
   0  -7 -11  711.33   50.99
  -7   0  11  709.43   52.89
   7  -7  11  654.33   60.69
   7  -7  11  685.23   51.49
   0   7  11  736.93   57.39
  -7   0  11  781.82   57.19
   0   7  11  723.53   51.79
  -3  -7 -11   61.69   11.30
  -7  10 -11   59.19   16.70
  10  -3 -11  104.79   14.70
  -7  10 -11  108.49   27.10
  10  -3 -11   69.19   12.80
   3   7  11   93.09   18.70
   7 -10  11   87.49   16.30
   3   7  11   84.39   12.60
 -10   3  11   91.19   15.10
   7 -10  11   76.79   11.00
  -7  13 -11   23.70   15.00
  -6  -7 -11   16.20    7.30
  13  -6 -11   13.60    7.90
  13  -6 -11    8.80    4.30
 -13   6  11    4.70    7.40
   6   7  11    0.00    7.60
   7 -13  11    2.60    3.80
   6   7  11   16.90    7.10
  -8  -6 -11   96.99   17.40
  -6  14 -11  141.49   30.40
   8   6  11  110.19   17.00
   8   6  11   55.79   17.10
 -14   8  11  105.39   20.70
  -8  -3 -11    1.90    7.50
  11  -8 -11   -3.10    3.50
  -8  -3 -11    1.20    4.40
  11  -8 -11    1.50    4.00
  -3  11 -11   -4.50    8.80
   8   3  11    2.60    4.50
   8   3  11    4.20    5.50
   3 -11  11    2.70    4.70
 -11   8  11   -3.30    3.90
   8   3  11    0.60    5.50
 -11   8  11    2.90    6.50
   0   8 -11  784.12   71.89
  -8   0 -11  674.43   55.89
   8  -8 -11  758.62   56.19
   8  -8 -11  831.32   55.49
   0   8 -11  760.82   51.99
  -8   0 -11  739.23   56.89
   8  -8 -11  753.32   56.09
   0  -8  11  749.33   61.69
   8   0  11  684.23   55.09
  -8   8  11  760.82   57.29
  -8   8  11  823.12   59.19
   0  -8  11  674.13   52.19
   3   5 -11  175.18   19.20
   3   5 -11  149.88   24.90
  -8   3 -11  179.88   19.60
  -8   3 -11  138.09   20.50
   5  -8 -11  191.18   21.20
   5  -8 -11  150.48   21.90
   5  -8 -11  155.88   18.30
   8  -3  11  130.79   18.30
   8  -3  11  209.68   21.70
  -3  -5  11  130.59   24.10
  -5   8  11  196.58   20.60
  -3  -5  11  174.18   20.00
  -5   8  11  113.39   18.40
   2  -8 -11   36.00   12.50
  -8   6 -11   72.09   11.90
   2  -8 -11   84.99   11.10
  -8   6 -11   67.79   15.60
   2  -8 -11   58.39   15.40
   6   2 -11   73.99   12.80
   6   2 -11   72.79   15.90
  -6  -2  11   66.59   13.20
  -6  -2  11   39.00   10.50
   8  -6  11   46.30   11.40
  -2   8  11   59.79   13.90
  -2   8  11   65.29   10.60
   8  -6  11   71.19   11.50
  -6  -2  11   62.79   11.20
  -1  -8 -11  282.07   22.50
   9  -1 -11  313.17   28.70
   9  -1 -11  258.27   24.40
   9  -1 -11  272.97   30.60
  -8   9 -11  228.48   36.50
  -1  -8 -11  284.47   23.40
  -1  -8 -11  307.07   42.30
  -8   9 -11  274.17   32.80
   8  -9  11  247.58   33.00
   1   8  11  285.37   23.50
   8  -9  11  252.37   24.90
   1   8  11  252.47   32.90
  -9   1  11  263.17   25.30
   8  -9  11  255.27   22.80
  12  -4 -11   12.70    6.50
  -8  12 -11   -3.00    9.90
  -4  -8 -11   -3.10    3.60
  -8  12 -11   -9.20    8.30
   8 -12  11    4.70    4.10
   4   8  11   15.00    8.60
   8 -12  11    3.40    7.00
 -12   4  11    2.60    6.60
   4   8  11    6.30    5.30
  -8  15 -11   49.00   19.90
  -7  -8 -11   78.99   15.50
 -15   7  11   54.79   16.20
   7   8  11   90.19   21.30
   8 -15  11   74.19    9.30
   7   8  11   60.89   13.50
  -9  -7 -11   30.10   11.00
  -7  16 -11   46.10   20.30
   9   7  11   32.90   13.60
 -16   9  11    8.50   10.30
  -4  13 -11   33.40   16.60
  -9  -4 -11   16.90    7.80
  13  -9 -11   32.70    8.30
 -13   9  11   12.80    9.40
   9   4  11   13.30    6.90
   9   4  11   21.50    9.90
  10  -9 -11  356.76   32.70
  -1  10 -11  390.36   27.90
  10  -9 -11  417.26   35.30
  10  -9 -11  358.26   33.80
  -9  -1 -11  384.36   34.40
  -9  -1 -11  425.46   36.90
  -1  10 -11  420.66   51.29
   9   1  11  399.06   33.60
   9   1  11  344.47   32.50
 -10   9  11  366.96   41.20
   1 -10  11  368.76   28.50
  -9   2 -11   21.00    8.50
  -9   2 -11   22.90    8.30
   7  -9 -11   41.40    9.90
   7  -9 -11   27.10   10.10
   2   7 -11   29.10    7.10
   7  -9 -11   27.10    7.80
   2   7 -11    7.20   13.00
  -7   9  11   30.50    9.00
   9  -2  11   26.40    7.90
  -7   9  11   37.90    9.60
  -2  -7  11   30.80    8.00
   9  -2  11   31.80   10.20
  -7   9  11   29.30   11.40
  -2  -7  11   43.30   13.90
   5   4 -11  384.26   32.70
   4  -9 -11  393.26   42.90
   5   4 -11  381.16   43.60
   4  -9 -11  385.46   30.60
  -9   5 -11  404.56   36.90
   4  -9 -11  368.96   35.30
  -5  -4  11  391.26   43.20
   9  -5  11  382.56   33.90
  -5  -4  11  390.46   33.70
   9  -5  11  405.56   32.40
  -4   9  11  392.96   31.30
  -4   9  11  491.95   37.40
  -5  -4  11  359.96   32.00
  -9   8 -11  321.97   28.70
   8   1 -11  330.87   34.70
   1  -9 -11  279.77   23.20
   1  -9 -11  303.67   38.40
  -9   8 -11  234.68   34.90
   8   1 -11  308.97   35.60
   9  -8  11  349.47   37.20
   9  -8  11  281.17   25.00
  -8  -1  11  273.37   26.10
  -8  -1  11  273.37   26.30
  -1   9  11  275.17   35.00
  -1   9  11  291.67   24.00
  -2  -9 -11  243.38   24.50
  11  -2 -11  304.17   31.80
  -9  11 -11  338.67   39.20
  -9  11 -11  246.78   42.10
   9 -11  11  277.77   24.10
   9 -11  11  316.97   28.70
 -11   2  11  287.47   31.80
   2   9  11  282.87   36.10
   2   9  11  277.77   24.60
  -9  14 -11   41.70   17.70
  -5  -9 -11   38.10   11.20
 -14   5  11   34.30   12.70
   9 -14  11   66.79   10.00
   5   9  11   29.60   13.80
  -9  17 -11   34.00   18.80
  -8  -9 -11   48.40   13.80
   8   9  11   39.40   17.70
   8   9  11   47.50   13.00
 -17   8  11   32.30   14.20
 -10  -8 -11    2.30    7.20
  -8  18 -11   -7.20   14.50
  10   8  11    9.90   11.80
 -18  10  11   -8.20    7.50
  10   8  11   -1.70    7.40
 -10  -5 -11   40.10   12.50
  -5  15 -11   29.90   20.30
  10   5  11   23.90   11.90
 -15  10  11   70.29   19.00
  10   5  11   48.80   12.20
  -2  12 -11  378.96   27.00
 -10  -2 -11  423.46   37.30
 -10  -2 -11  416.66   45.30
  12 -10 -11  423.36   34.40
  12 -10 -11  447.36   36.40
  -2  12 -11  389.76   53.39
  10   2  11  393.66   35.40
 -12  10  11  382.36   44.40
  10   2  11  343.07   40.10
   9 -10 -11  427.76   33.60
   9 -10 -11  399.36   35.00
 -10   1 -11  341.87   32.90
   1   9 -11  299.07   43.80
   9 -10 -11  400.46   33.10
 -10   1 -11  354.26   34.10
   1   9 -11  351.86   28.40
  -9  10  11  386.36   34.10
  -9  10  11  328.77   31.20
  -9  10  11  394.56   43.70
  -1  -9  11  396.76   30.00
  10  -1  11  370.26   32.70
   4   6 -11  217.08   21.10
   6 -10 -11  202.38   20.00
 -10   4 -11  289.87   32.30
   6 -10 -11  258.37   28.50
 -10   4 -11  230.38   23.80
   4   6 -11  204.38   41.50
   6 -10 -11  240.88   31.50
  10  -4  11  207.28   26.00
  -6  10  11  224.28   21.30
  -4  -6  11  214.58   24.90
  -6  10  11  191.98   25.30
  -4  -6  11  231.38   31.50
  10  -4  11  217.88   25.50
   3 -10 -11  102.69   21.20
   7   3 -11   94.39   20.80
 -10   7 -11   73.69   12.80
 -10   7 -11   64.79   16.30
   7   3 -11   90.89   15.40
   3 -10 -11   73.19   10.90
   3 -10 -11   78.39   18.70
  -3  10  11  100.79   13.00
  -7  -3  11  107.79   16.20
  -3  10  11   68.99   15.60
  -7  -3  11   94.99   19.20
  10  -7  11   92.49   15.70
   0 -10 -11    2.70    3.40
 -10  10 -11    2.50    9.30
  10   0 -11   11.00    8.70
 -10  10 -11    4.90    8.40
   0  10  11   -0.90    3.40
   0  10  11    1.90    8.10
 -10   0  11    2.60    4.50
 -10   0  11    5.70    6.00
  10 -10  11    2.00    3.90
 -10  13 -11   32.10   15.30
  13  -3 -11   73.09   13.70
 -10  13 -11   47.90   22.60
  -3 -10 -11   69.29   13.70
   3  10  11   40.40    9.90
   3  10  11   98.09   21.50
  10 -13  11   67.29   15.90
  10 -13  11   35.10    8.50
 -13   3  11   68.59   16.30
  -6 -10 -11   14.20    7.90
 -10  16 -11   26.10   16.10
   6  10  11   30.00    9.60
 -16   6  11   20.60   11.30
  10 -16  11    3.40    4.80
   6  10  11    1.60   12.40
 -10  19 -11   49.70   24.10
  -9 -10 -11   51.49   16.40
   9  10  11  103.89   25.60
   9  10  11   45.80   13.90
 -19   9  11   91.09   24.40
  -9  20 -11   -3.20   15.80
 -11  -9 -11   -0.40    8.80
 -20  11  11   -8.00    9.00
  11   9  11    2.10   12.60
  11   9  11    1.90    8.40
 -11  -6 -11   11.90    9.90
  11   6  11   21.70   10.30
  11   6  11   15.90   12.50
 -17  11  11   18.70   13.10
 -11  -3 -11  144.29   23.40
  -3  14 -11   51.09   23.90
  14 -11 -11  157.18   19.10
  11   3  11  107.79   20.00
 -14  11  11  136.89   26.70
  11   3  11  148.69   22.70
  11 -11 -11   19.20    9.70
 -11   0 -11   28.40   11.30
  11 -11 -11   25.70    9.00
 -11   0 -11   38.60   11.40
   0  11 -11   33.40    6.10
   0  11 -11   31.20   14.80
  11   0  11   45.20   11.50
   8 -11 -11    5.80    6.40
   3   8 -11   -1.10    9.20
   8 -11 -11    0.00    8.60
 -11   3 -11    8.10    6.60
   8 -11 -11    0.80    4.30
   3   8 -11    7.90    5.20
 -11   3 -11   -3.30    3.80
  -8  11  11    6.40    8.30
  -8  11  11   10.30    6.40
  11  -3  11    5.00    5.20
  -8  11  11    5.90    6.30
   5 -11 -11   -3.20    3.40
 -11   6 -11    4.80    7.50
   6   5 -11    7.60   11.20
   5 -11 -11   -7.00    6.80
   5 -11 -11   11.00    9.00
 -11   6 -11    3.10    4.60
   6   5 -11   -1.20    6.00
  -6  -5  11    4.30    4.90
  -6  -5  11    1.70    7.00
  -5  11  11   -0.10    3.70
  -5  11  11   -8.00    4.90
  11  -6  11    5.30    4.80
   9   2 -11  322.27   39.50
   2 -11 -11  253.97   23.20
 -11   9 -11  245.88   38.40
 -11   9 -11  300.77   33.10
  -9  -2  11  282.57   35.20
  11  -9  11  327.47   27.30
  -2  11  11  322.37   25.10
  -2  11  11  361.76   42.10
  -9  -2  11  296.37   32.70
  12  -1 -11   12.40    9.10
 -11  12 -11    7.10   11.50
  -1 -11 -11    1.20    4.80
 -11  12 -11   -0.40   10.60
 -12   1  11   22.30    9.30
   1  11  11    4.20    4.70
  11 -12  11   12.50    6.10
   1  11  11   14.90   11.70
  -4 -11 -11   13.10    7.90
 -11  15 -11   -6.40   11.20
 -11  15 -11    1.40   11.00
  15  -4 -11    1.30    5.50
  11 -15  11    1.90    4.50
 -15   4  11    2.90    8.50
   4  11  11   -0.70    9.30
   4  11  11   29.10    8.80
  -7 -11 -11    1.50    8.50
 -11  18 -11   10.60   15.20
 -18   7  11  -12.70    7.10
  11 -18  11    0.70    4.80
  11 -18  11   14.40    5.40
   7  11  11   -2.30    5.90
   7  11  11   -2.10    9.90
 -10 -11 -11   17.10   13.50
 -11  21 -11    4.50   19.40
  10  11  11   30.80   12.10
  10  11  11   -5.90   12.50
 -21  10  11   30.00   19.10
  -7  19 -11    4.10   17.30
 -12  -7 -11   17.00   10.90
 -19  12  11   28.90   16.80
  12   7  11   18.00   14.60
  -4  16 -11  116.79   44.40
 -12  -4 -11   55.79   16.00
  12   4  11   67.49   15.60
  12   4  11   31.70   13.40
 -16  12  11   82.29   22.40
 -12  -1 -11   22.60   13.10
  -1  13 -11   17.20   18.10
  13 -12 -11   32.70   11.90
 -12  -1 -11   34.20   12.20
  12   1  11   27.10    9.70
 -13  12  11   18.50   13.30
 -12   2 -11  376.66   42.60
 -12   2 -11  423.46   35.90
   2  10 -11  391.56   30.70
  10 -12 -11  375.06   34.00
  10 -12 -11  430.06   37.00
   2  10 -11  335.47   48.70
 -10  12  11  425.76   35.50
 -10  12  11  355.76   35.20
 -12   5 -11  143.19   19.10
   7 -12 -11  184.38   30.10
   5   7 -11  146.49   28.50
   7 -12 -11  191.08   18.20
 -12   5 -11  147.69   25.60
   7 -12 -11  249.68   33.50
   5   7 -11  196.18   22.70
  -5  -7  11  154.28   21.40
  -7  12  11  219.58   23.30
  -7  12  11  168.98   24.40
   4 -12 -11   16.00   11.00
 -12   8 -11    7.50    9.40
   8   4 -11   -1.10    9.30
   4 -12 -11    6.40    4.10
 -12   8 -11    6.80    6.40
   8   4 -11   -3.00    5.00
  -8  -4  11   17.00   10.00
  -8  -4  11    0.50    5.10
  12  -8  11    8.20    6.80
  -4  12  11    6.30    8.60
  -4  12  11    9.80    5.00
  11   1 -11   -0.60    7.90
 -12  11 -11   17.30   14.70
 -12  11 -11    5.70    8.40
  -1  12  11   -2.90    8.50
  12 -11  11   22.60    8.10
 -11  -1  11   13.60    6.50
  -1  12  11    4.30    4.70
 -11  -1  11   11.60    7.60
  -2 -12 -11   65.79   13.40
 -12  14 -11   36.70   16.10
  14  -2 -11   37.90   12.10
 -12  14 -11   66.49   26.70
   2  12  11   47.90   10.20
   2  12  11   28.50   15.90
  12 -14  11   47.00   10.40
 -14   2  11   38.80   13.40
 -12  17 -11  136.09   29.00
  -5 -12 -11  105.69   19.80
  12 -17  11  103.59   17.20
   5  12  11  141.09   19.20
   5  12  11  137.79   30.50
 -17   5  11  153.88   37.30
  12 -17  11  107.59   15.20
  -8 -12 -11    3.30    8.90
 -12  20 -11    1.60   15.20
 -20   8  11   28.20   16.80
   8  12  11   27.40   18.40
   8  12  11   10.70    8.10
 -13  -8 -11    6.00   10.30
  -8  21 -11  -18.00   13.30
  13   8  11   15.30   15.60
  13   8  11  -10.10    7.20
 -21  13  11    5.00   14.20
  -5  18 -11   24.00   19.90
 -13  -5 -11   19.90   11.70
 -18  13  11   -6.60   12.30
  13   5  11    5.80    9.80
  13   5  11    9.90   10.00
  15 -13 -11    0.30    7.70
 -13  -2 -11    3.80    9.00
  -2  15 -11   38.80   19.70
  13   2  11    2.70    8.10
 -15  13  11    4.50   11.90
  13   2  11    7.60    8.70
   1  12 -11   37.20   19.70
 -13   1 -11   19.00   11.10
  12 -13 -11    3.90   10.10
   1  12 -11   27.70    6.20
 -13   1 -11   28.40   12.60
 -12  13  11   11.70   10.60
 -12  13  11   26.90    9.40
  13  -1  11   44.60   12.10
   4   9 -11   24.30    7.70
   9 -13 -11   11.50   11.30
 -13   4 -11   11.40    8.60
   4   9 -11   34.30   16.60
   9 -13 -11   14.20    9.30
 -13   4 -11   23.10    8.50
  -9  13  11   32.30   11.60
  -9  13  11   19.60    8.10
   6 -13 -11    0.00    7.60
 -13   7 -11    7.00    7.70
   7   6 -11    7.80   11.70
 -13   7 -11   14.80    5.70
 -13   7 -11    5.40    4.90
   6 -13 -11    0.70    4.00
   7   6 -11   14.20    7.60
  -6  13  11    1.60    5.10
  -6  13  11    2.70    8.30
  -7  -6  11   11.40    7.50
  10   3 -11   62.29   21.50
 -13  10 -11   34.40   15.50
   3 -13 -11   51.59    8.60
 -13  10 -11   39.70   12.20
   3 -13 -11   74.19   24.90
 -10  -3  11   49.30   14.20
 -10  -3  11   37.70   11.50
  -3  13  11   26.20   13.40
  13 -10  11   57.19   13.00
  -3  13  11   59.09   10.40
 -13  13 -11   32.10   20.10
 -13  13 -11   39.50   13.80
  13   0 -11   36.70   13.90
   0  13  11   32.90   16.00
   0  13  11   25.60    7.70
 -13   0  11   43.00   13.40
  13 -13  11   43.80   10.80
 -13  16 -11    5.40   14.20
  16  -3 -11    0.00    5.60
  -3 -13 -11   10.70    7.40
 -13  16 -11    3.30   14.50
 -16   3  11    4.90    8.30
   3  13  11    1.70   12.60
   3  13  11   -3.60    4.90
  -6 -13 -11   15.30   10.70
 -13  19 -11   47.90   20.10
 -19   6  11   29.40   15.50
  13 -19  11   35.00    8.70
   6  13  11   32.80   18.10
  13 -19  11   54.19   11.90
   6  13  11   43.60   11.50
 -14  -6 -11   19.20   12.30
  -6  20 -11   19.90   20.30
  14   6  11    3.00    9.30
 -20  14  11   -2.60   12.90
 -14  -3 -11    4.00    9.80
  -3  17 -11  -13.90   12.80
 -17  14  11   -7.20   10.30
  14   3  11    6.70   10.10
  14   3  11    9.00    9.30
 -14   0 -11  121.89   23.90
 -14   0 -11  141.79   24.90
   0  14 -11   76.89   29.60
  14 -14 -11  167.18   25.40
 -14  14  11  117.09   28.50
  14   0  11  161.48   25.00
  11 -14 -11  182.28   22.50
   3  11 -11  130.89   17.10
  11 -14 -11  181.98   29.90
   3  11 -11  147.69   34.10
 -14   3 -11  149.49   21.60
 -14   3 -11  133.59   26.10
 -11  14  11  161.28   33.10
 -11  14  11  133.59   21.40
 -14   6 -11  108.09   14.40
 -14   6 -11   96.89   22.30
   8 -14 -11   88.39   13.60
 -14   6 -11   70.69   11.30
   6   8 -11   46.20   21.20
   6   8 -11  108.89   17.50
  -6  -8  11   73.69   15.60
  -8  14  11  109.09   16.40
  -8  14  11   42.30   14.30
   9   5 -11   67.69   20.60
 -14   9 -11   70.29   13.40
   5 -14 -11   69.39   10.40
 -14   9 -11   50.29   18.80
  -5  14  11   55.19   10.40
  -5  14  11   64.19   19.60
  -9  -5  11   34.40   12.40
 -14  12 -11   53.39   20.40
 -14  12 -11   64.39   15.60
  -2  14  11   72.49   21.20
  -2  14  11   42.50    8.90
 -12  -2  11   40.40   12.40
 -12  -2  11   27.80   11.50
  14 -12  11   25.40    9.70
 -14  15 -11   78.99   29.40
  15  -1 -11   88.69   17.50
  -1 -14 -11   95.59   17.10
 -14  15 -11   67.79   20.10
   1  14  11   70.49   12.20
 -15   1  11   84.09   19.60
   1  14  11   81.99   24.80
  14 -15  11   86.59   15.30
 -14  18 -11   -4.90   13.50
  -4 -14 -11    8.00   10.00
 -14  18 -11   37.40   18.20
   4  14  11   -9.10   11.40
  14 -18  11   17.30   10.10
  14 -18  11   13.90   10.00
 -18   4  11   20.60   13.10
 -14  21 -11   52.09   24.50
  -7 -14 -11   35.10   15.00
 -21   7  11   27.60   17.40
   7  14  11    9.40   16.60
   7  14  11   30.60   11.40
 -15  -4 -11   -1.50    8.20
  -4  19 -11   63.79   30.00
  15   4  11   11.80    9.90
 -19  15  11   21.70   18.10
  15   4  11   -3.50    8.40
 -15  -1 -11   16.30   11.50
  -1  16 -11   -2.90   15.20
  16 -15 -11   18.20   11.60
 -16  15  11    3.90   11.60
  15   1  11    9.00    9.20
   2  13 -11    8.80    4.70
 -15   2 -11   -3.30    8.60
   2  13 -11   -2.70   12.90
 -15   2 -11   -3.20    7.80
  13 -15 -11   -0.30   11.00
 -13  15  11   -3.60    8.00
 -13  15  11    2.80   11.00
  10 -15 -11   44.30   10.60
 -15   5 -11   14.50   11.70
 -15   5 -11   52.69   11.90
   5  10 -11   30.40   17.40
  -5 -10  11   66.69   15.50
 -10  15  11   88.19   18.40
 -15   8 -11   71.09   20.80
   7 -15 -11   68.69   11.20
 -15   8 -11   58.19   11.40
   8   7 -11   91.39   25.00
 -15   8 -11   85.79   12.20
  -8  -7  11   96.99   18.20
  -7  15  11   76.09   13.30
  -7  15  11   94.09   22.00
 -15  11 -11   16.10    9.90
 -15  11 -11    5.60   11.30
   4 -15 -11   11.30    4.20
  11   4 -11   -0.10   11.10
  -4  15  11    3.80    4.50
  15 -11  11    4.70    6.40
  -4  15  11   25.50   14.70
 -11  -4  11    2.60    7.20
 -15  14 -11   69.79   26.00
 -15  14 -11   85.79   20.00
  14   1 -11   81.99   22.60
  15 -14  11   68.69   14.60
 -14  -1  11  111.59   24.70
  -1  15  11   59.89   21.00
  -1  15  11  106.29   13.20
 -14  -1  11   83.09   16.10
  -2 -15 -11   85.29   17.40
  17  -2 -11   64.29   13.50
 -15  17 -11   65.99   20.00
 -15  17 -11  109.89   35.10
  15 -17  11   78.69   14.10
 -17   2  11   17.90   12.60
   2  15  11   45.90   10.40
   2  15  11   45.30   20.20
 -15  20 -11  -11.30   12.70
  -5 -15 -11   -4.30    7.50
   5  15  11   14.30    8.90
   5  15  11    2.90   16.30
 -20   5  11   10.30   13.20
 -16  -5 -11    9.30   13.00
  -5  21 -11    0.20   18.30
 -21  16  11   17.10   17.50
  16   5  11   17.40   12.40
  16   5  11   -1.10   12.00
 -16  -2 -11   -4.60    9.50
  -2  18 -11    8.90   17.40
  18 -16 -11    1.30    8.60
 -18  16  11   16.50   17.50
  16   2  11    4.70    9.20
 -16   1 -11   16.90   12.70
  15 -16 -11    5.50   12.60
 -16   1 -11    9.90   12.60
   1  15 -11   34.10   23.30
 -15  16  11   15.90   16.10
  16  -1  11   26.10   12.50
   4  12 -11   44.90    9.90
 -16   4 -11   56.49   13.70
   4  12 -11   78.79   30.30
 -12  16  11   41.30   20.90
 -12  16  11   36.30   13.70
 -16   7 -11   18.40    6.60
   9 -16 -11   27.50    8.30
 -16   7 -11   23.70    7.90
 -16   7 -11   14.00   10.90
   7   9 -11   47.00   21.30
  -7  -9  11   32.50   11.20
  -9  16  11   12.70   11.20
 -16  10 -11    5.00    7.10
 -16  10 -11   29.10   16.80
 -16  10 -11    8.80    5.60
   6 -16 -11   13.70    5.10
  10   6 -11  -13.40   10.70
 -10  -6  11    8.20    8.90
  -6  16  11   10.90    6.10
  -6  16  11    8.60   12.80
  13   3 -11  -12.60    9.00
 -16  13 -11   -7.50    8.00
 -16  13 -11   -2.50    9.40
 -13  -3  11    7.00    9.70
  -3  16  11    8.40    4.50
  -3  16  11   29.70   17.50
  16 -13  11   -0.40    6.50
  16   0 -11    5.90   10.60
 -16  16 -11  -12.10   11.30
 -16  16 -11   25.50   14.50
   0 -16 -11   -2.70    5.80
  16 -16  11  -10.10    4.50
   0  16  11   16.70   14.60
 -16   0  11  -15.20    5.60
   0  16  11   -7.50    3.70
  -3 -16 -11   -2.20    6.70
 -16  19 -11   28.10   25.50
 -16  19 -11   32.00   17.90
 -19   3  11   23.50   15.00
   3  16  11   23.60    8.30
  16 -19  11   29.10   10.80
   3  16  11   -1.30   15.60
 -17  -3 -11   20.80   15.00
  -3  20 -11  -13.40   17.90
  17   3  11    2.50   10.70
 -20  17  11   -0.70   17.00
 -17   0 -11    8.60   11.40
   0  17 -11    5.20   19.00
 -17  17  11   10.30   15.50
  17   0  11    4.50   10.40
 -17   3 -11    8.50    9.80
   3  14 -11   -3.20   13.40
 -17   3 -11    2.40   10.70
   3  14 -11    0.90    4.90
 -14  17  11    0.40    8.30
 -14  17  11   -1.00   14.70
   6  11 -11   28.20   10.30
 -17   6 -11   11.60   11.90
 -17   6 -11   21.10    6.40
  11 -17 -11   13.20    7.60
 -17   6 -11   23.80    9.30
  -6 -11  11   13.80    8.90
 -11  17  11   17.90   11.80
   8 -17 -11   63.99   10.30
 -17   9 -11   47.50   20.20
   9   8 -11   54.39   21.00
  -8  17  11   38.20   16.50
  -9  -8  11   24.40   11.60
 -17  12 -11   90.99   27.00
 -17  12 -11  119.39   16.40
  12   5 -11   53.59   20.80
  -5  17  11   86.99   11.70
 -12  -5  11  105.09   22.80
  -5  17  11  131.49   29.50
  17 -12  11  102.29   19.60
 -17  15 -11   99.79   19.40
 -17  15 -11   34.10   24.30
  15   2 -11   96.99   22.10
 -15  -2  11   68.39   18.50
  -2  17  11   48.50   20.10
  17 -15  11   84.19   17.60
  -2  17  11   53.89    8.70
  -1 -17 -11   -2.00    7.90
 -17  18 -11   16.00   19.60
  18  -1 -11   -6.50    8.20
 -17  18 -11   -3.60   12.60
   1  17  11   21.30   19.30
   1  17  11    4.40    5.30
 -18   1  11   25.70   14.80
  17 -18  11    2.30    7.40
 -18  -1 -11    6.50   12.00
  -1  19 -11   21.80   26.80
 -19  18  11   13.10   18.80
  18   1  11    3.80    9.80
 -18   2 -11    7.60   21.30
 -18   2 -11   -9.00    6.70
   2  16 -11   -0.40   17.60
 -16  18  11   -8.50   14.40
  18  -2  11    8.60   10.10
 -18   5 -11    1.00   11.30
   5  13 -11   -6.30   13.20
 -18   5 -11    4.40    8.20
   5  13 -11    1.80    7.40
  -5 -13  11   -1.60    6.90
 -13  18  11   13.90   11.10
  10 -18 -11    1.20    5.40
   8  10 -11  -11.90   24.20
 -18   8 -11    5.00   10.70
 -10  18  11   20.00   13.70
  -8 -10  11   14.30   10.30
   7 -18 -11   -3.30    3.10
  11   7 -11   17.00   16.40
 -18  11 -11    5.90   11.20
 -11  -7  11    1.80    7.40
  -7  18  11    6.50   14.20
  14   4 -11   11.30   13.40
 -18  14 -11   19.30    9.70
 -18  14 -11   25.80   21.60
  18 -14  11    7.20   13.10
 -14  -4  11    7.10   10.10
  -4  18  11    1.20   11.00
 -18  17 -11   11.40   11.30
  17   1 -11    5.50   11.20
 -18  17 -11   -3.40   13.90
 -17  -1  11   -9.00    7.50
  -1  18  11   16.50   18.00
  18 -17  11   16.10    9.90
 -19   1 -11   -9.90    9.40
   1  18 -11    3.50   19.50
 -18  19  11    5.90   18.80
  19  -1  11  -11.00    8.40
   4  15 -11    1.10   16.80
 -19   4 -11   11.70   12.70
  -4 -15  11   -1.40    8.80
 -15  19  11   -0.10   10.10
  12 -19 -11   11.10    7.50
 -19   7 -11   39.40   19.60
   7  12 -11   21.90   21.00
 -12  19  11   15.10   12.60
  -7 -12  11    3.00    9.10
   9 -19 -11   57.39    9.20
  10   9 -11   47.70   22.70
 -19  10 -11   52.09   21.60
  -9  19  11   52.19   20.30
 -10  -9  11   91.29   20.70
 -19  13 -11   48.20   21.10
  13   6 -11   67.39   21.70
 -13  -6  11    8.90   10.80
  19 -13  11   56.79   15.80
  -6  19  11   56.69   22.90
  16   3 -11   34.00   17.60
 -19  16 -11   22.10   23.20
 -19  16 -11   51.59   13.60
  -3  19  11    9.60   17.70
  19 -16  11   36.00   13.70
 -16  -3  11   10.20   11.90
 -19  19 -11   12.60   14.50
   0 -19 -11    4.80    9.30
 -19   0  11   14.80   13.10
  19 -19  11   14.90   10.60
 -20   3 -11   22.10   16.50
   3  17 -11   20.80   20.70
  20  -3  11    4.50   12.20
  -3 -17  11    7.00   10.70
 -17  20  11    6.10   20.40
   6  14 -11  -11.40   13.80
 -20   6 -11    5.10   13.20
  -6 -14  11    3.10   10.10
 -14  20  11   13.60   12.90
 -20   9 -11    8.00   12.30
   9  11 -11  -12.50   15.50
 -11  20  11    0.60   12.70
  -9 -11  11    8.40   10.20
  12   8 -11   13.00   17.40
 -20  12 -11   10.60   16.70
 -12  -8  11    0.70    8.90
  -8  20  11   26.90   17.50
 -20  15 -11   -8.70   14.00
  15   5 -11   10.00   16.10
  -5  20  11    5.80   15.50
  20 -15  11   21.80   11.50
 -15  -5  11    9.80   10.90
 -21   5 -11   -6.00   14.80
   5  16 -11    9.40   21.20
 -16  21  11   18.00   14.10
 -21   8 -11    0.40   13.40
   8  13 -11   -8.00   14.10
 -13  21  11   -0.20   13.20
  -8 -13  11    4.00    9.60
 -21  11 -11   31.30   19.90
  11  10 -11   11.90   19.20
 -10  21  11   31.00   18.80
 -11 -10  11   16.00   13.20
 -21  14 -11   18.40   20.00
  14   7 -11   23.30   18.50
  -7  21  11   23.50   19.20
  21 -14  11   35.90   15.40
 -14  -7  11   24.20   14.90
   0   0 -12 2047.50  137.99
   0   0  12 2098.39  136.49
   0   0  12 2088.69  138.09
  -1   2 -12  190.78   17.50
  -1  -1 -12  219.18   18.20
  -1  -1 -12  213.18   15.90
   2  -1 -12  185.48   17.90
  -2   1  12  207.18   14.90
   1   1  12  217.68   15.10
   1   1  12  209.68   18.20
  -2   1  12  187.98   18.20
   1  -2  12  209.28   18.00
   1  -2  12  216.68   20.40
   1   1 -12  214.58   18.60
   1  -2 -12  219.68   18.70
  -2   1 -12  214.98   18.30
  -2   1 -12  206.68   19.20
  -1  -1  12  217.88   18.80
   2  -1  12  208.58   17.60
   2  -1  12  206.28   18.40
  -1   2  12  217.88   18.80
  -2  -2 -12 1464.65  100.19
  -2   4 -12 1439.06  102.99
  -2   4 -12 1462.25   99.59
  -2  -2 -12 1480.65  102.89
   4  -2 -12 1521.55   97.89
   4  -2 -12 1511.55  101.89
  -2  -2 -12 1470.95   98.39
  -4   2  12 1519.05   98.29
   2  -4  12 1467.95   99.99
   2   2  12 1477.05   97.89
   2   2  12 1498.95  100.89
  -4   2  12 1491.65  102.09
   2  -4  12 1541.95  106.59
   0   3 -12  250.37   20.10
   3  -3 -12  225.98   16.60
   3  -3 -12  234.78   20.70
  -3   0 -12  250.37   19.90
  -3   0 -12  261.57   20.50
   0   3 -12  286.27   23.70
  -3   3  12  270.37   21.50
  -3   3  12  208.18   17.20
   0  -3  12  242.88   20.10
   3   0  12  250.47   20.60
   3   0  12  241.68   19.00
  -3   3 -12  725.83   49.50
   0  -3 -12  676.23   52.09
   0  -3 -12  721.73   46.40
   3   0 -12  674.93   50.49
   0  -3 -12  717.43   49.99
  -3   3 -12  690.03   54.19
   0   3  12  658.33   49.90
   3  -3  12  741.53   50.09
  -3   0  12  700.13   48.00
   3  -3  12  685.83   51.89
  -3   0  12  675.93   50.89
  -3   6 -12    1.80    5.70
  -3  -3 -12   -3.90    4.60
  -3  -3 -12    0.70    3.30
   6  -3 -12   -1.70    3.00
  -3   6 -12   -1.60    2.30
  -3  -3 -12    1.80    2.60
   6  -3 -12    1.40    2.50
  -6   3  12    4.90    3.20
   3   3  12    2.80    2.50
   3  -6  12   -1.00    4.20
  -6   3  12    8.50    5.50
   3   3  12   -3.80    3.20
   3  -6  12    5.60    7.50
   3   3  12    4.40    5.30
   3  -6  12    0.70    2.90
  -1   5 -12  883.11   65.69
  -1   5 -12  815.42   58.89
  -4  -1 -12  853.31   59.69
  -4  -1 -12  779.52   61.89
   5  -4 -12  839.42   61.49
  -4  -1 -12  881.51   60.29
   4   1  12  877.21   59.19
   1  -5  12  896.21   59.59
   1  -5  12  887.01   63.59
  -5   4  12  850.91   61.99
   4   1  12  854.91   60.69
  -5   4  12  869.71   58.89
   1  -5  12  773.62   68.39
  -4   2 -12 1401.06  101.09
   2  -4 -12 1519.05   99.89
   2   2 -12 1458.35   99.79
  -4   2 -12 1468.95   99.29
   2  -4 -12 1443.16  101.49
   2   2 -12 1407.86  101.99
   2  -4 -12 1524.55   95.99
  -2   4  12 1535.55  100.09
   4  -2  12 1514.95   99.89
  -2  -2  12 1428.86   99.99
   4  -2  12 1442.46   99.59
   5  -1 -12   20.70    4.80
   5  -1 -12   15.30    6.30
  -1  -4 -12   10.00    6.90
   5  -1 -12   12.30    5.20
  -1  -4 -12    8.10    3.90
  -4   5 -12   15.00    6.50
  -4   5 -12   19.70    9.60
  -1  -4 -12   18.40    4.10
  -4   5 -12   25.00    5.70
  -5   1  12   17.60    4.90
  -5   1  12   20.20    7.10
   1   4  12   18.70    6.00
   4  -5  12   17.10    8.30
   4  -5  12   22.30    5.80
   1   4  12   20.60    7.20
  -4   8 -12   13.70    4.50
  -4   8 -12   16.60   10.60
   8  -4 -12   11.30    5.10
   8  -4 -12    8.90    5.80
  -4  -4 -12   17.80    5.80
   4   4  12   19.10    8.40
  -8   4  12   23.20    8.70
   4   4  12   11.80    5.40
   4  -8  12   13.60    4.90
  -8   4  12   13.00    5.50
   4  -8  12    2.80    6.80
   4   4  12   21.50    5.50
   7  -5 -12  323.07   27.10
   7  -5 -12  359.26   26.60
  -5  -2 -12  361.26   31.40
   7  -5 -12  311.07   28.90
  -5  -2 -12  310.07   27.00
  -2   7 -12  341.27   25.50
  -2   7 -12  283.07   35.90
   5   2  12  349.67   28.20
   2  -7  12  393.96   47.20
  -7   5  12  340.37   30.30
   2  -7  12  378.26   40.90
   2  -7  12  327.77   25.70
   5   2  12  312.47   26.40
  -7   5  12  335.97   27.40
   4  -5 -12  803.02   60.19
  -5   1 -12  819.92   60.79
   1   4 -12  898.61   59.79
  -5   1 -12  824.52   59.89
   1   4 -12  920.81   65.79
   4  -5 -12  882.31   61.89
   4  -5 -12  858.31   57.29
  -1  -4  12  832.72   59.79
   5  -1  12  864.91   60.49
  -4   5  12  882.51   60.09
   5  -1  12  838.62   59.79
  -1  -4  12  853.21   63.19
  -4   5  12  783.02   60.59
  -5   4 -12   10.40    6.40
  -5   4 -12   22.70    5.60
   4   1 -12   14.50    6.30
   4   1 -12   24.80    7.80
   1  -5 -12   20.30    5.60
   1  -5 -12   11.30    7.00
  -4  -1  12   20.10    6.90
   5  -4  12   26.60    7.60
   5  -4  12   17.50    5.40
  -1   5  12   11.30    4.60
  -4  -1  12   15.10    4.50
  -1   5  12   44.40    9.60
  -2  -5 -12 1701.83  125.49
  -5   7 -12 1709.33  128.69
  -5   7 -12 1755.82  121.89
  -5   7 -12 1712.43  114.89
  -2  -5 -12 1700.33  115.69
   7  -2 -12 1737.73  116.69
   7  -2 -12 1776.12  115.89
  -2  -5 -12 1661.93  114.69
   5  -7  12 1757.52  115.49
   5  -7  12 1764.62  124.39
   2   5  12 1623.34  116.29
  -7   2  12 1727.13  120.39
   2   5  12 1670.23  120.09
  -7   2  12 1740.53  116.39
   5  -7  12 1821.02  119.29
  10  -5 -12  696.03   49.99
  -5  -5 -12  591.94   53.39
  -5  10 -12  584.84   71.29
  -5  -5 -12  570.64   46.70
  10  -5 -12  643.24   44.90
   5 -10  12  659.03   52.89
 -10   5  12  602.24   51.49
   5 -10  12  617.84   44.20
 -10   5  12  626.04   48.80
   5   5  12  569.34   50.79
   5   5  12  606.34   47.10
   9  -6 -12  108.19   18.00
   9  -6 -12   92.79   14.50
  -3   9 -12  124.99   11.30
   9  -6 -12  128.89   15.60
  -6  -3 -12   94.79   20.00
  -6  -3 -12  100.39   15.70
   3  -9  12  175.38   32.20
  -9   6  12  142.29   23.40
   3  -9  12   99.69   19.50
   3  -9  12  125.39   13.50
   6   3  12  133.59   17.50
   6   3  12  133.09   16.60
   6   3  12  101.69   17.40
  -9   6  12  167.68   20.00
   6  -6 -12   58.59   11.40
  -6   0 -12   59.69   10.50
   0   6 -12   56.29    9.20
   6  -6 -12   39.50    9.60
   6  -6 -12   80.59    9.90
  -6   0 -12   50.79   11.10
   0   6 -12   31.60   11.90
   0  -6  12   74.29   10.30
   6   0  12   55.39    9.80
   6   0  12   67.59   11.00
  -6   6  12   66.79   12.00
   0  -6  12   48.20   12.90
  -6   6  12   73.09   11.80
   3  -6 -12    7.30    4.10
   3   3 -12   -3.40    5.40
  -6   3 -12   -0.80    3.90
   3   3 -12    2.80    3.90
   3  -6 -12   -1.20    5.20
   3  -6 -12    6.40    4.20
   6  -3  12   12.40    5.50
   6  -3  12    2.20    3.80
  -3  -3  12    9.30    4.90
  -3  -3  12    5.30    5.20
  -3   6  12    3.20    4.20
  -3   6  12    5.40    5.50
   0  -6 -12  490.25   37.70
  -6   6 -12  524.15   46.60
   0  -6 -12  494.85   43.60
   0  -6 -12  498.15   36.20
   6   0 -12  508.75   41.00
   6   0 -12  488.85   40.90
  -6   6 -12  489.25   40.80
   6  -6  12  525.55   43.20
  -6   0  12  518.45   38.70
  -6   0  12  514.05   41.70
   6  -6  12  514.65   38.40
   0   6  12  525.85   42.50
   0   6  12  559.84   39.10
  -3  -6 -12   -6.30    6.80
   9  -3 -12    3.90    6.30
   9  -3 -12    6.90    4.50
  -6   9 -12   -2.70   11.90
  -6   9 -12   11.60    8.60
   9  -3 -12   -0.40    3.20
  -3  -6 -12    1.20    3.50
   3   6  12    4.90    4.30
   6  -9  12    4.90    8.60
  -9   3  12   -0.80    3.70
  -9   3  12   -2.30    5.00
   6  -9  12    7.10    4.10
  12  -6 -12   45.70   11.10
  -6  12 -12   48.80   18.70
  -6  -6 -12   68.39   12.90
  12  -6 -12   45.70    8.10
  12  -6 -12   50.39    8.80
   6 -12  12   50.29    8.00
   6   6  12   33.10   12.50
 -12   6  12   14.70    8.10
   6   6  12   41.80    9.90
  -4  11 -12   61.19   19.00
  11  -7 -12   66.99   10.60
  11  -7 -12   82.99   13.90
  -7  -4 -12   67.49   15.30
  -7  -4 -12   32.40   13.80
   7   4  12   60.59   12.60
   7   4  12   98.09   17.20
 -11   7  12   75.09   16.80
   4 -11  12   65.99    9.00
   7   4  12   89.19   13.90
 -11   7  12   69.29   14.70
  -1   8 -12  101.59   12.30
   8  -7 -12  104.99   14.10
  -7  -1 -12   86.09   16.50
   8  -7 -12  116.49   17.70
   8  -7 -12  115.59   16.10
  -7  -1 -12   97.69   15.60
  -8   7  12  110.69   16.70
   7   1  12  138.19   17.00
  -8   7  12   86.29   16.10
   1  -8  12  103.99   12.40
   1  -8  12   73.99   17.20
   7   1  12  109.89   16.30
  -7   2 -12  331.97   27.70
   2   5 -12  315.07   26.10
  -7   2 -12  331.07   29.20
   5  -7 -12  325.97   27.10
   5  -7 -12  275.57   28.50
   2   5 -12  381.66   41.50
   5  -7 -12  312.77   25.70
  -2  -5  12  313.27   26.50
  -5   7  12  311.67   27.90
  -5   7  12  297.27   27.10
  -5   7  12  304.27   29.20
   7  -2  12  360.46   27.90
  -2  -5  12  311.97   30.40
   7  -2  12  362.66   28.30
   2  -7 -12 1701.73  121.19
  -7   5 -12 1687.43  123.19
   5   2 -12 1597.54  121.49
   2  -7 -12 1800.22  116.89
  -7   5 -12 1883.61  118.59
   2  -7 -12 1758.42  122.99
   5   2 -12 1719.13  119.19
  -2   7  12 1805.22  121.49
  -5  -2  12 1699.53  117.39
  -5  -2  12 1731.13  119.59
  -2   7  12 1715.03  116.89
   7  -5  12 1762.02  117.69
   7  -5  12 1747.73  120.59
  -5  -2  12 1662.33  119.59
   8  -1 -12  525.35   39.90
  -7   8 -12  534.75   44.80
  -1  -7 -12  498.25   38.20
  -1  -7 -12  478.95   45.90
   8  -1 -12  505.75   41.80
   8  -1 -12  538.75   43.50
  -7   8 -12  528.65   50.79
  -1  -7 -12  525.75   38.70
   7  -8  12  507.15   39.00
   7  -8  12  558.84   46.90
  -8   1  12  506.85   44.40
   1   7  12  560.54   39.90
  -8   1  12  493.15   40.30
  -7  11 -12  108.39   28.10
  11  -4 -12  118.29   17.00
  -4  -7 -12  107.09   16.20
  -7  11 -12   95.79   22.20
  11  -4 -12  131.69   16.90
   7 -11  12  153.18   23.50
   4   7  12  117.79   21.50
   7 -11  12  123.99   14.70
   4   7  12  123.29   16.70
  14  -7 -12  107.59   12.40
  14  -7 -12  140.39   14.50
  -7  -7 -12  106.19   18.80
  -7  14 -12  169.28   33.50
   7 -14  12  143.89   12.80
 -14   7  12  159.28   25.00
   7   7  12  127.49   18.70
   7   7  12  150.48   25.90
  13  -8 -12   33.50    7.70
  -8  -5 -12   27.70    9.80
  -5  13 -12   32.10   17.40
  13  -8 -12   23.30    5.60
 -13   8  12   15.90    9.40
   8   5  12    9.10    6.90
   8   5  12   38.20   12.40
   5 -13  12   23.80    7.70
  -2  10 -12  318.07   43.30
  -2  10 -12  313.57   24.40
  10  -8 -12  328.27   29.00
  10  -8 -12  330.07   28.70
  -8  -2 -12  396.86   40.90
  10  -8 -12  335.67   31.40
 -10   8  12  267.77   33.20
   8   2  12  346.87   30.80
   2 -10  12  345.57   25.50
   8   2  12  313.37   29.40
 -10   8  12  370.76   39.00
   8   2  12  337.77   29.20
  -8   1 -12   82.99   15.10
  -8   1 -12  119.59   17.30
   7  -8 -12   96.09   15.30
   7  -8 -12   86.29   13.30
   7  -8 -12  114.49   17.60
   1   7 -12  128.89   25.60
   1   7 -12  100.59   13.00
  -1  -7  12  120.59   21.40
  -1  -7  12   92.19   13.50
  -7   8  12  108.29   18.20
   8  -1  12  107.29   21.80
  -7   8  12   87.89   15.10
   4  -8 -12    7.60    8.00
  -8   4 -12    5.10    6.50
   4  -8 -12   21.60    7.60
   4   4 -12   15.30    8.40
   4  -8 -12   20.10    6.50
   4   4 -12   11.60    5.70
  -4  -4  12   17.20    7.00
  -4  -4  12   15.60    5.70
   8  -4  12   20.10    7.40
  -4   8  12   21.60    9.10
  -4  -4  12   19.20    8.70
  -4   8  12   25.00    7.30
   8  -4  12   23.70    7.10
   7   1 -12  533.45   44.50
   7   1 -12  514.25   42.50
  -8   7 -12  471.25   41.50
   1  -8 -12  527.55   47.20
  -8   7 -12  535.85   48.40
   1  -8 -12  512.15   38.40
  -7  -1  12  511.35   40.90
   8  -7  12  522.95   44.60
   8  -7  12  514.65   39.70
  -7  -1  12  557.64   44.40
  -7  -1  12  564.84   41.20
  -1   8  12  571.84   48.40
  -1   8  12  470.35   38.60
  10  -2 -12    4.20    5.70
  10  -2 -12    6.20    5.10
  -8  10 -12   -3.40    6.40
  -8  10 -12   16.40   13.70
  -2  -8 -12    6.20    4.20
 -10   2  12   -4.50    4.70
   2   8  12    0.30    5.90
   8 -10  12   10.10    6.70
   2   8  12   -2.10    3.90
   8 -10  12   -2.10    3.20
  -5  -8 -12   62.79   12.80
  13  -5 -12   75.69   12.50
  -8  13 -12   40.00   18.00
   5   8  12   56.19   13.90
   8 -13  12   64.79   10.20
 -13   5  12   55.29   13.80
   5   8  12   39.70   14.10
  -8  16 -12   21.60   18.20
  -8  -8 -12   20.40   10.40
 -16   8  12   15.60   11.00
   8   8  12    8.00    6.80
   8 -16  12   18.60    4.70
   8   8  12    2.20    9.70
  -6  15 -12   47.30   20.30
  -9  -6 -12   33.90   11.50
 -15   9  12   49.70   15.00
   9   6  12   20.00   11.70
   9   6  12   17.80    9.10
  -9  -3 -12  269.97   36.20
  12  -9 -12  259.57   25.70
  -3  12 -12  318.67   45.10
  12  -9 -12  286.37   28.00
  -9  -3 -12  325.17   34.40
   9   3  12  319.97   34.40
 -12   9  12  328.07   37.20
   9   3  12  298.87   28.60
   0   9 -12    9.10    4.10
   9  -9 -12    5.80    5.90
   9  -9 -12    7.50    5.20
  -9   0 -12    8.60    7.50
  -9   0 -12    4.70    7.00
   9  -9 -12    6.70    6.60
   0   9 -12   15.20   11.60
  -9   9  12   13.60    7.80
   0  -9  12    8.70    4.70
[truncated: 667,057 more chars]
