# Supplementary material for: Pore Size Engineering of MOFs by Pore Edge Reaction: Tetrazine Click and Hydrogen Adsorption in Theory and Experiment
Source: Chem Mater. 2025 Jul 2;37(14):5206–16. doi: 10.1021/acs.chemmater.5c00914 (PMC12287999; doi:10.1021/acs.chemmater.5c00914)
Supplement: Supplementary file 4 [file cm5c00914_si_004.cif]

data_JUK_21_Cu_H2O
_audit_creation_date              2025-01-02
_audit_creation_method            'Materials Studio'
_symmetry_space_group_name_H-M    'P1'
_symmetry_Int_Tables_number       1
_symmetry_cell_setting            triclinic
loop_
_symmetry_equiv_pos_as_xyz
  x,y,z
_cell_length_a                    16.5603
_cell_length_b                    16.5603
_cell_length_c                    16.5603
_cell_angle_alpha                 68.2458
_cell_angle_beta                  68.2458
_cell_angle_gamma                 68.2458
loop_
_atom_site_label
_atom_site_type_symbol
_atom_site_fract_x
_atom_site_fract_y
_atom_site_fract_z
_atom_site_U_iso_or_equiv
_atom_site_adp_type
_atom_site_occupancy
H1     H     0.28936   0.51941   0.95750   0.00000  Uiso   1.00
H2     H     0.01394   0.26634   0.51581   0.00000  Uiso   1.00
H3     H     0.49805   0.01703   0.28200   0.00000  Uiso   1.00
H4     H     0.49042   0.72013   0.98783   0.00000  Uiso   1.00
H5     H     0.69969   0.04568   0.48356   0.00000  Uiso   1.00
H6     H     0.04722   0.46735   0.71788   0.00000  Uiso   1.00
H7     H     0.72360   0.48898   0.98688   0.00000  Uiso   1.00
H8     H     0.04380   0.69926   0.48467   0.00000  Uiso   1.00
H9     H     0.46637   0.04751   0.71549   0.00000  Uiso   1.00
H10    H     0.52129   0.28657   0.95607   0.00000  Uiso   1.00
H11    H     0.26505   0.01651   0.51380   0.00000  Uiso   1.00
H12    H     0.01719   0.49804   0.28261   0.00000  Uiso   1.00
H13    H     0.25991   0.25952   0.99414   0.00000  Uiso   1.00
H14    H     0.95593   0.26692   0.28291   0.00000  Uiso   1.00
H15    H     0.26774   0.95525   0.28161   0.00000  Uiso   1.00
H16    H     0.72147   0.72040   0.04894   0.00000  Uiso   1.00
H17    H     0.72701   0.00751   0.74486   0.00000  Uiso   1.00
H18    H     0.01105   0.72895   0.74322   0.00000  Uiso   1.00
H19    H     0.00693   0.90265   0.31960   0.00000  Uiso   1.00
H20    H     0.07288   0.96268   0.27340   0.00000  Uiso   1.00
H21    H     0.91228   0.02772   0.74483   0.00000  Uiso   1.00
H22    H     0.98322   0.08218   0.70042   0.00000  Uiso   1.00
H23    H     0.32649   0.90591   0.98275   0.00000  Uiso   1.00
H24    H     0.29610   0.00457   0.92706   0.00000  Uiso   1.00
H25    H     0.66190   0.09285   0.01316   0.00000  Uiso   1.00
H26    H     0.68471   0.00524   0.08794   0.00000  Uiso   1.00
H27    H     0.96285   0.25757   0.08914   0.00000  Uiso   1.00
H28    H     0.90152   0.30828   0.02456   0.00000  Uiso   1.00
H29    H     0.09348   0.67821   0.98477   0.00000  Uiso   1.00
H30    H     0.01964   0.73577   0.93497   0.00000  Uiso   1.00
C31    C     0.16516   0.43344   0.98673   0.00000  Uiso   1.00
C32    C     0.26466   0.39375   0.97632   0.00000  Uiso   1.00
C33    C     0.31905   0.44772   0.96220   0.00000  Uiso   1.00
C34    C     0.97679   0.16229   0.44784   0.00000  Uiso   1.00
C35    C     0.98168   0.25810   0.40482   0.00000  Uiso   1.00
C36    C     0.00410   0.30108   0.44867   0.00000  Uiso   1.00
C37    C     0.43204   0.97790   0.17747   0.00000  Uiso   1.00
C38    C     0.38853   0.98278   0.27326   0.00000  Uiso   1.00
C39    C     0.43130   0.00617   0.31659   0.00000  Uiso   1.00
C40    C     0.55690   0.82504   0.02561   0.00000  Uiso   1.00
C41    C     0.60031   0.72904   0.02137   0.00000  Uiso   1.00
C42    C     0.55727   0.68561   0.99844   0.00000  Uiso   1.00
C43    C     0.82294   0.01587   0.57104   0.00000  Uiso   1.00
C44    C     0.72336   0.02640   0.60993   0.00000  Uiso   1.00
C45    C     0.66943   0.04097   0.55525   0.00000  Uiso   1.00
C46    C     0.01819   0.55538   0.84017   0.00000  Uiso   1.00
C47    C     0.02824   0.59406   0.74064   0.00000  Uiso   1.00
C48    C     0.04196   0.53910   0.68734   0.00000  Uiso   1.00
C49    C     0.82716   0.55620   0.02548   0.00000  Uiso   1.00
C50    C     0.73110   0.59905   0.02122   0.00000  Uiso   1.00
C51    C     0.68832   0.55552   0.99808   0.00000  Uiso   1.00
C52    C     0.01634   0.82356   0.57018   0.00000  Uiso   1.00
C53    C     0.02707   0.72405   0.60970   0.00000  Uiso   1.00
C54    C     0.04015   0.66963   0.55617   0.00000  Uiso   1.00
C55    C     0.55343   0.01638   0.83973   0.00000  Uiso   1.00
C56    C     0.59260   0.02679   0.74019   0.00000  Uiso   1.00
C57    C     0.53826   0.04180   0.68586   0.00000  Uiso   1.00
C58    C     0.43375   0.16343   0.98596   0.00000  Uiso   1.00
C59    C     0.39479   0.26295   0.97578   0.00000  Uiso   1.00
C60    C     0.44950   0.31666   0.96153   0.00000  Uiso   1.00
C61    C     0.16173   0.97806   0.44620   0.00000  Uiso   1.00
C62    C     0.25764   0.98284   0.40323   0.00000  Uiso   1.00
C63    C     0.30027   0.00599   0.44695   0.00000  Uiso   1.00
C64    C     0.97929   0.43119   0.17798   0.00000  Uiso   1.00
C65    C     0.98327   0.38817   0.27409   0.00000  Uiso   1.00
C66    C     0.00607   0.43139   0.31752   0.00000  Uiso   1.00
C67    C     0.30249   0.30148   0.98277   0.00000  Uiso   1.00
C68    C     0.41182   0.40937   0.95449   0.00000  Uiso   1.00
C69    C     0.46846   0.46535   0.94257   0.00000  Uiso   1.00
C70    C     0.97132   0.30152   0.31756   0.00000  Uiso   1.00
C71    C     0.01733   0.38758   0.40473   0.00000  Uiso   1.00
C72    C     0.04485   0.43105   0.44919   0.00000  Uiso   1.00
C73    C     0.30166   0.97123   0.31648   0.00000  Uiso   1.00
C74    C     0.38703   0.01854   0.40333   0.00000  Uiso   1.00
C75    C     0.43063   0.04639   0.44738   0.00000  Uiso   1.00
C76    C     0.68719   0.68579   0.03302   0.00000  Uiso   1.00
C77    C     0.60135   0.59884   0.98613   0.00000  Uiso   1.00
C78    C     0.55767   0.55457   0.95865   0.00000  Uiso   1.00
C79    C     0.68496   0.01960   0.70216   0.00000  Uiso   1.00
C80    C     0.57650   0.04921   0.59310   0.00000  Uiso   1.00
C81    C     0.51992   0.06199   0.53668   0.00000  Uiso   1.00
C82    C     0.02168   0.68621   0.70173   0.00000  Uiso   1.00
C83    C     0.04851   0.57676   0.59469   0.00000  Uiso   1.00
C84    C     0.06062   0.52002   0.53871   0.00000  Uiso   1.00
N85    N     0.43158   0.55536   0.93166   0.00000  Uiso   1.00
N86    N     0.05965   0.38526   0.53149   0.00000  Uiso   1.00
N87    N     0.51132   0.06477   0.40107   0.00000  Uiso   1.00
N88    N     0.47718   0.60097   0.93982   0.00000  Uiso   1.00
N89    N     0.55700   0.07274   0.44674   0.00000  Uiso   1.00
N90    N     0.06762   0.43076   0.57726   0.00000  Uiso   1.00
N91    N     0.60335   0.47240   0.94350   0.00000  Uiso   1.00
N92    N     0.07239   0.55673   0.44858   0.00000  Uiso   1.00
N93    N     0.43035   0.07043   0.57475   0.00000  Uiso   1.00
N94    N     0.55783   0.42686   0.93521   0.00000  Uiso   1.00
N95    N     0.38472   0.06244   0.52913   0.00000  Uiso   1.00
N96    N     0.06422   0.51126   0.40283   0.00000  Uiso   1.00
O97    O     0.13319   0.51752   0.98140   0.00000  Uiso   1.00
O98    O     0.12119   0.37820   0.00109   0.00000  Uiso   1.00
O99    O     0.97606   0.12967   0.53092   0.00000  Uiso   1.00
O100   O     0.97741   0.12116   0.39591   0.00000  Uiso   1.00
O101   O     0.50967   0.99303   0.14065   0.00000  Uiso   1.00
O102   O     0.38618   0.96263   0.14034   0.00000  Uiso   1.00
O103   O     0.47941   0.86186   0.01010   0.00000  Uiso   1.00
O104   O     0.60260   0.86243   0.04075   0.00000  Uiso   1.00
O105   O     0.85627   0.01241   0.48929   0.00000  Uiso   1.00
O106   O     0.86542   0.01041   0.62422   0.00000  Uiso   1.00
O107   O     0.02374   0.47136   0.87230   0.00000  Uiso   1.00
O108   O     0.00372   0.61101   0.88390   0.00000  Uiso   1.00
O109   O     0.86424   0.47887   0.00962   0.00000  Uiso   1.00
O110   O     0.86406   0.60203   0.04099   0.00000  Uiso   1.00
O111   O     0.00396   0.85813   0.49147   0.00000  Uiso   1.00
O112   O     0.01958   0.86463   0.62011   0.00000  Uiso   1.00
O113   O     0.46938   0.02172   0.87201   0.00000  Uiso   1.00
O114   O     0.60909   0.00196   0.88330   0.00000  Uiso   1.00
O115   O     0.51784   0.13100   0.98073   0.00000  Uiso   1.00
O116   O     0.37828   0.11980   0.00018   0.00000  Uiso   1.00
O117   O     0.12695   0.98656   0.52632   0.00000  Uiso   1.00
O118   O     0.12263   0.96937   0.39763   0.00000  Uiso   1.00
O119   O     0.99521   0.50832   0.14118   0.00000  Uiso   1.00
O120   O     0.96371   0.38562   0.14062   0.00000  Uiso   1.00
O121   O     0.02816   0.70129   0.99474   0.00000  Uiso   1.00
O122   O     0.97712   0.02095   0.72039   0.00000  Uiso   1.00
O123   O     0.68889   0.02781   0.02359   0.00000  Uiso   1.00
O124   O     0.29848   0.96760   0.98804   0.00000  Uiso   1.00
O125   O     0.00892   0.96530   0.29984   0.00000  Uiso   1.00
O126   O     0.96462   0.28576   0.02553   0.00000  Uiso   1.00
Cu127  Cu    0.99754   0.56905   0.01416   0.00000  Uiso   1.00
Cu128  Cu    0.99731   0.99638   0.58436   0.00000  Uiso   1.00
Cu129  Cu    0.56929   0.99571   0.01223   0.00000  Uiso   1.00
Cu130  Cu    0.41874   0.99053   0.00705   0.00000  Uiso   1.00
Cu131  Cu    0.98820   0.99034   0.43534   0.00000  Uiso   1.00
Cu132  Cu    0.99287   0.41947   0.00556   0.00000  Uiso   1.00
loop_
_geom_bond_atom_site_label_1
_geom_bond_atom_site_label_2
_geom_bond_distance
_geom_bond_site_symmetry_2
_ccdc_geom_bond_type
H1     C33     1.088   .     S
H2     C36     1.088   .     S
H3     C39     1.088   .     S
H4     C42     1.088   .     S
H5     C45     1.089   .     S
H6     C48     1.089   .     S
H7     C51     1.088   .     S
H8     C54     1.089   .     S
H9     C57     1.089   .     S
H10    C60     1.088   .     S
H11    C63     1.089   .     S
H12    C66     1.089   .     S
H13    C67     1.088   .     S
H14    C70     1.088   .     S
H15    C73     1.088   .     S
H16    C76     1.088   .     S
H17    C79     1.087   .     S
H18    C82     1.087   .     S
H19    O125    0.975   .     S
H20    O125    0.976   .     S
H21    O122    0.976   .     S
H22    O122    0.975   .     S
H23    O124    0.975   .     S
H25    O123    0.976   .     S
H26    O123    0.974   .     S
H27    O126    0.975   .     S
H28    O126    0.975   .     S
H29    O121    0.975   .     S
H30    O121    0.975   .     S
C31    C32     1.499   .     S
C31    O97     1.274   .     S
C32    C67     1.399   .     S
C32    C33     1.397   .     S
C33    C68     1.404   .     S
C34    O99     1.275   .     S
C34    O100    1.275   .     S
C34    C35     1.499   .     S
C35    C70     1.399   .     S
C36    C71     1.404   .     S
C37    O101    1.277   .     S
C37    O102    1.274   .     S
C37    C38     1.499   .     S
C38    C73     1.399   .     S
C39    C74     1.403   .     S
C40    C41     1.499   .     S
C40    O104    1.274   .     S
C40    O103    1.278   .     S
C41    C76     1.400   .     S
C42    C77     1.403   .     S
C43    O106    1.277   .     S
C43    C44     1.499   .     S
C43    O105    1.273   .     S
C44    C79     1.398   .     S
C44    C45     1.398   .     S
C45    C80     1.404   .     S
C46    O108    1.278   .     S
C46    O107    1.273   .     S
C46    C47     1.499   .     S
C47    C82     1.399   .     S
C47    C48     1.397   .     S
C48    C83     1.404   .     S
C49    O110    1.273   .     S
C49    C50     1.500   .     S
C49    O109    1.278   .     S
C50    C76     1.399   .     S
C51    C77     1.403   .     S
C52    O112    1.275   .     S
C52    C53     1.499   .     S
C52    O111    1.276   .     S
C53    C82     1.399   .     S
C53    C54     1.396   .     S
C54    C83     1.404   .     S
C55    O114    1.276   .     S
C55    O113    1.274   .     S
C55    C56     1.499   .     S
C56    C79     1.399   .     S
C56    C57     1.396   .     S
C57    C80     1.405   .     S
C58    C59     1.499   .     S
C58    O115    1.275   .     S
C59    C60     1.397   .     S
C59    C67     1.399   .     S
C60    C68     1.404   .     S
C61    C62     1.500   .     S
C61    O117    1.274   .     S
C61    O118    1.276   .     S
C62    C73     1.399   .     S
C63    C74     1.404   .     S
C64    O120    1.276   .     S
C64    O119    1.275   .     S
C64    C65     1.499   .     S
C65    C70     1.398   .     S
C66    C71     1.403   .     S
C68    C69     1.466   .     S
C69    N85     1.355   .     S
C69    N94     1.355   .     S
C71    C72     1.467   .     S
C72    N96     1.354   .     S
C72    N86     1.355   .     S
C74    C75     1.467   .     S
C75    N87     1.355   .     S
C75    N95     1.355   .     S
C77    C78     1.467   .     S
C78    N88     1.355   .     S
C78    N91     1.355   .     S
C80    C81     1.467   .     S
C81    N89     1.354   .     S
C81    N93     1.355   .     S
C83    C84     1.467   .     S
C84    N92     1.355   .     S
C84    N90     1.354   .     S
N85    N88     1.316   .     S
N86    N90     1.316   .     S
N87    N89     1.317   .     S
N91    N94     1.316   .     S
N92    N96     1.317   .     S
N93    N95     1.316   .     S
O101   Cu129   1.976   .     S
O102   Cu130   1.980   .     S
O103   Cu130   1.981   .     S
O104   Cu129   1.979   .     S
O109   Cu132   1.975   .     S
O110   Cu127   1.985   .     S
O119   Cu127   1.959   .     S
O120   Cu132   2.005   .     S
Cu127  Cu132   2.564   .     S
Cu128  Cu131   2.568   .     S
Cu129  Cu130   2.560   .     S
