# Supplementary material for: Pore Size Engineering of MOFs by Pore Edge Reaction: Tetrazine Click and Hydrogen Adsorption in Theory and Experiment
Source: Chem Mater. 2025 Jul 2;37(14):5206–16. doi: 10.1021/acs.chemmater.5c00914 (PMC12287999; doi:10.1021/acs.chemmater.5c00914)
Supplement: Supplementary file 5 [file cm5c00914_si_005.cif]

data_JUK_21_NOR_H2O
_audit_creation_date              2025-01-02
_audit_creation_method            'Materials Studio'
_symmetry_space_group_name_H-M    'P1'
_symmetry_Int_Tables_number       1
_symmetry_cell_setting            triclinic
loop_
_symmetry_equiv_pos_as_xyz
  x,y,z
_cell_length_a                    16.5603
_cell_length_b                    16.5603
_cell_length_c                    16.5603
_cell_angle_alpha                 68.2458
_cell_angle_beta                  68.2458
_cell_angle_gamma                 68.2458
loop_
_atom_site_label
_atom_site_type_symbol
_atom_site_fract_x
_atom_site_fract_y
_atom_site_fract_z
_atom_site_U_iso_or_equiv
_atom_site_adp_type
_atom_site_occupancy
H1     H     0.70527   0.06573   0.46649   0.00000  Uiso   1.00
H2     H     0.26593   0.03555   0.49291   0.00000  Uiso   1.00
H3     H     0.73532   0.01834   0.72926   0.00000  Uiso   1.00
H4     H     0.25852   0.50141   0.03476   0.00000  Uiso   1.00
H5     H     0.69746   0.47573   0.06918   0.00000  Uiso   1.00
H6     H     0.26668   0.27577   0.95840   0.00000  Uiso   1.00
H7     H     0.62782   0.39408   0.21216   0.00000  Uiso   1.00
H8     H     0.58079   0.23666   0.28125   0.00000  Uiso   1.00
H9     H     0.48146   0.33080   0.29020   0.00000  Uiso   1.00
H10    H     0.47736   0.24489   0.18354   0.00000  Uiso   1.00
H11    H     0.64510   0.18012   0.13711   0.00000  Uiso   1.00
H12    H     0.62296   0.26474   0.03720   0.00000  Uiso   1.00
H13    H     0.70609   0.34767   0.05273   0.00000  Uiso   1.00
H14    H     0.72685   0.26142   0.15144   0.00000  Uiso   1.00
H15    H     0.46571   0.70841   0.06262   0.00000  Uiso   1.00
H16    H     0.49253   0.27087   0.03018   0.00000  Uiso   1.00
H17    H     0.72799   0.73822   0.01682   0.00000  Uiso   1.00
H18    H     0.03725   0.26186   0.49937   0.00000  Uiso   1.00
H19    H     0.06900   0.70011   0.47443   0.00000  Uiso   1.00
H20    H     0.95702   0.26981   0.27644   0.00000  Uiso   1.00
H21    H     0.21017   0.63478   0.39157   0.00000  Uiso   1.00
H22    H     0.27810   0.59073   0.23257   0.00000  Uiso   1.00
H23    H     0.29047   0.49055   0.32531   0.00000  Uiso   1.00
H24    H     0.18324   0.48475   0.24096   0.00000  Uiso   1.00
H25    H     0.13159   0.65218   0.17910   0.00000  Uiso   1.00
H26    H     0.03425   0.62691   0.26475   0.00000  Uiso   1.00
H27    H     0.04865   0.70936   0.34897   0.00000  Uiso   1.00
H28    H     0.14570   0.73394   0.26099   0.00000  Uiso   1.00
H29    H     0.06204   0.46868   0.70755   0.00000  Uiso   1.00
H30    H     0.03296   0.49483   0.26753   0.00000  Uiso   1.00
H31    H     0.01103   0.73216   0.73733   0.00000  Uiso   1.00
H32    H     0.49687   0.04107   0.25982   0.00000  Uiso   1.00
H33    H     0.47265   0.07220   0.69846   0.00000  Uiso   1.00
H34    H     0.27402   0.96107   0.26730   0.00000  Uiso   1.00
H35    H     0.38905   0.21220   0.63383   0.00000  Uiso   1.00
H36    H     0.23004   0.28006   0.58984   0.00000  Uiso   1.00
H37    H     0.32265   0.29295   0.48964   0.00000  Uiso   1.00
H38    H     0.23880   0.18589   0.48308   0.00000  Uiso   1.00
H39    H     0.17712   0.13390   0.65073   0.00000  Uiso   1.00
H40    H     0.26331   0.03631   0.62475   0.00000  Uiso   1.00
H41    H     0.34744   0.05029   0.70717   0.00000  Uiso   1.00
H42    H     0.25931   0.14662   0.73294   0.00000  Uiso   1.00
H43    H     0.08532   0.95426   0.26875   0.00000  Uiso   1.00
H44    H     0.02031   0.89326   0.31704   0.00000  Uiso   1.00
H45    H     0.10632   0.98949   0.67120   0.00000  Uiso   1.00
H46    H     0.06828   0.90674   0.71105   0.00000  Uiso   1.00
H47    H     0.33877   0.98898   0.88887   0.00000  Uiso   1.00
H48    H     0.33611   0.90611   0.97169   0.00000  Uiso   1.00
H49    H     0.67995   0.09127   0.00712   0.00000  Uiso   1.00
H50    H     0.66510   0.01247   0.09300   0.00000  Uiso   1.00
H51    H     0.98316   0.26021   0.08745   0.00000  Uiso   1.00
H52    H     0.06006   0.25299   0.00024   0.00000  Uiso   1.00
H53    H     0.91452   0.73908   0.02748   0.00000  Uiso   1.00
H54    H     0.99617   0.75209   0.94438   0.00000  Uiso   1.00
C55    C     0.83063   0.02346   0.55667   0.00000  Uiso   1.00
C56    C     0.73017   0.04119   0.59379   0.00000  Uiso   1.00
C57    C     0.67524   0.06202   0.53799   0.00000  Uiso   1.00
C58    C     0.16890   0.98337   0.43236   0.00000  Uiso   1.00
C59    C     0.26183   0.99517   0.38594   0.00000  Uiso   1.00
C60    C     0.30169   0.02608   0.42582   0.00000  Uiso   1.00
C61    C     0.69238   0.03431   0.68613   0.00000  Uiso   1.00
C62    C     0.58133   0.07599   0.57442   0.00000  Uiso   1.00
C63    C     0.15912   0.43740   0.98722   0.00000  Uiso   1.00
C64    C     0.25398   0.39373   0.99417   0.00000  Uiso   1.00
C65    C     0.29411   0.43507   0.02301   0.00000  Uiso   1.00
C66    C     0.82141   0.56320   0.03029   0.00000  Uiso   1.00
C67    C     0.72175   0.60242   0.04407   0.00000  Uiso   1.00
C68    C     0.66634   0.54737   0.06393   0.00000  Uiso   1.00
C69    C     0.29907   0.30866   0.97868   0.00000  Uiso   1.00
C70    C     0.37970   0.39054   0.03822   0.00000  Uiso   1.00
C71    C     0.42345   0.43323   0.06782   0.00000  Uiso   1.00
C72    C     0.51725   0.52729   0.08588   0.00000  Uiso   1.00
C73    C     0.53594   0.43417   0.12617   0.00000  Uiso   1.00
C74    C     0.48764   0.38587   0.11678   0.00000  Uiso   1.00
C75    C     0.60059   0.36625   0.18048   0.00000  Uiso   1.00
C76    C     0.54244   0.30006   0.24345   0.00000  Uiso   1.00
C77    C     0.52168   0.28786   0.16543   0.00000  Uiso   1.00
C78    C     0.61989   0.25305   0.10796   0.00000  Uiso   1.00
C79    C     0.67386   0.30691   0.11792   0.00000  Uiso   1.00
C80    C     0.55594   0.83382   0.02078   0.00000  Uiso   1.00
C81    C     0.59280   0.73342   0.03883   0.00000  Uiso   1.00
C82    C     0.53715   0.67856   0.05910   0.00000  Uiso   1.00
C83    C     0.43191   0.17201   0.98019   0.00000  Uiso   1.00
C84    C     0.38533   0.26528   0.99120   0.00000  Uiso   1.00
C85    C     0.42523   0.30604   0.02105   0.00000  Uiso   1.00
C86    C     0.68497   0.69523   0.03271   0.00000  Uiso   1.00
C87    C     0.57347   0.58474   0.07269   0.00000  Uiso   1.00
C88    C     0.98709   0.16268   0.43698   0.00000  Uiso   1.00
C89    C     0.99525   0.25712   0.39271   0.00000  Uiso   1.00
C90    C     0.02537   0.29708   0.43305   0.00000  Uiso   1.00
C91    C     0.02638   0.82498   0.56210   0.00000  Uiso   1.00
C92    C     0.04095   0.72532   0.60131   0.00000  Uiso   1.00
C93    C     0.06283   0.66939   0.54623   0.00000  Uiso   1.00
C94    C     0.97890   0.30214   0.30798   0.00000  Uiso   1.00
C95    C     0.04110   0.38244   0.38785   0.00000  Uiso   1.00
C96    C     0.07110   0.42617   0.43025   0.00000  Uiso   1.00
C97    C     0.08779   0.52005   0.52525   0.00000  Uiso   1.00
C98    C     0.12685   0.54027   0.43187   0.00000  Uiso   1.00
C99    C     0.11814   0.49198   0.38306   0.00000  Uiso   1.00
C100   C     0.17881   0.60704   0.36389   0.00000  Uiso   1.00
C101   C     0.24206   0.55082   0.29606   0.00000  Uiso   1.00
C102   C     0.16465   0.52826   0.28484   0.00000  Uiso   1.00
C103   C     0.10459   0.62564   0.25213   0.00000  Uiso   1.00
C104   C     0.11402   0.67950   0.30644   0.00000  Uiso   1.00
C105   C     0.01799   0.55951   0.83304   0.00000  Uiso   1.00
C106   C     0.03616   0.59632   0.73244   0.00000  Uiso   1.00
C107   C     0.05812   0.54021   0.67746   0.00000  Uiso   1.00
C108   C     0.98025   0.43445   0.17079   0.00000  Uiso   1.00
C109   C     0.99231   0.38794   0.26373   0.00000  Uiso   1.00
C110   C     0.02350   0.42773   0.30346   0.00000  Uiso   1.00
C111   C     0.02874   0.68869   0.69428   0.00000  Uiso   1.00
C112   C     0.07263   0.57635   0.58344   0.00000  Uiso   1.00
C113   C     0.43487   0.99043   0.16060   0.00000  Uiso   1.00
C114   C     0.39063   0.99846   0.25502   0.00000  Uiso   1.00
C115   C     0.43085   0.02857   0.29508   0.00000  Uiso   1.00
C116   C     0.56065   0.03089   0.82269   0.00000  Uiso   1.00
C117   C     0.59957   0.04548   0.72298   0.00000  Uiso   1.00
C118   C     0.54436   0.06639   0.66745   0.00000  Uiso   1.00
C119   C     0.30587   0.98221   0.29996   0.00000  Uiso   1.00
C120   C     0.38589   0.04399   0.38054   0.00000  Uiso   1.00
C121   C     0.42825   0.07390   0.42436   0.00000  Uiso   1.00
C122   C     0.52315   0.09054   0.51837   0.00000  Uiso   1.00
C123   C     0.42971   0.12943   0.53867   0.00000  Uiso   1.00
C124   C     0.38098   0.12077   0.49029   0.00000  Uiso   1.00
C125   C     0.36161   0.18097   0.60574   0.00000  Uiso   1.00
C126   C     0.29360   0.24431   0.54977   0.00000  Uiso   1.00
C127   C     0.28268   0.16708   0.52666   0.00000  Uiso   1.00
C128   C     0.25012   0.10670   0.62394   0.00000  Uiso   1.00
C129   C     0.30455   0.11573   0.67796   0.00000  Uiso   1.00
N130   N     0.39795   0.52521   0.04443   0.00000  Uiso   1.00
N131   N     0.44337   0.57058   0.05311   0.00000  Uiso   1.00
N132   N     0.04993   0.39897   0.52221   0.00000  Uiso   1.00
N133   N     0.05790   0.44439   0.56800   0.00000  Uiso   1.00
N134   N     0.52019   0.05252   0.39732   0.00000  Uiso   1.00
N135   N     0.56594   0.06052   0.44277   0.00000  Uiso   1.00
O136   O     0.86404   0.01772   0.47560   0.00000  Uiso   1.00
O137   O     0.87336   0.01491   0.61095   0.00000  Uiso   1.00
O138   O     0.13453   0.99214   0.51256   0.00000  Uiso   1.00
O139   O     0.13038   0.96944   0.38676   0.00000  Uiso   1.00
O140   O     0.02134   0.95635   0.29165   0.00000  Uiso   1.00
O141   O     0.12868   0.52152   0.98172   0.00000  Uiso   1.00
O142   O     0.11642   0.38508   0.99130   0.00000  Uiso   1.00
O143   O     0.85509   0.48658   0.01332   0.00000  Uiso   1.00
O144   O     0.86362   0.61104   0.03555   0.00000  Uiso   1.00
O145   O     0.98033   0.71944   0.00798   0.00000  Uiso   1.00
O146   O     0.47474   0.86771   0.01494   0.00000  Uiso   1.00
O147   O     0.61001   0.87677   0.01197   0.00000  Uiso   1.00
O148   O     0.51226   0.13806   0.98861   0.00000  Uiso   1.00
O149   O     0.38561   0.13343   0.96736   0.00000  Uiso   1.00
O150   O     0.31211   0.97165   0.95400   0.00000  Uiso   1.00
O151   O     0.98415   0.13165   0.52059   0.00000  Uiso   1.00
O152   O     0.98749   0.12122   0.38538   0.00000  Uiso   1.00
O153   O     0.01167   0.85886   0.48441   0.00000  Uiso   1.00
O154   O     0.02890   0.86786   0.61094   0.00000  Uiso   1.00
O155   O     0.05047   0.97157   0.70436   0.00000  Uiso   1.00
O156   O     0.01456   0.47777   0.86638   0.00000  Uiso   1.00
O157   O     0.00693   0.61443   0.87630   0.00000  Uiso   1.00
O158   O     0.99226   0.51330   0.13550   0.00000  Uiso   1.00
O159   O     0.96288   0.38995   0.13364   0.00000  Uiso   1.00
O160   O     0.99488   0.27656   0.02194   0.00000  Uiso   1.00
O161   O     0.51856   0.98728   0.12933   0.00000  Uiso   1.00
O162   O     0.38338   0.99103   0.11899   0.00000  Uiso   1.00
O163   O     0.48253   0.01674   0.85642   0.00000  Uiso   1.00
O164   O     0.60994   0.03274   0.86520   0.00000  Uiso   1.00
O165   O     0.69059   0.02586   0.02762   0.00000  Uiso   1.00
Cu166  Cu    0.99594   0.99080   0.42521   0.00000  Uiso   1.00
Cu167  Cu    0.99679   0.57440   0.00696   0.00000  Uiso   1.00
Cu168  Cu    0.42393   0.00107   0.98824   0.00000  Uiso   1.00
Cu169  Cu    0.00333   0.00065   0.57336   0.00000  Uiso   1.00
Cu170  Cu    0.98491   0.42730   0.99888   0.00000  Uiso   1.00
Cu171  Cu    0.57303   0.00746   0.99653   0.00000  Uiso   1.00
loop_
_geom_bond_atom_site_label_1
_geom_bond_atom_site_label_2
_geom_bond_distance
_geom_bond_site_symmetry_2
_ccdc_geom_bond_type
H1     C57     1.089   .     S
H2     C60     1.087   .     S
H3     C61     1.088   .     S
H4     C65     1.089   .     S
H5     C68     1.088   .     S
H6     C69     1.088   .     S
H7     C75     1.095   .     S
H8     C76     1.100   .     S
H9     C76     1.100   .     S
H10    C77     1.096   .     S
H11    C78     1.100   .     S
H12    C78     1.099   .     S
H13    C79     1.098   .     S
H14    C79     1.098   .     S
H15    C82     1.088   .     S
H16    C85     1.088   .     S
H17    C86     1.087   .     S
H18    C90     1.089   .     S
H19    C93     1.088   .     S
H20    C94     1.087   .     S
H21    C100    1.095   .     S
H22    C101    1.100   .     S
H23    C101    1.100   .     S
H24    C102    1.095   .     S
H25    C103    1.098   .     S
H26    C103    1.098   .     S
H27    C104    1.099   .     S
H28    C104    1.100   .     S
H29    C107    1.089   .     S
H30    C110    1.088   .     S
H31    C111    1.087   .     S
H32    C115    1.088   .     S
H33    C118    1.088   .     S
H34    C119    1.087   .     S
H35    C125    1.095   .     S
H36    C126    1.100   .     S
H37    C126    1.100   .     S
H38    C127    1.096   .     S
H39    C128    1.099   .     S
H40    C128    1.099   .     S
H41    C129    1.099   .     S
H42    C129    1.099   .     S
H43    O140    0.976   .     S
H44    O140    0.975   .     S
H45    O155    0.975   .     S
H46    O155    0.976   .     S
H47    O150    0.976   .     S
H48    O150    0.976   .     S
H49    O165    0.975   .     S
H50    O165    0.976   .     S
H51    O160    0.976   .     S
H53    O145    0.976   .     S
C55    O136    1.274   .     S
C55    C56     1.498   .     S
C55    O137    1.277   .     S
C56    C61     1.399   .     S
C56    C57     1.398   .     S
C57    C62     1.406   .     S
C58    C59     1.494   .     S
C58    O138    1.277   .     S
C58    O139    1.275   .     S
C59    C119    1.395   .     S
C60    C120    1.400   .     S
C61    C117    1.395   .     S
C62    C118    1.402   .     S
C62    C122    1.474   .     S
C63    C64     1.495   .     S
C63    O142    1.277   .     S
C63    O141    1.274   .     S
C64    C69     1.398   .     S
C65    C70     1.403   .     S
C66    O144    1.277   .     S
C66    C67     1.495   .     S
C66    O143    1.274   .     S
C67    C68     1.398   .     S
C67    C86     1.395   .     S
C68    C87     1.402   .     S
C69    C84     1.396   .     S
C70    C71     1.471   .     S
C70    C85     1.401   .     S
C71    N130    1.362   .     S
C71    C74     1.397   .     S
C72    C87     1.473   .     S
C72    N131    1.363   .     S
C72    C73     1.399   .     S
C73    C74     1.401   .     S
C73    C75     1.514   .     S
C74    C77     1.513   .     S
C75    C79     1.565   .     S
C75    C76     1.552   .     S
C76    C77     1.550   .     S
C77    C78     1.564   .     S
C78    C79     1.559   .     S
C80    C81     1.497   .     S
C80    O147    1.276   .     S
C80    O146    1.277   .     S
C81    C86     1.399   .     S
C81    C82     1.397   .     S
C82    C87     1.405   .     S
C83    C84     1.495   .     S
C83    O148    1.277   .     S
C83    O149    1.275   .     S
C88    O151    1.275   .     S
C88    O152    1.276   .     S
C88    C89     1.495   .     S
C89    C94     1.398   .     S
C90    C95     1.404   .     S
C91    O153    1.275   .     S
C91    O154    1.278   .     S
C91    C92     1.493   .     S
C92    C111    1.395   .     S
C92    C93     1.398   .     S
C93    C112    1.402   .     S
C94    C109    1.395   .     S
C95    C96     1.472   .     S
C95    C110    1.401   .     S
C96    N132    1.363   .     S
C96    C99     1.397   .     S
C97    C98     1.399   .     S
C97    C112    1.474   .     S
C97    N133    1.363   .     S
C98    C99     1.402   .     S
C98    C100    1.515   .     S
C99    C102    1.513   .     S
C100   C101    1.551   .     S
C100   C104    1.566   .     S
C101   C102    1.549   .     S
C102   C103    1.564   .     S
C103   C104    1.559   .     S
C105   O157    1.279   .     S
C105   O156    1.273   .     S
C105   C106    1.500   .     S
C106   C111    1.399   .     S
C106   C107    1.399   .     S
C107   C112    1.407   .     S
C108   O159    1.276   .     S
C108   O158    1.276   .     S
C108   C109    1.496   .     S
C113   O161    1.275   .     S
C113   O162    1.275   .     S
C113   C114    1.494   .     S
C114   C119    1.398   .     S
C115   C120    1.403   .     S
C116   O164    1.274   .     S
C116   O163    1.278   .     S
C116   C117    1.494   .     S
C117   C118    1.398   .     S
C120   C121    1.472   .     S
C121   C124    1.397   .     S
C121   N134    1.363   .     S
C122   C123    1.400   .     S
C122   N135    1.363   .     S
C123   C124    1.401   .     S
C123   C125    1.515   .     S
C124   C127    1.514   .     S
C125   C129    1.566   .     S
C125   C126    1.551   .     S
C126   C127    1.549   .     S
C127   C128    1.564   .     S
C128   C129    1.560   .     S
N130   N131    1.315   .     S
N132   N133    1.315   .     S
N134   N135    1.315   .     S
O144   Cu167   1.976   .     S
O148   Cu171   1.995   .     S
O149   Cu168   1.974   .     S
O158   Cu167   1.975   .     S
O163   Cu168   1.993   .     S
O164   Cu171   1.951   .     S
Cu168  Cu171   2.566   .     S
