# Supplementary material for: Pore Size Engineering of MOFs by Pore Edge Reaction: Tetrazine Click and Hydrogen Adsorption in Theory and Experiment
Source: Chem Mater. 2025 Jul 2;37(14):5206–16. doi: 10.1021/acs.chemmater.5c00914 (PMC12287999; doi:10.1021/acs.chemmater.5c00914)
Supplement: Supplementary file 6 [file cm5c00914_si_006.cif]

data_JUK_21_ODE_H2O
_audit_creation_date              2025-01-02
_audit_creation_method            'Materials Studio'
_symmetry_space_group_name_H-M    'P1'
_symmetry_Int_Tables_number       1
_symmetry_cell_setting            triclinic
loop_
_symmetry_equiv_pos_as_xyz
  x,y,z
_cell_length_a                    16.5603
_cell_length_b                    16.5603
_cell_length_c                    16.5603
_cell_angle_alpha                 68.2458
_cell_angle_beta                  68.2458
_cell_angle_gamma                 68.2458
loop_
_atom_site_label
_atom_site_type_symbol
_atom_site_fract_x
_atom_site_fract_y
_atom_site_fract_z
_atom_site_U_iso_or_equiv
_atom_site_adp_type
_atom_site_occupancy
H1     H     0.73703   0.99847   0.48303   0.00000  Uiso   1.00
H2     H     0.30731   0.93744   0.51620   0.00000  Uiso   1.00
H3     H     0.74102   0.03246   0.72704   0.00000  Uiso   1.00
H4     H     0.27755   0.52992   0.96713   0.00000  Uiso   1.00
H5     H     0.70885   0.49926   0.00826   0.00000  Uiso   1.00
H6     H     0.25905   0.27670   0.96955   0.00000  Uiso   1.00
H7     H     0.35927   0.84103   0.62570   0.00000  Uiso   1.00
H8     H     0.43715   0.78618   0.54388   0.00000  Uiso   1.00
H9     H     0.37974   0.50758   0.77673   0.00000  Uiso   1.00
H10    H     0.37850   0.55563   0.66267   0.00000  Uiso   1.00
H11    H     0.35812   0.52715   0.45703   0.00000  Uiso   1.00
H12    H     0.32363   0.45174   0.43392   0.00000  Uiso   1.00
H13    H     0.18125   0.59239   0.61138   0.00000  Uiso   1.00
H14    H     0.29890   0.56927   0.58696   0.00000  Uiso   1.00
H15    H     0.17331   0.47816   0.75748   0.00000  Uiso   1.00
H16    H     0.29167   0.43471   0.73086   0.00000  Uiso   1.00
H17    H     0.19601   0.45264   0.58177   0.00000  Uiso   1.00
H18    H     0.30714   0.40674   0.59341   0.00000  Uiso   1.00
H19    H     0.18732   0.62858   0.46608   0.00000  Uiso   1.00
H20    H     0.26744   0.62940   0.36006   0.00000  Uiso   1.00
H21    H     0.11555   0.61000   0.37287   0.00000  Uiso   1.00
H22    H     0.14546   0.50183   0.44701   0.00000  Uiso   1.00
H23    H     0.25429   0.56645   0.25105   0.00000  Uiso   1.00
H24    H     0.28757   0.45991   0.32531   0.00000  Uiso   1.00
H25    H     0.33231   0.66303   0.79741   0.00000  Uiso   1.00
H26    H     0.31806   0.71021   0.68705   0.00000  Uiso   1.00
H27    H     0.49575   0.60160   0.73888   0.00000  Uiso   1.00
H28    H     0.48574   0.63000   0.62848   0.00000  Uiso   1.00
H29    H     0.51538   0.88183   0.66333   0.00000  Uiso   1.00
H30    H     0.54952   0.73455   0.64497   0.00000  Uiso   1.00
H31    H     0.45159   0.76591   0.73045   0.00000  Uiso   1.00
H32    H     0.21763   0.55209   0.83043   0.00000  Uiso   1.00
H33    H     0.20570   0.63363   0.72784   0.00000  Uiso   1.00
H34    H     0.11715   0.53036   0.25976   0.00000  Uiso   1.00
H35    H     0.14127   0.42945   0.34500   0.00000  Uiso   1.00
H36    H     0.26040   0.46976   0.14967   0.00000  Uiso   1.00
H37    H     0.28635   0.37121   0.23635   0.00000  Uiso   1.00
H38    H     0.14024   0.33921   0.25765   0.00000  Uiso   1.00
H39    H     0.11884   0.43601   0.16660   0.00000  Uiso   1.00
H40    H     0.21161   0.34115   0.14678   0.00000  Uiso   1.00
H41    H     0.95720   0.26425   0.09001   0.00000  Uiso   1.00
H42    H     0.89679   0.31035   0.02465   0.00000  Uiso   1.00
H43    H     0.02743   0.73155   0.93707   0.00000  Uiso   1.00
H44    H     0.08759   0.68072   0.00251   0.00000  Uiso   1.00
H45    H     0.48303   0.73704   0.99847   0.00000  Uiso   1.00
H46    H     0.51621   0.30732   0.93745   0.00000  Uiso   1.00
H47    H     0.72704   0.74102   0.03246   0.00000  Uiso   1.00
H48    H     0.96714   0.27754   0.52991   0.00000  Uiso   1.00
H49    H     0.00825   0.70884   0.49925   0.00000  Uiso   1.00
H50    H     0.96956   0.25904   0.27668   0.00000  Uiso   1.00
H51    H     0.62569   0.35928   0.84103   0.00000  Uiso   1.00
H52    H     0.54388   0.43716   0.78618   0.00000  Uiso   1.00
H53    H     0.77673   0.37975   0.50759   0.00000  Uiso   1.00
H54    H     0.66267   0.37851   0.55563   0.00000  Uiso   1.00
H55    H     0.45703   0.35812   0.52716   0.00000  Uiso   1.00
H56    H     0.43392   0.32364   0.45175   0.00000  Uiso   1.00
H57    H     0.61137   0.18126   0.59240   0.00000  Uiso   1.00
H58    H     0.58696   0.29891   0.56928   0.00000  Uiso   1.00
H59    H     0.75747   0.17331   0.47817   0.00000  Uiso   1.00
H60    H     0.73085   0.29167   0.43472   0.00000  Uiso   1.00
H61    H     0.58176   0.19602   0.45265   0.00000  Uiso   1.00
H62    H     0.59340   0.30715   0.40675   0.00000  Uiso   1.00
H63    H     0.46608   0.18732   0.62858   0.00000  Uiso   1.00
H64    H     0.36005   0.26744   0.62940   0.00000  Uiso   1.00
H65    H     0.37286   0.11555   0.61000   0.00000  Uiso   1.00
H66    H     0.44701   0.14547   0.50183   0.00000  Uiso   1.00
H67    H     0.25105   0.25429   0.56645   0.00000  Uiso   1.00
H68    H     0.32531   0.28757   0.45991   0.00000  Uiso   1.00
H69    H     0.79741   0.33231   0.66304   0.00000  Uiso   1.00
H70    H     0.68705   0.31807   0.71022   0.00000  Uiso   1.00
H71    H     0.73888   0.49576   0.60160   0.00000  Uiso   1.00
H72    H     0.62848   0.48574   0.63000   0.00000  Uiso   1.00
H73    H     0.66332   0.51540   0.88184   0.00000  Uiso   1.00
H74    H     0.64497   0.54952   0.73455   0.00000  Uiso   1.00
H75    H     0.73044   0.45160   0.76591   0.00000  Uiso   1.00
H76    H     0.83043   0.21764   0.55209   0.00000  Uiso   1.00
H77    H     0.72784   0.20570   0.63364   0.00000  Uiso   1.00
H78    H     0.25976   0.11715   0.53036   0.00000  Uiso   1.00
H79    H     0.34500   0.14127   0.42945   0.00000  Uiso   1.00
H80    H     0.14967   0.26041   0.46976   0.00000  Uiso   1.00
H81    H     0.23635   0.28635   0.37121   0.00000  Uiso   1.00
H82    H     0.25766   0.14024   0.33921   0.00000  Uiso   1.00
H83    H     0.16659   0.11885   0.43600   0.00000  Uiso   1.00
H84    H     0.14679   0.21162   0.34114   0.00000  Uiso   1.00
H85    H     0.09003   0.95719   0.26423   0.00000  Uiso   1.00
H86    H     0.02467   0.89677   0.31033   0.00000  Uiso   1.00
H87    H     0.93709   0.02741   0.73153   0.00000  Uiso   1.00
H88    H     0.00251   0.08758   0.68070   0.00000  Uiso   1.00
H89    H     0.99848   0.48302   0.73704   0.00000  Uiso   1.00
H90    H     0.93744   0.51620   0.30731   0.00000  Uiso   1.00
H91    H     0.03245   0.72704   0.74100   0.00000  Uiso   1.00
H92    H     0.52992   0.96714   0.27756   0.00000  Uiso   1.00
H93    H     0.49925   0.00825   0.70886   0.00000  Uiso   1.00
H94    H     0.27670   0.96954   0.25904   0.00000  Uiso   1.00
H95    H     0.84102   0.62568   0.35927   0.00000  Uiso   1.00
H96    H     0.78617   0.54387   0.43716   0.00000  Uiso   1.00
H97    H     0.50759   0.77673   0.37975   0.00000  Uiso   1.00
H98    H     0.55563   0.66267   0.37851   0.00000  Uiso   1.00
H99    H     0.52714   0.45704   0.35813   0.00000  Uiso   1.00
H100   H     0.45173   0.43393   0.32364   0.00000  Uiso   1.00
H101   H     0.59239   0.61138   0.18126   0.00000  Uiso   1.00
H102   H     0.56927   0.58696   0.29890   0.00000  Uiso   1.00
H103   H     0.47816   0.75748   0.17331   0.00000  Uiso   1.00
H104   H     0.43471   0.73086   0.29167   0.00000  Uiso   1.00
H105   H     0.45263   0.58177   0.19602   0.00000  Uiso   1.00
H106   H     0.40674   0.59342   0.30715   0.00000  Uiso   1.00
H107   H     0.62857   0.46608   0.18733   0.00000  Uiso   1.00
H108   H     0.62938   0.36006   0.26745   0.00000  Uiso   1.00
H109   H     0.60998   0.37287   0.11556   0.00000  Uiso   1.00
H110   H     0.50181   0.44702   0.14547   0.00000  Uiso   1.00
H111   H     0.56643   0.25106   0.25430   0.00000  Uiso   1.00
H112   H     0.45989   0.32532   0.28758   0.00000  Uiso   1.00
H113   H     0.66304   0.79740   0.33231   0.00000  Uiso   1.00
H114   H     0.71021   0.68704   0.31807   0.00000  Uiso   1.00
H115   H     0.60160   0.73888   0.49575   0.00000  Uiso   1.00
H116   H     0.63000   0.62848   0.48575   0.00000  Uiso   1.00
H117   H     0.88183   0.66331   0.51540   0.00000  Uiso   1.00
H118   H     0.73455   0.64497   0.54952   0.00000  Uiso   1.00
H119   H     0.76592   0.73043   0.45159   0.00000  Uiso   1.00
H120   H     0.55209   0.83043   0.21764   0.00000  Uiso   1.00
H121   H     0.63363   0.72784   0.20570   0.00000  Uiso   1.00
H122   H     0.53036   0.25977   0.11716   0.00000  Uiso   1.00
H123   H     0.42944   0.34500   0.14127   0.00000  Uiso   1.00
H124   H     0.46976   0.14967   0.26041   0.00000  Uiso   1.00
H125   H     0.37120   0.23635   0.28635   0.00000  Uiso   1.00
H126   H     0.33920   0.25766   0.14024   0.00000  Uiso   1.00
H127   H     0.43600   0.16661   0.11885   0.00000  Uiso   1.00
H128   H     0.34114   0.14678   0.21162   0.00000  Uiso   1.00
H129   H     0.26426   0.09001   0.95719   0.00000  Uiso   1.00
H130   H     0.31037   0.02466   0.89678   0.00000  Uiso   1.00
H131   H     0.73154   0.93708   0.02745   0.00000  Uiso   1.00
H132   H     0.68070   0.00252   0.08760   0.00000  Uiso   1.00
C133   C     0.84658   0.01113   0.56242   0.00000  Uiso   1.00
C134   C     0.74853   0.01625   0.60081   0.00000  Uiso   1.00
C135   C     0.70257   0.00599   0.55106   0.00000  Uiso   1.00
C136   C     0.18521   0.95904   0.43440   0.00000  Uiso   1.00
C137   C     0.28366   0.95040   0.39280   0.00000  Uiso   1.00
C138   C     0.33778   0.94187   0.44469   0.00000  Uiso   1.00
C139   C     0.70477   0.02549   0.68815   0.00000  Uiso   1.00
C140   C     0.61337   0.00120   0.59045   0.00000  Uiso   1.00
C141   C     0.15805   0.44180   0.98823   0.00000  Uiso   1.00
C142   C     0.25845   0.40748   0.96819   0.00000  Uiso   1.00
C143   C     0.31004   0.46153   0.96035   0.00000  Uiso   1.00
C144   C     0.82123   0.56894   0.02866   0.00000  Uiso   1.00
C145   C     0.72627   0.61455   0.02372   0.00000  Uiso   1.00
C146   C     0.67774   0.56916   0.01097   0.00000  Uiso   1.00
C147   C     0.29988   0.31893   0.96167   0.00000  Uiso   1.00
C148   C     0.40388   0.42736   0.94565   0.00000  Uiso   1.00
C149   C     0.43219   0.81630   0.59541   0.00000  Uiso   1.00
C150   C     0.56817   0.97831   0.54397   0.00000  Uiso   1.00
C151   C     0.34466   0.56597   0.73077   0.00000  Uiso   1.00
C152   C     0.29821   0.50659   0.46673   0.00000  Uiso   1.00
C153   C     0.24274   0.53713   0.61952   0.00000  Uiso   1.00
C154   C     0.23676   0.49755   0.72034   0.00000  Uiso   1.00
C155   C     0.47450   0.89407   0.54890   0.00000  Uiso   1.00
C156   C     0.25887   0.47003   0.56831   0.00000  Uiso   1.00
C157   C     0.23105   0.58593   0.42007   0.00000  Uiso   1.00
C158   C     0.17377   0.55375   0.39022   0.00000  Uiso   1.00
C159   C     0.22776   0.51442   0.30948   0.00000  Uiso   1.00
C160   C     0.35839   0.65282   0.72910   0.00000  Uiso   1.00
C161   C     0.45790   0.65235   0.69090   0.00000  Uiso   1.00
C162   C     0.51699   0.91604   0.59266   0.00000  Uiso   1.00
C163   C     0.48140   0.94503   0.45747   0.00000  Uiso   1.00
C164   C     0.47593   0.74328   0.66865   0.00000  Uiso   1.00
C165   C     0.24587   0.56566   0.75682   0.00000  Uiso   1.00
C166   C     0.17317   0.47576   0.28384   0.00000  Uiso   1.00
C167   C     0.22967   0.42429   0.21246   0.00000  Uiso   1.00
C168   C     0.17234   0.38248   0.19443   0.00000  Uiso   1.00
C169   C     0.56243   0.84658   0.01113   0.00000  Uiso   1.00
C170   C     0.60082   0.74854   0.01625   0.00000  Uiso   1.00
C171   C     0.55106   0.70257   0.00599   0.00000  Uiso   1.00
C172   C     0.43441   0.18521   0.95906   0.00000  Uiso   1.00
C173   C     0.39280   0.28366   0.95040   0.00000  Uiso   1.00
C174   C     0.44469   0.33778   0.94187   0.00000  Uiso   1.00
C175   C     0.68816   0.70477   0.02549   0.00000  Uiso   1.00
C176   C     0.59044   0.61338   0.00120   0.00000  Uiso   1.00
C177   C     0.98825   0.15804   0.44178   0.00000  Uiso   1.00
C178   C     0.96820   0.25844   0.40746   0.00000  Uiso   1.00
C179   C     0.96035   0.31003   0.46151   0.00000  Uiso   1.00
C180   C     0.02866   0.82122   0.56892   0.00000  Uiso   1.00
C181   C     0.02372   0.72626   0.61454   0.00000  Uiso   1.00
C182   C     0.01096   0.67773   0.56915   0.00000  Uiso   1.00
C183   C     0.96168   0.29987   0.31891   0.00000  Uiso   1.00
C184   C     0.94565   0.40387   0.42735   0.00000  Uiso   1.00
C185   C     0.59541   0.43220   0.81630   0.00000  Uiso   1.00
C186   C     0.54396   0.56818   0.97831   0.00000  Uiso   1.00
C187   C     0.73078   0.34466   0.56598   0.00000  Uiso   1.00
C188   C     0.46672   0.29821   0.50660   0.00000  Uiso   1.00
C189   C     0.61952   0.24274   0.53714   0.00000  Uiso   1.00
C190   C     0.72034   0.23676   0.49755   0.00000  Uiso   1.00
C191   C     0.54889   0.47451   0.89407   0.00000  Uiso   1.00
C192   C     0.56830   0.25888   0.47004   0.00000  Uiso   1.00
C193   C     0.42007   0.23105   0.58593   0.00000  Uiso   1.00
C194   C     0.39022   0.17377   0.55375   0.00000  Uiso   1.00
C195   C     0.30948   0.22776   0.51442   0.00000  Uiso   1.00
C196   C     0.72910   0.35840   0.65282   0.00000  Uiso   1.00
C197   C     0.69090   0.45791   0.65235   0.00000  Uiso   1.00
C198   C     0.59266   0.51700   0.91604   0.00000  Uiso   1.00
C199   C     0.45746   0.48141   0.94503   0.00000  Uiso   1.00
C200   C     0.66865   0.47594   0.74328   0.00000  Uiso   1.00
C201   C     0.75682   0.24587   0.56566   0.00000  Uiso   1.00
C202   C     0.28384   0.17317   0.47576   0.00000  Uiso   1.00
C203   C     0.21246   0.22967   0.42429   0.00000  Uiso   1.00
C204   C     0.19443   0.17235   0.38247   0.00000  Uiso   1.00
C205   C     0.01113   0.56243   0.84657   0.00000  Uiso   1.00
C206   C     0.01625   0.60081   0.74853   0.00000  Uiso   1.00
C207   C     0.00599   0.55105   0.70257   0.00000  Uiso   1.00
C208   C     0.95906   0.43440   0.18520   0.00000  Uiso   1.00
C209   C     0.95041   0.39280   0.28365   0.00000  Uiso   1.00
C210   C     0.94187   0.44469   0.33777   0.00000  Uiso   1.00
C211   C     0.02549   0.68815   0.70476   0.00000  Uiso   1.00
C212   C     0.00120   0.59043   0.61337   0.00000  Uiso   1.00
C213   C     0.44181   0.98824   0.15805   0.00000  Uiso   1.00
C214   C     0.40748   0.96819   0.25845   0.00000  Uiso   1.00
C215   C     0.46153   0.96035   0.31004   0.00000  Uiso   1.00
C216   C     0.56894   0.02867   0.82123   0.00000  Uiso   1.00
C217   C     0.61455   0.02372   0.72627   0.00000  Uiso   1.00
C218   C     0.56916   0.01096   0.67775   0.00000  Uiso   1.00
C219   C     0.31893   0.96166   0.29987   0.00000  Uiso   1.00
C220   C     0.42735   0.94564   0.40388   0.00000  Uiso   1.00
C221   C     0.81630   0.59540   0.43219   0.00000  Uiso   1.00
C222   C     0.97831   0.54395   0.56817   0.00000  Uiso   1.00
C223   C     0.56598   0.73077   0.34467   0.00000  Uiso   1.00
C224   C     0.50658   0.46673   0.29822   0.00000  Uiso   1.00
C225   C     0.53713   0.61952   0.24274   0.00000  Uiso   1.00
C226   C     0.49755   0.72034   0.23676   0.00000  Uiso   1.00
C227   C     0.89407   0.54888   0.47451   0.00000  Uiso   1.00
C228   C     0.47003   0.56831   0.25888   0.00000  Uiso   1.00
C229   C     0.58592   0.42007   0.23106   0.00000  Uiso   1.00
C230   C     0.55374   0.39023   0.17377   0.00000  Uiso   1.00
C231   C     0.51441   0.30948   0.22777   0.00000  Uiso   1.00
C232   C     0.65282   0.72910   0.35840   0.00000  Uiso   1.00
C233   C     0.65235   0.69089   0.45791   0.00000  Uiso   1.00
C234   C     0.91604   0.59264   0.51700   0.00000  Uiso   1.00
C235   C     0.94503   0.45745   0.48140   0.00000  Uiso   1.00
C236   C     0.74328   0.66864   0.47594   0.00000  Uiso   1.00
C237   C     0.56566   0.75682   0.24587   0.00000  Uiso   1.00
C238   C     0.47575   0.28384   0.17318   0.00000  Uiso   1.00
C239   C     0.42428   0.21246   0.22967   0.00000  Uiso   1.00
C240   C     0.38247   0.19443   0.17234   0.00000  Uiso   1.00
N241   N     0.58327   0.01363   0.45391   0.00000  Uiso   1.00
N242   N     0.53778   0.99877   0.41230   0.00000  Uiso   1.00
N243   N     0.45390   0.58328   0.01363   0.00000  Uiso   1.00
N244   N     0.41229   0.53779   0.99877   0.00000  Uiso   1.00
N245   N     0.01364   0.45389   0.58326   0.00000  Uiso   1.00
N246   N     0.99877   0.41228   0.53778   0.00000  Uiso   1.00
O247   O     0.88137   0.00065   0.48292   0.00000  Uiso   1.00
O248   O     0.88677   0.01515   0.61260   0.00000  Uiso   1.00
O249   O     0.15375   0.96351   0.51595   0.00000  Uiso   1.00
O250   O     0.14070   0.96542   0.38274   0.00000  Uiso   1.00
O251   O     0.02611   0.95954   0.29078   0.00000  Uiso   1.00
O252   O     0.12272   0.51955   0.00318   0.00000  Uiso   1.00
O253   O     0.11676   0.38988   0.98944   0.00000  Uiso   1.00
O254   O     0.85205   0.48626   0.02772   0.00000  Uiso   1.00
O255   O     0.86339   0.61870   0.03035   0.00000  Uiso   1.00
O256   O     0.02460   0.70732   0.00120   0.00000  Uiso   1.00
O257   O     0.48296   0.88139   0.00058   0.00000  Uiso   1.00
O258   O     0.61259   0.88675   0.01521   0.00000  Uiso   1.00
O259   O     0.51597   0.15377   0.96347   0.00000  Uiso   1.00
O260   O     0.38274   0.14068   0.96549   0.00000  Uiso   1.00
O261   O     0.29081   0.02610   0.95955   0.00000  Uiso   1.00
O262   O     0.00315   0.12271   0.51955   0.00000  Uiso   1.00
O263   O     0.98952   0.11674   0.38984   0.00000  Uiso   1.00
O264   O     0.02766   0.85205   0.48626   0.00000  Uiso   1.00
O265   O     0.03039   0.86337   0.61867   0.00000  Uiso   1.00
O266   O     0.00121   0.02459   0.70731   0.00000  Uiso   1.00
O267   O     0.00059   0.48296   0.88138   0.00000  Uiso   1.00
O268   O     0.01521   0.61259   0.88674   0.00000  Uiso   1.00
O269   O     0.96348   0.51597   0.15375   0.00000  Uiso   1.00
O270   O     0.96549   0.38274   0.14067   0.00000  Uiso   1.00
O271   O     0.95956   0.29080   0.02609   0.00000  Uiso   1.00
O272   O     0.51955   0.00320   0.12272   0.00000  Uiso   1.00
O273   O     0.38989   0.98945   0.11675   0.00000  Uiso   1.00
O274   O     0.48626   0.02773   0.85205   0.00000  Uiso   1.00
O275   O     0.61871   0.03035   0.86338   0.00000  Uiso   1.00
O276   O     0.70732   0.00120   0.02462   0.00000  Uiso   1.00
Cu277  Cu    0.00999   0.98442   0.42634   0.00000  Uiso   1.00
Cu278  Cu    0.99171   0.57390   0.02206   0.00000  Uiso   1.00
Cu279  Cu    0.42637   0.00999   0.98443   0.00000  Uiso   1.00
Cu280  Cu    0.02207   0.99169   0.57388   0.00000  Uiso   1.00
Cu281  Cu    0.98443   0.42637   0.00998   0.00000  Uiso   1.00
Cu282  Cu    0.57391   0.02207   0.99170   0.00000  Uiso   1.00
loop_
_geom_bond_atom_site_label_1
_geom_bond_atom_site_label_2
_geom_bond_distance
_geom_bond_site_symmetry_2
_ccdc_geom_bond_type
H2     C138    1.087   .     S
H3     C139    1.087   .     S
H4     C143    1.088   .     S
H5     C146    1.089   .     S
H6     C147    1.087   .     S
H7     C149    1.102   .     S
H8     C149    1.103   .     S
H9     C151    1.103   .     S
H10    C151    1.104   .     S
H11    C152    1.104   .     S
H12    C152    1.100   .     S
H13    C153    1.101   .     S
H14    C153    1.105   .     S
H15    C154    1.100   .     S
H16    C154    1.105   .     S
H17    C156    1.104   .     S
H18    C156    1.101   .     S
H19    C157    1.102   .     S
H20    C157    1.103   .     S
H21    C158    1.105   .     S
H22    C158    1.103   .     S
H23    C159    1.104   .     S
H24    C159    1.104   .     S
H25    C160    1.105   .     S
H26    C160    1.104   .     S
H27    C161    1.102   .     S
H28    C161    1.105   .     S
H29    C162    1.090   .     S
H30    C164    1.103   .     S
H31    C164    1.103   .     S
H32    C165    1.099   .     S
H33    C165    1.105   .     S
H34    C166    1.106   .     S
H35    C166    1.105   .     S
H36    C167    1.104   .     S
H37    C167    1.103   .     S
H38    C168    1.098   .     S
H39    C168    1.096   .     S
H40    C168    1.097   .     S
H41    O271    0.976   .     S
H42    O271    0.974   .     S
H44    O256    0.976   .     S
H46    C174    1.087   .     S
H47    C175    1.087   .     S
H48    C179    1.088   .     S
H49    C182    1.089   .     S
H50    C183    1.087   .     S
H51    C185    1.102   .     S
H52    C185    1.103   .     S
H53    C187    1.103   .     S
H54    C187    1.104   .     S
H55    C188    1.104   .     S
H56    C188    1.100   .     S
H57    C189    1.101   .     S
H58    C189    1.105   .     S
H59    C190    1.100   .     S
H60    C190    1.105   .     S
H61    C192    1.104   .     S
H62    C192    1.101   .     S
H63    C193    1.102   .     S
H64    C193    1.103   .     S
H65    C194    1.105   .     S
H66    C194    1.103   .     S
H67    C195    1.104   .     S
H68    C195    1.104   .     S
H69    C196    1.105   .     S
H70    C196    1.104   .     S
H71    C197    1.102   .     S
H72    C197    1.105   .     S
H73    C198    1.090   .     S
H74    C200    1.103   .     S
H75    C200    1.103   .     S
H76    C201    1.099   .     S
H77    C201    1.105   .     S
H78    C202    1.106   .     S
H79    C202    1.105   .     S
H80    C203    1.104   .     S
H81    C203    1.103   .     S
H82    C204    1.098   .     S
H83    C204    1.096   .     S
H84    C204    1.097   .     S
H85    O251    0.976   .     S
H86    O251    0.974   .     S
H88    O266    0.976   .     S
H90    C210    1.087   .     S
H91    C211    1.087   .     S
H92    C215    1.088   .     S
H93    C218    1.089   .     S
H94    C219    1.087   .     S
H95    C221    1.102   .     S
H96    C221    1.103   .     S
H97    C223    1.103   .     S
H98    C223    1.104   .     S
H99    C224    1.104   .     S
H100   C224    1.100   .     S
H101   C225    1.101   .     S
H102   C225    1.105   .     S
H103   C226    1.100   .     S
H104   C226    1.105   .     S
H105   C228    1.104   .     S
H106   C228    1.101   .     S
H107   C229    1.102   .     S
H108   C229    1.103   .     S
H109   C230    1.105   .     S
H110   C230    1.103   .     S
H111   C231    1.104   .     S
H112   C231    1.104   .     S
H113   C232    1.105   .     S
H114   C232    1.104   .     S
H115   C233    1.102   .     S
H116   C233    1.105   .     S
H117   C234    1.090   .     S
H118   C236    1.103   .     S
H119   C236    1.103   .     S
H120   C237    1.099   .     S
H121   C237    1.105   .     S
H122   C238    1.106   .     S
H123   C238    1.105   .     S
H124   C239    1.104   .     S
H125   C239    1.103   .     S
H126   C240    1.098   .     S
H127   C240    1.096   .     S
H128   C240    1.097   .     S
H129   O261    0.976   .     S
H130   O261    0.974   .     S
H132   O276    0.976   .     S
C133   O247    1.276   .     S
C133   O248    1.273   .     S
C133   C134    1.490   .     S
C134   C139    1.395   .     S
C134   C135    1.397   .     S
C135   C140    1.396   .     S
C136   C137    1.490   .     S
C136   O250    1.276   .     S
C136   O249    1.275   .     S
C137   C138    1.396   .     S
C137   C219    1.395   .     S
C138   C220    1.398   .     S
C139   C217    1.397   .     S
C140   C218    1.398   .     S
C141   C142    1.493   .     S
C141   O253    1.273   .     S
C142   C143    1.395   .     S
C142   C147    1.396   .     S
C143   C148    1.401   .     S
C144   O255    1.275   .     S
C144   C145    1.490   .     S
C144   O254    1.276   .     S
C145   C146    1.395   .     S
C145   C175    1.397   .     S
C146   C176    1.398   .     S
C147   C173    1.395   .     S
C148   C174    1.398   .     S
C148   C199    1.471   .     S
C149   C164    1.540   .     S
C149   C155    1.509   .     S
C150   C162    1.399   .     S
C151   C160    1.526   .     S
C151   C165    1.531   .     S
C152   C157    1.537   .     S
C152   C156    1.532   .     S
C153   C156    1.528   .     S
C153   C154    1.530   .     S
C154   C165    1.536   .     S
C155   C163    1.419   .     S
C155   C162    1.384   .     S
C157   C158    1.532   .     S
C158   C159    1.529   .     S
C159   C166    1.524   .     S
C160   C161    1.529   .     S
C161   C164    1.527   .     S
C163   C220    1.471   .     S
C163   N242    1.352   .     S
C166   C167    1.528   .     S
C167   C168    1.523   .     S
C169   C170    1.490   .     S
C169   O258    1.273   .     S
C169   O257    1.276   .     S
C170   C175    1.395   .     S
C170   C171    1.397   .     S
C171   C176    1.396   .     S
C172   C173    1.490   .     S
C172   O259    1.275   .     S
C172   O260    1.276   .     S
C173   C174    1.396   .     S
C177   O263    1.273   .     S
C177   C178    1.493   .     S
C178   C179    1.395   .     S
C178   C183    1.396   .     S
C179   C184    1.401   .     S
C180   O265    1.275   .     S
C180   C181    1.490   .     S
C180   O264    1.276   .     S
C181   C211    1.397   .     S
C181   C182    1.395   .     S
C182   C212    1.398   .     S
C183   C209    1.395   .     S
C184   C235    1.471   .     S
C184   C210    1.398   .     S
C185   C191    1.509   .     S
C185   C200    1.540   .     S
C186   C198    1.399   .     S
C187   C196    1.526   .     S
C187   C201    1.531   .     S
C188   C192    1.532   .     S
C188   C193    1.537   .     S
C189   C190    1.530   .     S
C189   C192    1.528   .     S
C190   C201    1.536   .     S
C191   C198    1.384   .     S
C191   C199    1.419   .     S
C193   C194    1.532   .     S
C194   C195    1.529   .     S
C195   C202    1.524   .     S
C196   C197    1.529   .     S
C197   C200    1.527   .     S
C199   N244    1.352   .     S
C202   C203    1.528   .     S
C203   C204    1.523   .     S
C205   O268    1.273   .     S
C205   O267    1.276   .     S
C205   C206    1.490   .     S
C206   C211    1.395   .     S
C206   C207    1.397   .     S
C207   C212    1.396   .     S
C208   O270    1.276   .     S
C208   O269    1.275   .     S
C208   C209    1.490   .     S
C209   C210    1.396   .     S
C213   O273    1.273   .     S
C213   C214    1.493   .     S
C214   C215    1.395   .     S
C214   C219    1.396   .     S
C215   C220    1.401   .     S
C216   O275    1.275   .     S
C216   O274    1.276   .     S
C216   C217    1.490   .     S
C217   C218    1.395   .     S
C221   C227    1.509   .     S
C221   C236    1.540   .     S
C222   C234    1.399   .     S
C223   C237    1.531   .     S
C223   C232    1.526   .     S
C224   C228    1.532   .     S
C224   C229    1.537   .     S
C225   C228    1.528   .     S
C225   C226    1.530   .     S
C226   C237    1.536   .     S
C227   C235    1.419   .     S
C227   C234    1.384   .     S
C229   C230    1.532   .     S
C230   C231    1.529   .     S
C231   C238    1.524   .     S
C232   C233    1.529   .     S
C233   C236    1.527   .     S
C235   N246    1.352   .     S
C238   C239    1.528   .     S
C239   C240    1.523   .     S
O249   Cu280   1.980   .     S
O250   Cu277   1.952   .     S
O254   Cu281   2.001   .     S
O255   Cu278   1.943   .     S
O259   Cu282   1.980   .     S
O260   Cu279   1.952   .     S
O264   Cu277   2.001   .     S
O265   Cu280   1.943   .     S
O269   Cu278   1.980   .     S
O270   Cu281   1.952   .     S
O274   Cu279   2.001   .     S
O275   Cu282   1.943   .     S
Cu277  Cu280   2.573   .     S
Cu278  Cu281   2.573   .     S
Cu279  Cu282   2.573   .     S
