# Supplementary material for: Pore Size Engineering of MOFs by Pore Edge Reaction: Tetrazine Click and Hydrogen Adsorption in Theory and Experiment
Source: Chem Mater. 2025 Jul 2;37(14):5206–16. doi: 10.1021/acs.chemmater.5c00914 (PMC12287999; doi:10.1021/acs.chemmater.5c00914)
Supplement: Supplementary file 7 [file cm5c00914_si_007.cif]

data_JUK_21_PHN_H2O
_audit_creation_date              2025-01-02
_audit_creation_method            'Materials Studio'
_symmetry_space_group_name_H-M    'P1'
_symmetry_Int_Tables_number       1
_symmetry_cell_setting            triclinic
loop_
_symmetry_equiv_pos_as_xyz
  x,y,z
_cell_length_a                    16.5603
_cell_length_b                    16.5603
_cell_length_c                    16.5603
_cell_angle_alpha                 68.2458
_cell_angle_beta                  68.2458
_cell_angle_gamma                 68.2458
loop_
_atom_site_label
_atom_site_type_symbol
_atom_site_fract_x
_atom_site_fract_y
_atom_site_fract_z
_atom_site_U_iso_or_equiv
_atom_site_adp_type
_atom_site_occupancy
H1     H     0.52905   0.99473   0.26455   0.00000  Uiso   1.00
H2     H     0.50070   0.03865   0.69920   0.00000  Uiso   1.00
H3     H     0.27839   0.97530   0.26157   0.00000  Uiso   1.00
H4     H     0.01211   0.48533   0.74200   0.00000  Uiso   1.00
H5     H     0.98526   0.50679   0.30226   0.00000  Uiso   1.00
H6     H     0.03920   0.73269   0.74310   0.00000  Uiso   1.00
H7     H     0.62600   0.79421   0.60483   0.00000  Uiso   1.00
H8     H     0.72532   0.72615   0.54673   0.00000  Uiso   1.00
H9     H     0.75782   0.87592   0.49272   0.00000  Uiso   1.00
H10    H     0.73797   0.91883   0.32653   0.00000  Uiso   1.00
H11    H     0.76997   0.79757   0.37055   0.00000  Uiso   1.00
H12    H     0.60585   0.85286   0.34157   0.00000  Uiso   1.00
H13    H     0.48223   0.86482   0.60704   0.00000  Uiso   1.00
H14    H     0.32181   0.86446   0.66853   0.00000  Uiso   1.00
H15    H     0.26484   0.76706   0.63016   0.00000  Uiso   1.00
H16    H     0.37191   0.66839   0.53021   0.00000  Uiso   1.00
H17    H     0.53306   0.67092   0.46636   0.00000  Uiso   1.00
H18    H     0.65325   0.71437   0.45881   0.00000  Uiso   1.00
H19    H     0.26719   0.52813   0.99324   0.00000  Uiso   1.00
H20    H     0.70411   0.50150   0.03174   0.00000  Uiso   1.00
H21    H     0.26378   0.27739   0.97456   0.00000  Uiso   1.00
H22    H     0.74591   0.01357   0.48327   0.00000  Uiso   1.00
H23    H     0.30604   0.98827   0.50460   0.00000  Uiso   1.00
H24    H     0.74781   0.03649   0.73233   0.00000  Uiso   1.00
H25    H     0.60634   0.62619   0.78907   0.00000  Uiso   1.00
H26    H     0.54687   0.72518   0.72188   0.00000  Uiso   1.00
H27    H     0.49461   0.75786   0.87138   0.00000  Uiso   1.00
H28    H     0.32864   0.73718   0.91643   0.00000  Uiso   1.00
H29    H     0.37128   0.76926   0.79510   0.00000  Uiso   1.00
H30    H     0.34277   0.60478   0.85133   0.00000  Uiso   1.00
H31    H     0.60959   0.48251   0.86026   0.00000  Uiso   1.00
H32    H     0.67262   0.32251   0.85917   0.00000  Uiso   1.00
H33    H     0.63271   0.26431   0.76344   0.00000  Uiso   1.00
H34    H     0.53030   0.37018   0.66720   0.00000  Uiso   1.00
H35    H     0.46572   0.53128   0.66980   0.00000  Uiso   1.00
H36    H     0.45892   0.65229   0.71171   0.00000  Uiso   1.00
H37    H     0.99535   0.26640   0.52434   0.00000  Uiso   1.00
H38    H     0.03646   0.70131   0.49695   0.00000  Uiso   1.00
H39    H     0.97611   0.26197   0.27424   0.00000  Uiso   1.00
H40    H     0.48679   0.74584   0.00848   0.00000  Uiso   1.00
H41    H     0.50737   0.30576   0.98583   0.00000  Uiso   1.00
H42    H     0.73561   0.74914   0.03058   0.00000  Uiso   1.00
H43    H     0.79188   0.60484   0.62482   0.00000  Uiso   1.00
H44    H     0.72544   0.54487   0.72407   0.00000  Uiso   1.00
H45    H     0.87577   0.49187   0.75509   0.00000  Uiso   1.00
H46    H     0.91989   0.32665   0.73346   0.00000  Uiso   1.00
H47    H     0.79866   0.36941   0.76670   0.00000  Uiso   1.00
H48    H     0.85289   0.34209   0.60176   0.00000  Uiso   1.00
H49    H     0.86198   0.60892   0.48080   0.00000  Uiso   1.00
H50    H     0.85985   0.67282   0.32096   0.00000  Uiso   1.00
H51    H     0.76287   0.63417   0.26337   0.00000  Uiso   1.00
H52    H     0.66657   0.53181   0.36944   0.00000  Uiso   1.00
H53    H     0.67038   0.46618   0.53015   0.00000  Uiso   1.00
H54    H     0.71379   0.45810   0.65073   0.00000  Uiso   1.00
H55    H     0.98907   0.66295   0.13179   0.00000  Uiso   1.00
H56    H     0.91395   0.72397   0.08458   0.00000  Uiso   1.00
H57    H     0.04052   0.31743   0.91790   0.00000  Uiso   1.00
H58    H     0.04788   0.25583   0.01259   0.00000  Uiso   1.00
H59    H     0.95411   0.97872   0.75024   0.00000  Uiso   1.00
H60    H     0.04783   0.91012   0.74346   0.00000  Uiso   1.00
H61    H     0.92277   0.98350   0.33178   0.00000  Uiso   1.00
H62    H     0.99219   0.89011   0.34859   0.00000  Uiso   1.00
H63    H     0.66695   0.13266   0.99130   0.00000  Uiso   1.00
H64    H     0.71552   0.09802   0.90628   0.00000  Uiso   1.00
H65    H     0.27094   0.99876   0.06903   0.00000  Uiso   1.00
H66    H     0.31172   0.92851   0.01435   0.00000  Uiso   1.00
C67    C     0.44441   0.99562   0.15459   0.00000  Uiso   1.00
C68    C     0.40774   0.98558   0.25323   0.00000  Uiso   1.00
C69    C     0.46060   0.98887   0.30022   0.00000  Uiso   1.00
C70    C     0.57282   0.04427   0.81915   0.00000  Uiso   1.00
C71    C     0.61886   0.04176   0.72371   0.00000  Uiso   1.00
C72    C     0.57212   0.03602   0.67184   0.00000  Uiso   1.00
C73    C     0.31979   0.97847   0.29761   0.00000  Uiso   1.00
C74    C     0.42419   0.98932   0.39071   0.00000  Uiso   1.00
C75    C     0.01409   0.56908   0.85090   0.00000  Uiso   1.00
C76    C     0.02547   0.60505   0.75189   0.00000  Uiso   1.00
C77    C     0.01955   0.55307   0.70565   0.00000  Uiso   1.00
C78    C     0.97475   0.43574   0.18438   0.00000  Uiso   1.00
C79    C     0.97741   0.38986   0.27961   0.00000  Uiso   1.00
C80    C     0.98382   0.43657   0.33092   0.00000  Uiso   1.00
C81    C     0.03666   0.69147   0.70647   0.00000  Uiso   1.00
C82    C     0.02205   0.58788   0.61428   0.00000  Uiso   1.00
C83    C     0.61473   0.77466   0.48357   0.00000  Uiso   1.00
C84    C     0.66758   0.78564   0.53779   0.00000  Uiso   1.00
C85    C     0.70195   0.87073   0.47646   0.00000  Uiso   1.00
C86    C     0.71965   0.86075   0.38165   0.00000  Uiso   1.00
C87    C     0.62245   0.85864   0.39693   0.00000  Uiso   1.00
C88    C     0.56886   0.94077   0.43147   0.00000  Uiso   1.00
C89    C     0.61713   0.94859   0.48020   0.00000  Uiso   1.00
C90    C     0.57324   0.01040   0.53230   0.00000  Uiso   1.00
C91    C     0.47994   0.99422   0.43865   0.00000  Uiso   1.00
C92    C     0.51903   0.76869   0.53093   0.00000  Uiso   1.00
C93    C     0.48637   0.71310   0.51115   0.00000  Uiso   1.00
C94    C     0.45876   0.82137   0.58983   0.00000  Uiso   1.00
C95    C     0.36804   0.82086   0.62511   0.00000  Uiso   1.00
C96    C     0.39594   0.71158   0.54717   0.00000  Uiso   1.00
C97    C     0.33602   0.76628   0.60373   0.00000  Uiso   1.00
C98    C     0.15728   0.44340   0.99399   0.00000  Uiso   1.00
C99    C     0.25582   0.40662   0.98459   0.00000  Uiso   1.00
C100   C     0.30285   0.45963   0.98754   0.00000  Uiso   1.00
C101   C     0.82335   0.57407   0.03763   0.00000  Uiso   1.00
C102   C     0.72793   0.61989   0.03510   0.00000  Uiso   1.00
C103   C     0.67632   0.57284   0.02945   0.00000  Uiso   1.00
C104   C     0.30004   0.31864   0.97762   0.00000  Uiso   1.00
C105   C     0.39348   0.42341   0.98743   0.00000  Uiso   1.00
C106   C     0.85582   0.01196   0.56782   0.00000  Uiso   1.00
C107   C     0.75666   0.02453   0.60372   0.00000  Uiso   1.00
C108   C     0.70986   0.02040   0.55124   0.00000  Uiso   1.00
C109   C     0.18900   0.97490   0.43451   0.00000  Uiso   1.00
C110   C     0.28410   0.97808   0.38846   0.00000  Uiso   1.00
C111   C     0.33515   0.98567   0.43470   0.00000  Uiso   1.00
C112   C     0.71122   0.03538   0.69030   0.00000  Uiso   1.00
C113   C     0.61825   0.02397   0.58561   0.00000  Uiso   1.00
C114   C     0.48439   0.61406   0.77164   0.00000  Uiso   1.00
C115   C     0.53889   0.66737   0.78145   0.00000  Uiso   1.00
C116   C     0.47840   0.70169   0.86676   0.00000  Uiso   1.00
C117   C     0.38319   0.71894   0.85800   0.00000  Uiso   1.00
C118   C     0.39839   0.62165   0.85627   0.00000  Uiso   1.00
C119   C     0.43405   0.56828   0.93773   0.00000  Uiso   1.00
C120   C     0.48317   0.61682   0.94449   0.00000  Uiso   1.00
C121   C     0.53639   0.57307   0.00529   0.00000  Uiso   1.00
C122   C     0.44192   0.47931   0.99119   0.00000  Uiso   1.00
C123   C     0.53187   0.51832   0.76582   0.00000  Uiso   1.00
C124   C     0.51137   0.48504   0.71121   0.00000  Uiso   1.00
C125   C     0.59181   0.45861   0.81757   0.00000  Uiso   1.00
C126   C     0.62768   0.36797   0.81682   0.00000  Uiso   1.00
C127   C     0.54781   0.39466   0.70963   0.00000  Uiso   1.00
C128   C     0.60569   0.33536   0.76317   0.00000  Uiso   1.00
C129   C     0.99698   0.15586   0.44003   0.00000  Uiso   1.00
C130   C     0.98615   0.25472   0.40323   0.00000  Uiso   1.00
C131   C     0.98885   0.30206   0.45609   0.00000  Uiso   1.00
C132   C     0.04458   0.82073   0.56849   0.00000  Uiso   1.00
C133   C     0.04160   0.72545   0.61443   0.00000  Uiso   1.00
C134   C     0.03438   0.67401   0.56822   0.00000  Uiso   1.00
C135   C     0.97872   0.29874   0.31529   0.00000  Uiso   1.00
C136   C     0.98787   0.39295   0.41985   0.00000  Uiso   1.00
C137   C     0.57056   0.85586   0.00795   0.00000  Uiso   1.00
C138   C     0.60712   0.75693   0.01930   0.00000  Uiso   1.00
C139   C     0.55489   0.70998   0.01501   0.00000  Uiso   1.00
C140   C     0.43689   0.18802   0.97383   0.00000  Uiso   1.00
C141   C     0.39094   0.28301   0.97703   0.00000  Uiso   1.00
C142   C     0.43729   0.33435   0.98391   0.00000  Uiso   1.00
C143   C     0.69402   0.71208   0.02944   0.00000  Uiso   1.00
C144   C     0.58978   0.61850   0.01811   0.00000  Uiso   1.00
C145   C     0.77371   0.48350   0.61225   0.00000  Uiso   1.00
C146   C     0.78449   0.53724   0.66571   0.00000  Uiso   1.00
C147   C     0.87035   0.47634   0.69892   0.00000  Uiso   1.00
C148   C     0.86129   0.38135   0.71586   0.00000  Uiso   1.00
C149   C     0.85834   0.39732   0.61884   0.00000  Uiso   1.00
C150   C     0.93964   0.43304   0.56485   0.00000  Uiso   1.00
C151   C     0.94731   0.48162   0.61339   0.00000  Uiso   1.00
C152   C     0.00784   0.53512   0.56911   0.00000  Uiso   1.00
C153   C     0.99201   0.44151   0.47545   0.00000  Uiso   1.00
C154   C     0.76706   0.53170   0.51685   0.00000  Uiso   1.00
C155   C     0.71179   0.51182   0.48386   0.00000  Uiso   1.00
C156   C     0.81877   0.59165   0.45707   0.00000  Uiso   1.00
C157   C     0.81742   0.62801   0.36661   0.00000  Uiso   1.00
C158   C     0.70953   0.54884   0.39369   0.00000  Uiso   1.00
C159   C     0.76310   0.60666   0.33427   0.00000  Uiso   1.00
N160   N     0.48574   0.05837   0.53872   0.00000  Uiso   1.00
N161   N     0.43982   0.05039   0.49297   0.00000  Uiso   1.00
N162   N     0.54371   0.48539   0.05303   0.00000  Uiso   1.00
N163   N     0.49755   0.43924   0.04605   0.00000  Uiso   1.00
N164   N     0.05391   0.54361   0.48086   0.00000  Uiso   1.00
N165   N     0.04617   0.49784   0.43478   0.00000  Uiso   1.00
O166   O     0.52903   0.98800   0.12241   0.00000  Uiso   1.00
O167   O     0.38788   0.01339   0.11083   0.00000  Uiso   1.00
O168   O     0.49860   0.02247   0.85394   0.00000  Uiso   1.00
O169   O     0.61371   0.06385   0.85848   0.00000  Uiso   1.00
O170   O     0.70505   0.07848   0.97174   0.00000  Uiso   1.00
O171   O     0.02079   0.48457   0.88331   0.00000  Uiso   1.00
O172   O     0.99646   0.62587   0.89412   0.00000  Uiso   1.00
O173   O     0.99515   0.51093   0.14928   0.00000  Uiso   1.00
O174   O     0.95479   0.39464   0.14583   0.00000  Uiso   1.00
O175   O     0.00442   0.30019   0.98007   0.00000  Uiso   1.00
O176   O     0.12549   0.52816   0.98579   0.00000  Uiso   1.00
O177   O     0.11370   0.38691   0.01137   0.00000  Uiso   1.00
O178   O     0.85828   0.49972   0.01607   0.00000  Uiso   1.00
O179   O     0.86236   0.61516   0.05734   0.00000  Uiso   1.00
O180   O     0.97943   0.70285   0.07365   0.00000  Uiso   1.00
O181   O     0.88828   0.01783   0.48347   0.00000  Uiso   1.00
O182   O     0.89962   0.99448   0.62412   0.00000  Uiso   1.00
O183   O     0.15429   0.99463   0.50988   0.00000  Uiso   1.00
O184   O     0.15084   0.95499   0.39286   0.00000  Uiso   1.00
O185   O     0.98736   0.95389   0.31748   0.00000  Uiso   1.00
O186   O     0.99019   0.12389   0.52453   0.00000  Uiso   1.00
O187   O     0.01425   0.11248   0.38339   0.00000  Uiso   1.00
O188   O     0.02301   0.85616   0.49396   0.00000  Uiso   1.00
O189   O     0.06430   0.85971   0.60942   0.00000  Uiso   1.00
O190   O     0.01851   0.97473   0.72751   0.00000  Uiso   1.00
O191   O     0.48604   0.88788   0.01434   0.00000  Uiso   1.00
O192   O     0.62689   0.89940   0.99102   0.00000  Uiso   1.00
O193   O     0.51201   0.15267   0.99435   0.00000  Uiso   1.00
O194   O     0.39590   0.15003   0.95304   0.00000  Uiso   1.00
O195   O     0.29346   0.99331   0.00728   0.00000  Uiso   1.00
Cu196  Cu    0.57981   0.02685   0.99196   0.00000  Uiso   1.00
Cu197  Cu    0.98372   0.43202   0.01471   0.00000  Uiso   1.00
Cu198  Cu    0.99533   0.57941   0.02258   0.00000  Uiso   1.00
Cu199  Cu    0.01987   0.98372   0.42912   0.00000  Uiso   1.00
Cu200  Cu    0.02951   0.99337   0.57656   0.00000  Uiso   1.00
Cu201  Cu    0.43260   0.01910   0.98012   0.00000  Uiso   1.00
loop_
_geom_bond_atom_site_label_1
_geom_bond_atom_site_label_2
_geom_bond_distance
_geom_bond_site_symmetry_2
_ccdc_geom_bond_type
H1     C69     1.089   .     S
H2     C72     1.089   .     S
H3     C73     1.087   .     S
H4     C77     1.088   .     S
H5     C80     1.087   .     S
H6     C81     1.087   .     S
H7     C84     1.097   .     S
H8     C84     1.098   .     S
H9     C85     1.094   .     S
H10    C86     1.100   .     S
H11    C86     1.098   .     S
H12    C87     1.094   .     S
H13    C94     1.092   .     S
H14    C95     1.092   .     S
H15    C97     1.092   .     S
H16    C96     1.092   .     S
H17    C93     1.093   .     S
H18    C83     1.100   .     S
H19    C100    1.089   .     S
H20    C103    1.089   .     S
H21    C104    1.087   .     S
H22    C108    1.087   .     S
H23    C111    1.087   .     S
H24    C112    1.087   .     S
H25    C115    1.098   .     S
H26    C115    1.097   .     S
H27    C116    1.094   .     S
H28    C117    1.100   .     S
H29    C117    1.098   .     S
H30    C118    1.094   .     S
H31    C125    1.092   .     S
H32    C126    1.092   .     S
H33    C128    1.092   .     S
H34    C127    1.092   .     S
H35    C124    1.093   .     S
H36    C114    1.100   .     S
H37    C131    1.089   .     S
H38    C134    1.088   .     S
H39    C135    1.088   .     S
H40    C139    1.088   .     S
H41    C142    1.087   .     S
H42    C143    1.088   .     S
H43    C146    1.098   .     S
H44    C146    1.098   .     S
H45    C147    1.093   .     S
H46    C148    1.100   .     S
H47    C148    1.098   .     S
H48    C149    1.094   .     S
H49    C156    1.092   .     S
H50    C157    1.092   .     S
H51    C159    1.092   .     S
H52    C158    1.092   .     S
H53    C155    1.093   .     S
H54    C145    1.100   .     S
H55    O180    0.976   .     S
H56    O180    0.975   .     S
H57    O175    0.975   .     S
H60    O190    0.975   .     S
H61    O185    0.975   .     S
H62    O185    0.976   .     S
H63    O170    0.976   .     S
H64    O170    0.976   .     S
H65    O195    0.977   .     S
H66    O195    0.974   .     S
C67    O166    1.276   .     S
C67    C68     1.484   .     S
C68    C69     1.395   .     S
C68    C73     1.395   .     S
C69    C74     1.394   .     S
C70    O169    1.278   .     S
C70    O168    1.274   .     S
C70    C71     1.488   .     S
C71    C112    1.397   .     S
C71    C72     1.398   .     S
C72    C113    1.397   .     S
C73    C110    1.396   .     S
C74    C111    1.395   .     S
C74    C91     1.461   .     S
C75    C76     1.486   .     S
C75    O171    1.277   .     S
C76    C81     1.394   .     S
C76    C77     1.394   .     S
C77    C82     1.396   .     S
C78    O174    1.275   .     S
C78    O173    1.278   .     S
C78    C79     1.485   .     S
C79    C80     1.395   .     S
C79    C135    1.397   .     S
C80    C136    1.394   .     S
C81    C133    1.397   .     S
C82    C134    1.397   .     S
C82    C152    1.465   .     S
C83    C84     1.558   .     S
C83    C87     1.589   .     S
C83    C92     1.508   .     S
C84    C85     1.564   .     S
C85    C86     1.547   .     S
C85    C89     1.514   .     S
C86    C87     1.546   .     S
C87    C88     1.507   .     S
C88    C89     1.393   .     S
C88    C91     1.396   .     S
C90    N160    1.355   .     S
C90    C113    1.464   .     S
C92    C93     1.404   .     S
C92    C94     1.404   .     S
C93    C96     1.398   .     S
C94    C95     1.398   .     S
C95    C97     1.398   .     S
C96    C97     1.399   .     S
C98    C99     1.484   .     S
C98    O176    1.277   .     S
C99    C104    1.394   .     S
C99    C100    1.395   .     S
C100   C105    1.394   .     S
C101   O179    1.278   .     S
C101   C102    1.487   .     S
C101   O178    1.274   .     S
C102   C103    1.398   .     S
C102   C143    1.397   .     S
C103   C144    1.397   .     S
C104   C141    1.396   .     S
C105   C142    1.394   .     S
C105   C122    1.461   .     S
C106   C107    1.486   .     S
C106   O181    1.277   .     S
C107   C112    1.395   .     S
C107   C108    1.394   .     S
C108   C113    1.395   .     S
C109   O183    1.275   .     S
C109   C110    1.485   .     S
C109   O184    1.277   .     S
C110   C111    1.395   .     S
C114   C118    1.590   .     S
C114   C123    1.508   .     S
C114   C115    1.558   .     S
C115   C116    1.564   .     S
C116   C117    1.547   .     S
C116   C120    1.514   .     S
C117   C118    1.545   .     S
C118   C119    1.507   .     S
C119   C122    1.396   .     S
C119   C120    1.393   .     S
C121   C144    1.464   .     S
C121   N162    1.356   .     S
C123   C125    1.404   .     S
C123   C124    1.404   .     S
C124   C127    1.397   .     S
C125   C126    1.398   .     S
C126   C128    1.398   .     S
C127   C128    1.399   .     S
C129   O186    1.277   .     S
C129   C130    1.486   .     S
C130   C131    1.395   .     S
C130   C135    1.395   .     S
C131   C136    1.395   .     S
C132   O189    1.276   .     S
C132   C133    1.487   .     S
C132   O188    1.277   .     S
C133   C134    1.397   .     S
C136   C153    1.461   .     S
C137   C138    1.485   .     S
C137   O191    1.278   .     S
C138   C143    1.395   .     S
C138   C139    1.394   .     S
C139   C144    1.395   .     S
C140   O193    1.277   .     S
C140   O194    1.275   .     S
C140   C141    1.484   .     S
C141   C142    1.395   .     S
C145   C146    1.558   .     S
C145   C149    1.590   .     S
C145   C154    1.508   .     S
C146   C147    1.564   .     S
C147   C148    1.547   .     S
C147   C151    1.514   .     S
C148   C149    1.545   .     S
C149   C150    1.506   .     S
C150   C151    1.393   .     S
C150   C153    1.396   .     S
C152   N164    1.356   .     S
C154   C155    1.404   .     S
C154   C156    1.404   .     S
C155   C158    1.397   .     S
C156   C157    1.398   .     S
C157   C159    1.398   .     S
C158   C159    1.399   .     S
N160   N161    1.321   .     S
N162   N163    1.321   .     S
N164   N165    1.321   .     S
O168   Cu201   1.957   .     S
O169   Cu196   1.977   .     S
O173   Cu198   1.980   .     S
O174   Cu197   1.944   .     S
O178   Cu197   1.957   .     S
O179   Cu198   1.969   .     S
O183   Cu200   1.953   .     S
O184   Cu199   1.942   .     S
O188   Cu199   1.974   .     S
O189   Cu200   1.980   .     S
O193   Cu196   1.974   .     S
O194   Cu201   1.943   .     S
Cu196  Cu201   2.570   .     S
Cu197  Cu198   2.572   .     S
Cu199  Cu200   2.571   .     S
