# Supplementary material for: Pore Size Engineering of MOFs by Pore Edge Reaction: Tetrazine Click and Hydrogen Adsorption in Theory and Experiment
Source: Chem Mater. 2025 Jul 2;37(14):5206–16. doi: 10.1021/acs.chemmater.5c00914 (PMC12287999; doi:10.1021/acs.chemmater.5c00914)
Supplement: Supplementary file 8 [file cm5c00914_si_008.cif]

data_JUK_21_STY_H2O
_audit_creation_date              2025-01-02
_audit_creation_method            'Materials Studio'
_symmetry_space_group_name_H-M    'P1'
_symmetry_Int_Tables_number       1
_symmetry_cell_setting            triclinic
loop_
_symmetry_equiv_pos_as_xyz
  x,y,z
_cell_length_a                    16.5603
_cell_length_b                    16.5603
_cell_length_c                    16.5603
_cell_angle_alpha                 68.2458
_cell_angle_beta                  68.2458
_cell_angle_gamma                 68.2458
loop_
_atom_site_label
_atom_site_type_symbol
_atom_site_fract_x
_atom_site_fract_y
_atom_site_fract_z
_atom_site_U_iso_or_equiv
_atom_site_adp_type
_atom_site_occupancy
H1     H     0.73843   0.02995   0.46238   0.00000  Uiso   1.00
H2     H     0.30002   0.00493   0.48882   0.00000  Uiso   1.00
H3     H     0.74926   0.01979   0.72132   0.00000  Uiso   1.00
H4     H     0.24367   0.51279   0.03300   0.00000  Uiso   1.00
H5     H     0.67693   0.49352   0.07349   0.00000  Uiso   1.00
H6     H     0.25702   0.28180   0.96451   0.00000  Uiso   1.00
H7     H     0.29249   0.53731   0.12238   0.00000  Uiso   1.00
H8     H     0.45915   0.59958   0.23464   0.00000  Uiso   1.00
H9     H     0.37169   0.70631   0.32935   0.00000  Uiso   1.00
H10    H     0.22087   0.80901   0.31183   0.00000  Uiso   1.00
H11    H     0.15799   0.80244   0.19982   0.00000  Uiso   1.00
H12    H     0.24548   0.69539   0.10503   0.00000  Uiso   1.00
H13    H     0.46226   0.73893   0.03484   0.00000  Uiso   1.00
H14    H     0.49271   0.30029   0.00317   0.00000  Uiso   1.00
H15    H     0.72490   0.75111   0.01163   0.00000  Uiso   1.00
H16    H     0.02763   0.24310   0.51330   0.00000  Uiso   1.00
H17    H     0.07181   0.67684   0.49085   0.00000  Uiso   1.00
H18    H     0.96419   0.25559   0.27968   0.00000  Uiso   1.00
H19    H     0.11817   0.29228   0.53656   0.00000  Uiso   1.00
H20    H     0.23482   0.45879   0.59236   0.00000  Uiso   1.00
H21    H     0.33195   0.37204   0.69694   0.00000  Uiso   1.00
H22    H     0.31455   0.22329   0.80205   0.00000  Uiso   1.00
H23    H     0.19824   0.16010   0.80090   0.00000  Uiso   1.00
H24    H     0.10191   0.24666   0.69617   0.00000  Uiso   1.00
H25    H     0.03495   0.46217   0.73681   0.00000  Uiso   1.00
H26    H     0.99934   0.49176   0.30068   0.00000  Uiso   1.00
H27    H     0.02057   0.72261   0.74731   0.00000  Uiso   1.00
H28    H     0.51216   0.03400   0.23987   0.00000  Uiso   1.00
H29    H     0.49235   0.07475   0.67456   0.00000  Uiso   1.00
H30    H     0.28192   0.96302   0.25466   0.00000  Uiso   1.00
H31    H     0.53988   0.12052   0.28947   0.00000  Uiso   1.00
H32    H     0.59851   0.23361   0.45622   0.00000  Uiso   1.00
H33    H     0.71181   0.32155   0.37417   0.00000  Uiso   1.00
H34    H     0.82282   0.29618   0.23092   0.00000  Uiso   1.00
H35    H     0.81728   0.18287   0.16587   0.00000  Uiso   1.00
H36    H     0.70355   0.09591   0.24776   0.00000  Uiso   1.00
H37    H     0.97799   0.66354   0.13119   0.00000  Uiso   1.00
H38    H     0.89809   0.71492   0.08914   0.00000  Uiso   1.00
H39    H     0.87152   0.34042   0.00240   0.00000  Uiso   1.00
H40    H     0.89029   0.29499   0.09557   0.00000  Uiso   1.00
H41    H     0.13361   0.96955   0.66179   0.00000  Uiso   1.00
H42    H     0.07501   0.90555   0.72786   0.00000  Uiso   1.00
H43    H     0.93515   0.01588   0.30193   0.00000  Uiso   1.00
H44    H     0.02553   0.04078   0.25206   0.00000  Uiso   1.00
H45    H     0.27345   0.10488   0.91717   0.00000  Uiso   1.00
H46    H     0.33420   0.03840   0.85929   0.00000  Uiso   1.00
H47    H     0.68344   0.96536   0.07715   0.00000  Uiso   1.00
H48    H     0.74720   0.95148   0.98498   0.00000  Uiso   1.00
C49    C     0.85444   0.00016   0.55582   0.00000  Uiso   1.00
C50    C     0.75362   0.02287   0.58824   0.00000  Uiso   1.00
C51    C     0.70310   0.03686   0.53048   0.00000  Uiso   1.00
C52    C     0.19104   0.96551   0.42793   0.00000  Uiso   1.00
C53    C     0.28284   0.97982   0.37795   0.00000  Uiso   1.00
C54    C     0.32879   0.00232   0.41887   0.00000  Uiso   1.00
C55    C     0.71004   0.03010   0.67650   0.00000  Uiso   1.00
C56    C     0.60867   0.05777   0.56052   0.00000  Uiso   1.00
C57    C     0.14380   0.43886   0.00215   0.00000  Uiso   1.00
C58    C     0.24166   0.40112   0.99879   0.00000  Uiso   1.00
C59    C     0.28321   0.44776   0.01947   0.00000  Uiso   1.00
C60    C     0.80722   0.57239   0.04173   0.00000  Uiso   1.00
C61    C     0.71018   0.61746   0.04459   0.00000  Uiso   1.00
C62    C     0.65202   0.56658   0.06094   0.00000  Uiso   1.00
C63    C     0.29017   0.31859   0.97895   0.00000  Uiso   1.00
C64    C     0.37332   0.41160   0.02245   0.00000  Uiso   1.00
C65    C     0.50396   0.55522   0.06847   0.00000  Uiso   1.00
C66    C     0.40919   0.57502   0.10807   0.00000  Uiso   1.00
C67    C     0.36531   0.52638   0.09359   0.00000  Uiso   1.00
C68    C     0.41571   0.46074   0.04625   0.00000  Uiso   1.00
C69    C     0.35828   0.63977   0.16345   0.00000  Uiso   1.00
C70    C     0.39315   0.64403   0.22698   0.00000  Uiso   1.00
C71    C     0.34382   0.70410   0.28015   0.00000  Uiso   1.00
C72    C     0.25909   0.76147   0.27068   0.00000  Uiso   1.00
C73    C     0.22380   0.75763   0.20785   0.00000  Uiso   1.00
C74    C     0.27276   0.69710   0.15496   0.00000  Uiso   1.00
C75    C     0.55782   0.85554   0.99841   0.00000  Uiso   1.00
C76    C     0.59001   0.75470   0.02159   0.00000  Uiso   1.00
C77    C     0.53131   0.70385   0.03894   0.00000  Uiso   1.00
C78    C     0.43063   0.19146   0.96464   0.00000  Uiso   1.00
C79    C     0.38100   0.28304   0.97956   0.00000  Uiso   1.00
C80    C     0.42245   0.32900   0.00145   0.00000  Uiso   1.00
C81    C     0.67923   0.71150   0.02554   0.00000  Uiso   1.00
C82    C     0.56195   0.60944   0.05918   0.00000  Uiso   1.00
C83    C     0.00087   0.14247   0.43745   0.00000  Uiso   1.00
C84    C     0.99566   0.24071   0.40046   0.00000  Uiso   1.00
C85    C     0.01469   0.28260   0.44802   0.00000  Uiso   1.00
C86    C     0.04606   0.80570   0.56877   0.00000  Uiso   1.00
C87    C     0.04827   0.70878   0.61415   0.00000  Uiso   1.00
C88    C     0.06119   0.65142   0.56372   0.00000  Uiso   1.00
C89    C     0.97691   0.28903   0.31743   0.00000  Uiso   1.00
C90    C     0.01729   0.37279   0.41212   0.00000  Uiso   1.00
C91    C     0.06504   0.50395   0.55395   0.00000  Uiso   1.00
C92    C     0.10488   0.40923   0.57337   0.00000  Uiso   1.00
C93    C     0.08926   0.36506   0.52588   0.00000  Uiso   1.00
C94    C     0.04073   0.41541   0.46125   0.00000  Uiso   1.00
C95    C     0.16184   0.35862   0.63673   0.00000  Uiso   1.00
C96    C     0.22704   0.39325   0.63803   0.00000  Uiso   1.00
C97    C     0.28154   0.34442   0.69684   0.00000  Uiso   1.00
C98    C     0.27174   0.26036   0.75587   0.00000  Uiso   1.00
C99    C     0.20726   0.22528   0.75497   0.00000  Uiso   1.00
C100   C     0.15300   0.27383   0.69563   0.00000  Uiso   1.00
C101   C     0.00428   0.55661   0.85242   0.00000  Uiso   1.00
C102   C     0.02611   0.58888   0.75168   0.00000  Uiso   1.00
C103   C     0.04013   0.53084   0.70139   0.00000  Uiso   1.00
C104   C     0.96420   0.42930   0.18981   0.00000  Uiso   1.00
C105   C     0.97697   0.37999   0.28215   0.00000  Uiso   1.00
C106   C     0.99738   0.42160   0.32906   0.00000  Uiso   1.00
C107   C     0.03151   0.67763   0.70804   0.00000  Uiso   1.00
C108   C     0.05837   0.56169   0.60714   0.00000  Uiso   1.00
C109   C     0.43874   0.00182   0.14087   0.00000  Uiso   1.00
C110   C     0.40110   0.99816   0.23873   0.00000  Uiso   1.00
C111   C     0.44756   0.01965   0.27983   0.00000  Uiso   1.00
C112   C     0.57042   0.04707   0.80407   0.00000  Uiso   1.00
C113   C     0.61598   0.04840   0.70731   0.00000  Uiso   1.00
C114   C     0.56543   0.06206   0.64981   0.00000  Uiso   1.00
C115   C     0.31859   0.97823   0.28738   0.00000  Uiso   1.00
C116   C     0.41149   0.02303   0.36979   0.00000  Uiso   1.00
C117   C     0.55494   0.06676   0.50228   0.00000  Uiso   1.00
C118   C     0.57626   0.10539   0.40734   0.00000  Uiso   1.00
C119   C     0.52779   0.09217   0.36246   0.00000  Uiso   1.00
C120   C     0.46065   0.04649   0.41241   0.00000  Uiso   1.00
C121   C     0.64332   0.15843   0.35789   0.00000  Uiso   1.00
C122   C     0.64644   0.22273   0.39252   0.00000  Uiso   1.00
C123   C     0.71023   0.27195   0.34645   0.00000  Uiso   1.00
C124   C     0.77261   0.25760   0.26516   0.00000  Uiso   1.00
C125   C     0.76959   0.19453   0.22957   0.00000  Uiso   1.00
C126   C     0.70506   0.14567   0.27538   0.00000  Uiso   1.00
N127   N     0.54952   0.48515   0.03138   0.00000  Uiso   1.00
N128   N     0.50701   0.43747   0.02149   0.00000  Uiso   1.00
N129   N     0.02584   0.54938   0.48540   0.00000  Uiso   1.00
N130   N     0.01501   0.50667   0.43851   0.00000  Uiso   1.00
N131   N     0.48352   0.03165   0.54715   0.00000  Uiso   1.00
N132   N     0.43611   0.02271   0.50373   0.00000  Uiso   1.00
O133   O     0.88971   0.99804   0.47344   0.00000  Uiso   1.00
O134   O     0.89610   0.98567   0.61303   0.00000  Uiso   1.00
O135   O     0.15620   0.97914   0.50609   0.00000  Uiso   1.00
O136   O     0.15388   0.94473   0.38593   0.00000  Uiso   1.00
O137   O     0.00038   0.98929   0.28603   0.00000  Uiso   1.00
O138   O     0.11160   0.52314   0.99675   0.00000  Uiso   1.00
O139   O     0.10162   0.38366   0.01243   0.00000  Uiso   1.00
O140   O     0.83999   0.49478   0.02705   0.00000  Uiso   1.00
O141   O     0.84974   0.61695   0.05200   0.00000  Uiso   1.00
O142   O     0.96384   0.69935   0.07387   0.00000  Uiso   1.00
O143   O     0.47524   0.89046   0.99767   0.00000  Uiso   1.00
O144   O     0.61543   0.89757   0.98229   0.00000  Uiso   1.00
O145   O     0.50824   0.15604   0.97934   0.00000  Uiso   1.00
O146   O     0.38899   0.15506   0.94230   0.00000  Uiso   1.00
O147   O     0.30115   0.04075   0.92130   0.00000  Uiso   1.00
O148   O     0.99531   0.11002   0.52165   0.00000  Uiso   1.00
O149   O     0.01299   0.10001   0.38179   0.00000  Uiso   1.00
O150   O     0.03159   0.83781   0.49108   0.00000  Uiso   1.00
O151   O     0.05622   0.84809   0.61349   0.00000  Uiso   1.00
O152   O     0.07146   0.96900   0.69624   0.00000  Uiso   1.00
O153   O     0.00159   0.47448   0.88763   0.00000  Uiso   1.00
O154   O     0.99065   0.61386   0.89382   0.00000  Uiso   1.00
O155   O     0.97813   0.50730   0.15493   0.00000  Uiso   1.00
O156   O     0.94434   0.38726   0.15180   0.00000  Uiso   1.00
O157   O     0.92046   0.30540   0.03112   0.00000  Uiso   1.00
O158   O     0.52349   0.99435   0.10864   0.00000  Uiso   1.00
O159   O     0.38310   0.01502   0.09813   0.00000  Uiso   1.00
O160   O     0.49296   0.03169   0.83671   0.00000  Uiso   1.00
O161   O     0.61468   0.05853   0.84582   0.00000  Uiso   1.00
O162   O     0.70859   0.99830   0.01555   0.00000  Uiso   1.00
Cu163  Cu    0.02221   0.96600   0.42533   0.00000  Uiso   1.00
Cu164  Cu    0.98138   0.57466   0.02461   0.00000  Uiso   1.00
Cu165  Cu    0.42651   0.02184   0.96671   0.00000  Uiso   1.00
Cu166  Cu    0.02639   0.97964   0.57320   0.00000  Uiso   1.00
Cu167  Cu    0.97019   0.42658   0.01880   0.00000  Uiso   1.00
Cu168  Cu    0.57442   0.02954   0.97645   0.00000  Uiso   1.00
loop_
_geom_bond_atom_site_label_1
_geom_bond_atom_site_label_2
_geom_bond_distance
_geom_bond_site_symmetry_2
_ccdc_geom_bond_type
H1     C51     1.088   .     S
H2     C54     1.088   .     S
H3     C55     1.088   .     S
H4     C59     1.089   .     S
H5     C62     1.088   .     S
H6     C63     1.088   .     S
H7     C67     1.091   .     S
H8     C70     1.091   .     S
H9     C71     1.091   .     S
H10    C72     1.092   .     S
H11    C73     1.091   .     S
H12    C74     1.092   .     S
H13    C77     1.089   .     S
H14    C80     1.089   .     S
H15    C81     1.087   .     S
H16    C85     1.089   .     S
H17    C88     1.089   .     S
H18    C89     1.087   .     S
H19    C93     1.091   .     S
H20    C96     1.091   .     S
H21    C97     1.091   .     S
H22    C98     1.093   .     S
H23    C99     1.092   .     S
H24    C100    1.092   .     S
H25    C103    1.089   .     S
H26    C106    1.088   .     S
H27    C107    1.087   .     S
H28    C111    1.089   .     S
H29    C114    1.088   .     S
H30    C115    1.088   .     S
H31    C119    1.091   .     S
H32    C122    1.091   .     S
H33    C123    1.091   .     S
H34    C124    1.094   .     S
H35    C125    1.093   .     S
H36    C126    1.092   .     S
H37    O142    0.976   .     S
H38    O142    0.976   .     S
H39    O157    0.976   .     S
H40    O157    0.975   .     S
H41    O152    0.976   .     S
H42    O152    0.975   .     S
H45    O147    0.975   .     S
H46    O147    0.976   .     S
H47    O162    0.976   .     S
C49    C50     1.496   .     S
C50    C55     1.398   .     S
C50    C51     1.398   .     S
C51    C56     1.401   .     S
C52    C53     1.497   .     S
C52    O136    1.278   .     S
C52    O135    1.275   .     S
C53    C115    1.400   .     S
C54    C116    1.404   .     S
C55    C113    1.398   .     S
C56    C117    1.475   .     S
C56    C114    1.400   .     S
C57    O139    1.274   .     S
C58    C63     1.395   .     S
C59    C64     1.399   .     S
C60    O141    1.279   .     S
C60    C61     1.491   .     S
C60    O140    1.274   .     S
C61    C62     1.396   .     S
C61    C81     1.397   .     S
C62    C82     1.401   .     S
C63    C79     1.400   .     S
C64    C68     1.475   .     S
C64    C80     1.404   .     S
C65    C82     1.476   .     S
C65    C66     1.420   .     S
C65    N127    1.352   .     S
C66    C67     1.393   .     S
C66    C69     1.479   .     S
C67    C68     1.402   .     S
C68    N128    1.352   .     S
C69    C74     1.407   .     S
C69    C70     1.407   .     S
C70    C71     1.395   .     S
C71    C72     1.400   .     S
C72    C73     1.398   .     S
C73    C74     1.397   .     S
C75    O144    1.277   .     S
C75    O143    1.275   .     S
C76    C81     1.397   .     S
C76    C77     1.399   .     S
C77    C82     1.401   .     S
C78    O145    1.274   .     S
C78    O146    1.280   .     S
C78    C79     1.497   .     S
C83    O149    1.274   .     S
C84    C89     1.394   .     S
C85    C90     1.399   .     S
C86    O151    1.279   .     S
C86    C87     1.492   .     S
C86    O150    1.274   .     S
C87    C107    1.397   .     S
C87    C88     1.397   .     S
C88    C108    1.401   .     S
C89    C105    1.400   .     S
C90    C94     1.474   .     S
C91    N129    1.352   .     S
C91    C108    1.475   .     S
C91    C92     1.420   .     S
C92    C95     1.480   .     S
C92    C93     1.392   .     S
C93    C94     1.402   .     S
C94    N130    1.352   .     S
C95    C100    1.406   .     S
C95    C96     1.407   .     S
C96    C97     1.394   .     S
C97    C98     1.400   .     S
C98    C99     1.398   .     S
C99    C100    1.397   .     S
C101   O153    1.277   .     S
C101   C102    1.495   .     S
C102   C107    1.397   .     S
C102   C103    1.399   .     S
C103   C108    1.401   .     S
C104   C105    1.495   .     S
C104   O155    1.274   .     S
C104   O156    1.279   .     S
C105   C106    1.399   .     S
C109   O159    1.272   .     S
C110   C115    1.395   .     S
C111   C116    1.399   .     S
C112   O161    1.276   .     S
C112   O160    1.276   .     S
C112   C113    1.492   .     S
C113   C114    1.396   .     S
C116   C120    1.475   .     S
C117   C118    1.420   .     S
C117   N131    1.352   .     S
C118   C119    1.392   .     S
C118   C121    1.480   .     S
C119   C120    1.404   .     S
C120   N132    1.352   .     S
C121   C126    1.405   .     S
C121   C122    1.407   .     S
C122   C123    1.394   .     S
C123   C124    1.400   .     S
C124   C125    1.399   .     S
C125   C126    1.399   .     S
N127   N128    1.319   .     S
N129   N130    1.319   .     S
N131   N132    1.319   .     S
O135   Cu166   2.020   .     S
O136   Cu163   1.962   .     S
O140   Cu167   2.009   .     S
O141   Cu164   1.954   .     S
O145   Cu168   1.981   .     S
O146   Cu165   1.981   .     S
O150   Cu163   1.971   .     S
O151   Cu166   1.950   .     S
O155   Cu164   2.020   .     S
O156   Cu167   1.976   .     S
O160   Cu165   1.997   .     S
O161   Cu168   1.937   .     S
Cu163  Cu166   2.569   .     S
Cu164  Cu167   2.566   .     S
Cu165  Cu168   2.565   .     S
