# Supplementary material for: Pore Size Engineering of MOFs by Pore Edge Reaction: Tetrazine Click and Hydrogen Adsorption in Theory and Experiment
Source: Chem Mater. 2025 Jul 2;37(14):5206–16. doi: 10.1021/acs.chemmater.5c00914 (PMC12287999; doi:10.1021/acs.chemmater.5c00914)
Supplement: Supplementary file 9 [file cm5c00914_si_009.cif]

data_JUK_21_TBN_H2O
_audit_creation_date              2025-01-02
_audit_creation_method            'Materials Studio'
_symmetry_space_group_name_H-M    'P1'
_symmetry_Int_Tables_number       1
_symmetry_cell_setting            triclinic
loop_
_symmetry_equiv_pos_as_xyz
  x,y,z
_cell_length_a                    16.5603
_cell_length_b                    16.5603
_cell_length_c                    16.5603
_cell_angle_alpha                 68.2458
_cell_angle_beta                  68.2458
_cell_angle_gamma                 68.2458
loop_
_atom_site_label
_atom_site_type_symbol
_atom_site_fract_x
_atom_site_fract_y
_atom_site_fract_z
_atom_site_U_iso_or_equiv
_atom_site_adp_type
_atom_site_occupancy
H1     H     0.68570   0.04159   0.51181   0.00000  Uiso   1.00
H2     H     0.24711   0.00668   0.53433   0.00000  Uiso   1.00
H3     H     0.72050   0.02803   0.76175   0.00000  Uiso   1.00
H4     H     0.32371   0.49479   0.96497   0.00000  Uiso   1.00
H5     H     0.76237   0.48845   0.96761   0.00000  Uiso   1.00
H6     H     0.28899   0.24838   0.97097   0.00000  Uiso   1.00
H7     H     0.64963   0.11634   0.36798   0.00000  Uiso   1.00
H8     H     0.61947   0.23527   0.34780   0.00000  Uiso   1.00
H9     H     0.55127   0.18685   0.51401   0.00000  Uiso   1.00
H10    H     0.38123   0.22238   0.51406   0.00000  Uiso   1.00
H11    H     0.43373   0.29774   0.41432   0.00000  Uiso   1.00
H12    H     0.38182   0.19046   0.36505   0.00000  Uiso   1.00
H13    H     0.50674   0.26097   0.28261   0.00000  Uiso   1.00
H14    H     0.58726   0.00956   0.34001   0.00000  Uiso   1.00
H15    H     0.61750   0.00455   0.22751   0.00000  Uiso   1.00
H16    H     0.68902   0.03381   0.26514   0.00000  Uiso   1.00
H17    H     0.69065   0.18880   0.18709   0.00000  Uiso   1.00
H18    H     0.66544   0.16074   0.10662   0.00000  Uiso   1.00
H19    H     0.60127   0.26330   0.13698   0.00000  Uiso   1.00
H20    H     0.45623   0.22739   0.18203   0.00000  Uiso   1.00
H21    H     0.51675   0.12872   0.14321   0.00000  Uiso   1.00
H22    H     0.44075   0.12006   0.25266   0.00000  Uiso   1.00
H23    H     0.27407   0.05227   0.00107   0.00000  Uiso   1.00
H24    H     0.32366  -0.00745   0.93531   0.00000  Uiso   1.00
H25    H     0.70748   0.97839   0.11522   0.00000  Uiso   1.00
H26    H     0.74319   0.90255   0.06716   0.00000  Uiso   1.00
H27    H     0.51180   0.68570   0.04159   0.00000  Uiso   1.00
H28    H     0.53432   0.24710   0.00668   0.00000  Uiso   1.00
H29    H     0.76175   0.72049   0.02803   0.00000  Uiso   1.00
H30    H     0.96498   0.32371   0.49479   0.00000  Uiso   1.00
H31    H     0.96760   0.76237   0.48845   0.00000  Uiso   1.00
H32    H     0.97098   0.28899   0.24838   0.00000  Uiso   1.00
H33    H     0.36798   0.64964   0.11634   0.00000  Uiso   1.00
H34    H     0.34779   0.61948   0.23527   0.00000  Uiso   1.00
H35    H     0.51400   0.55127   0.18686   0.00000  Uiso   1.00
H36    H     0.51405   0.38123   0.22238   0.00000  Uiso   1.00
H37    H     0.41431   0.43373   0.29774   0.00000  Uiso   1.00
H38    H     0.36503   0.38182   0.19046   0.00000  Uiso   1.00
H39    H     0.28260   0.50674   0.26097   0.00000  Uiso   1.00
H40    H     0.34001   0.58725   0.00955   0.00000  Uiso   1.00
H41    H     0.22751   0.61750   0.00454   0.00000  Uiso   1.00
H42    H     0.26514   0.68902   0.03381   0.00000  Uiso   1.00
H43    H     0.18710   0.69066   0.18879   0.00000  Uiso   1.00
H44    H     0.10662   0.66545   0.16073   0.00000  Uiso   1.00
H45    H     0.13698   0.60128   0.26329   0.00000  Uiso   1.00
H46    H     0.18202   0.45624   0.22739   0.00000  Uiso   1.00
H47    H     0.14320   0.51676   0.12871   0.00000  Uiso   1.00
H48    H     0.25265   0.44076   0.12006   0.00000  Uiso   1.00
H49    H     0.00107   0.27407   0.05227   0.00000  Uiso   1.00
H50    H     0.93531   0.32365  -0.00744   0.00000  Uiso   1.00
H51    H     0.11521   0.70748   0.97839   0.00000  Uiso   1.00
H52    H     0.06716   0.74319   0.90255   0.00000  Uiso   1.00
H53    H     0.04159   0.51180   0.68570   0.00000  Uiso   1.00
H54    H     0.00668   0.53432   0.24711   0.00000  Uiso   1.00
H55    H     0.02803   0.76175   0.72049   0.00000  Uiso   1.00
H56    H     0.49479   0.96498   0.32371   0.00000  Uiso   1.00
H57    H     0.48845   0.96760   0.76237   0.00000  Uiso   1.00
H58    H     0.24838   0.97098   0.28899   0.00000  Uiso   1.00
H59    H     0.11634   0.36798   0.64963   0.00000  Uiso   1.00
H60    H     0.23527   0.34780   0.61947   0.00000  Uiso   1.00
H61    H     0.18685   0.51402   0.55127   0.00000  Uiso   1.00
H62    H     0.22238   0.51406   0.38123   0.00000  Uiso   1.00
H63    H     0.29774   0.41433   0.43372   0.00000  Uiso   1.00
H64    H     0.19047   0.36505   0.38181   0.00000  Uiso   1.00
H65    H     0.26097   0.28261   0.50673   0.00000  Uiso   1.00
H66    H     0.00956   0.34001   0.58725   0.00000  Uiso   1.00
H67    H     0.00455   0.22751   0.61750   0.00000  Uiso   1.00
H68    H     0.03382   0.26514   0.68901   0.00000  Uiso   1.00
H69    H     0.18881   0.18710   0.69065   0.00000  Uiso   1.00
H70    H     0.16075   0.10663   0.66543   0.00000  Uiso   1.00
H71    H     0.26330   0.13699   0.60126   0.00000  Uiso   1.00
H72    H     0.22740   0.18203   0.45623   0.00000  Uiso   1.00
H73    H     0.12872   0.14321   0.51674   0.00000  Uiso   1.00
H74    H     0.12007   0.25266   0.44075   0.00000  Uiso   1.00
H75    H     0.05227   0.00106   0.27408   0.00000  Uiso   1.00
H76    H    -0.00744   0.93531   0.32366   0.00000  Uiso   1.00
H77    H     0.97839   0.11522   0.70748   0.00000  Uiso   1.00
H78    H     0.90255   0.06717   0.74319   0.00000  Uiso   1.00
C79    C     0.80196   0.05396   0.58095   0.00000  Uiso   1.00
C80    C     0.71186   0.03712   0.63130   0.00000  Uiso   1.00
C81    C     0.66102   0.02954   0.58490   0.00000  Uiso   1.00
C82    C     0.13786   0.00614   0.44750   0.00000  Uiso   1.00
C83    C     0.23804   0.98902   0.41548   0.00000  Uiso   1.00
C84    C     0.28408   0.99456   0.46838   0.00000  Uiso   1.00
C85    C     0.68158   0.02173   0.72504   0.00000  Uiso   1.00
C86    C     0.58045   0.00505   0.63185   0.00000  Uiso   1.00
C87    C     0.20503   0.42672   0.95536   0.00000  Uiso   1.00
C88    C     0.29862   0.37746   0.96374   0.00000  Uiso   1.00
C89    C     0.35057   0.42283   0.97141   0.00000  Uiso   1.00
C90    C     0.87128   0.56625   0.98443   0.00000  Uiso   1.00
C91    C     0.77181   0.60099   0.99705   0.00000  Uiso   1.00
C92    C     0.72571   0.55101   0.98723   0.00000  Uiso   1.00
C93    C     0.33066   0.28455   0.97348   0.00000  Uiso   1.00
C94    C     0.43468   0.37626   0.98833   0.00000  Uiso   1.00
C95    C     0.52844   0.18873   0.31622   0.00000  Uiso   1.00
C96    C     0.59215   0.17681   0.37149   0.00000  Uiso   1.00
C97    C     0.52895   0.16953   0.46951   0.00000  Uiso   1.00
C98    C     0.43625   0.22663   0.45133   0.00000  Uiso   1.00
C99    C     0.44012   0.17091   0.39126   0.00000  Uiso   1.00
C100   C     0.45748   0.07778   0.45669   0.00000  Uiso   1.00
C101   C     0.51040   0.07819   0.50529   0.00000  Uiso   1.00
C102   C     0.52516   0.00575   0.57995   0.00000  Uiso   1.00
C103   C     0.42525   0.00194   0.48510   0.00000  Uiso   1.00
C104   C     0.56821   0.14242   0.23951   0.00000  Uiso   1.00
C105   C     0.61850   0.04201   0.26979   0.00000  Uiso   1.00
C106   C     0.63547   0.19182   0.16324   0.00000  Uiso   1.00
C107   C     0.49089   0.15498   0.20241   0.00000  Uiso   1.00
C108   C     0.58096   0.80196   0.05396   0.00000  Uiso   1.00
C109   C     0.63130   0.71186   0.03712   0.00000  Uiso   1.00
C110   C     0.58490   0.66102   0.02954   0.00000  Uiso   1.00
C111   C     0.44750   0.13786   0.00614   0.00000  Uiso   1.00
C112   C     0.41547   0.23804   0.98902   0.00000  Uiso   1.00
C113   C     0.46837   0.28408   0.99456   0.00000  Uiso   1.00
C114   C     0.72504   0.68158   0.02173   0.00000  Uiso   1.00
C115   C     0.63185   0.58044   0.00505   0.00000  Uiso   1.00
C116   C     0.95536   0.20503   0.42673   0.00000  Uiso   1.00
C117   C     0.96374   0.29862   0.37746   0.00000  Uiso   1.00
C118   C     0.97141   0.35057   0.42283   0.00000  Uiso   1.00
C119   C     0.98443   0.87127   0.56627   0.00000  Uiso   1.00
C120   C     0.99704   0.77181   0.60099   0.00000  Uiso   1.00
C121   C     0.98723   0.72572   0.55101   0.00000  Uiso   1.00
C122   C     0.97349   0.33066   0.28455   0.00000  Uiso   1.00
C123   C     0.98833   0.43468   0.37626   0.00000  Uiso   1.00
C124   C     0.31622   0.52845   0.18873   0.00000  Uiso   1.00
C125   C     0.37148   0.59215   0.17681   0.00000  Uiso   1.00
C126   C     0.46950   0.52895   0.16954   0.00000  Uiso   1.00
C127   C     0.45133   0.43625   0.22663   0.00000  Uiso   1.00
C128   C     0.39126   0.44012   0.17091   0.00000  Uiso   1.00
C129   C     0.45669   0.45748   0.07778   0.00000  Uiso   1.00
C130   C     0.50528   0.51040   0.07820   0.00000  Uiso   1.00
C131   C     0.57994   0.52516   0.00575   0.00000  Uiso   1.00
C132   C     0.48510   0.42525   0.00194   0.00000  Uiso   1.00
C133   C     0.23951   0.56822   0.14242   0.00000  Uiso   1.00
C134   C     0.26979   0.61850   0.04200   0.00000  Uiso   1.00
C135   C     0.16324   0.63548   0.19181   0.00000  Uiso   1.00
C136   C     0.20241   0.49090   0.15498   0.00000  Uiso   1.00
C137   C     0.05396   0.58095   0.80196   0.00000  Uiso   1.00
C138   C     0.03711   0.63130   0.71186   0.00000  Uiso   1.00
C139   C     0.02954   0.58490   0.66102   0.00000  Uiso   1.00
C140   C     0.00614   0.44750   0.13786   0.00000  Uiso   1.00
C141   C     0.98902   0.41547   0.23804   0.00000  Uiso   1.00
C142   C     0.99455   0.46837   0.28408   0.00000  Uiso   1.00
C143   C     0.02173   0.72504   0.68159   0.00000  Uiso   1.00
C144   C     0.00504   0.63185   0.58044   0.00000  Uiso   1.00
C145   C     0.42673   0.95536   0.20503   0.00000  Uiso   1.00
C146   C     0.37746   0.96374   0.29862   0.00000  Uiso   1.00
C147   C     0.42283   0.97141   0.35057   0.00000  Uiso   1.00
C148   C     0.56626   0.98443   0.87128   0.00000  Uiso   1.00
C149   C     0.60099   0.99705   0.77181   0.00000  Uiso   1.00
C150   C     0.55101   0.98723   0.72572   0.00000  Uiso   1.00
C151   C     0.28455   0.97348   0.33067   0.00000  Uiso   1.00
C152   C     0.37626   0.98833   0.43468   0.00000  Uiso   1.00
C153   C     0.18873   0.31622   0.52844   0.00000  Uiso   1.00
C154   C     0.17682   0.37149   0.59215   0.00000  Uiso   1.00
C155   C     0.16953   0.46951   0.52895   0.00000  Uiso   1.00
C156   C     0.22663   0.45134   0.43624   0.00000  Uiso   1.00
C157   C     0.17091   0.39126   0.44011   0.00000  Uiso   1.00
C158   C     0.07778   0.45669   0.45748   0.00000  Uiso   1.00
C159   C     0.07819   0.50529   0.51040   0.00000  Uiso   1.00
C160   C     0.00575   0.57995   0.52515   0.00000  Uiso   1.00
C161   C     0.00194   0.48510   0.42525   0.00000  Uiso   1.00
C162   C     0.14243   0.23951   0.56821   0.00000  Uiso   1.00
C163   C     0.04201   0.26979   0.61850   0.00000  Uiso   1.00
C164   C     0.19182   0.16325   0.63546   0.00000  Uiso   1.00
C165   C     0.15499   0.20242   0.49089   0.00000  Uiso   1.00
N166   N     0.48281   0.93978   0.61061   0.00000  Uiso   1.00
N167   N     0.43481   0.93750   0.56336   0.00000  Uiso   1.00
N168   N     0.61060   0.48281   0.93979   0.00000  Uiso   1.00
N169   N     0.56335   0.43481   0.93750   0.00000  Uiso   1.00
N170   N     0.93979   0.61061   0.48281   0.00000  Uiso   1.00
N171   N     0.93750   0.56335   0.43480   0.00000  Uiso   1.00
O172   O     0.83285   0.04622   0.50048   0.00000  Uiso   1.00
O173   O     0.84157   0.06973   0.62426   0.00000  Uiso   1.00
O174   O     0.10230   0.00959   0.52943   0.00000  Uiso   1.00
O175   O     0.09655   0.01812   0.39087   0.00000  Uiso   1.00
O176   O    -0.01059   0.99920   0.29530   0.00000  Uiso   1.00
O177   O     0.17365   0.50647   0.96517   0.00000  Uiso   1.00
O178   O     0.16370   0.38246   0.94327   0.00000  Uiso   1.00
O179   O     0.90499   0.48312   0.98443   0.00000  Uiso   1.00
O180   O     0.91292   0.62091   0.97614   0.00000  Uiso   1.00
O181   O     0.05890   0.71448   0.96715   0.00000  Uiso   1.00
O182   O     0.50048   0.83284   0.04622   0.00000  Uiso   1.00
O183   O     0.62426   0.84157   0.06973   0.00000  Uiso   1.00
O184   O     0.52942   0.10230   0.00959   0.00000  Uiso   1.00
O185   O     0.39087   0.09654   0.01812   0.00000  Uiso   1.00
O186   O     0.29531  -0.01059   0.99920   0.00000  Uiso   1.00
O187   O     0.96517   0.17365   0.50648   0.00000  Uiso   1.00
O188   O     0.94327   0.16370   0.38247   0.00000  Uiso   1.00
O189   O     0.98443   0.90499   0.48313   0.00000  Uiso   1.00
O190   O     0.97615   0.91292   0.62092   0.00000  Uiso   1.00
O191   O     0.96715   0.05891   0.71448   0.00000  Uiso   1.00
O192   O     0.04622   0.50048   0.83285   0.00000  Uiso   1.00
O193   O     0.06973   0.62426   0.84157   0.00000  Uiso   1.00
O194   O     0.00959   0.52943   0.10230   0.00000  Uiso   1.00
O195   O     0.01811   0.39087   0.09654   0.00000  Uiso   1.00
O196   O     0.99921   0.29529  -0.01058   0.00000  Uiso   1.00
O197   O     0.50648   0.96516   0.17366   0.00000  Uiso   1.00
O198   O     0.38247   0.94327   0.16370   0.00000  Uiso   1.00
O199   O     0.48313   0.98442   0.90500   0.00000  Uiso   1.00
O200   O     0.62092   0.97616   0.91292   0.00000  Uiso   1.00
O201   O     0.71447   0.96715   0.05891   0.00000  Uiso   1.00
Cu202  Cu    0.96086   0.03507   0.43095   0.00000  Uiso   1.00
Cu203  Cu    0.04482   0.57839   0.97257   0.00000  Uiso   1.00
Cu204  Cu    0.43094   0.96085   0.03508   0.00000  Uiso   1.00
Cu205  Cu    0.97257   0.04482   0.57839   0.00000  Uiso   1.00
Cu206  Cu    0.03507   0.43094   0.96086   0.00000  Uiso   1.00
Cu207  Cu    0.57839   0.97257   0.04483   0.00000  Uiso   1.00
loop_
_geom_bond_atom_site_label_1
_geom_bond_atom_site_label_2
_geom_bond_distance
_geom_bond_site_symmetry_2
_ccdc_geom_bond_type
H1     C81     1.089   .     S
H3     C85     1.088   .     S
H4     C89     1.085   .     S
H5     C92     1.088   .     S
H6     C93     1.088   .     S
H7     C96     1.099   .     S
H8     C96     1.099   .     S
H9     C97     1.095   .     S
H10    C98     1.098   .     S
H11    C98     1.101   .     S
H12    C99     1.096   .     S
H13    C95     1.098   .     S
H14    C105    1.098   .     S
H15    C105    1.102   .     S
H16    C105    1.101   .     S
H17    C106    1.101   .     S
H18    C106    1.102   .     S
H19    C106    1.102   .     S
H20    C107    1.102   .     S
H21    C107    1.096   .     S
H22    C107    1.097   .     S
H24    O186    0.976   .     S
H25    O201    0.975   .     S
H26    O201    0.976   .     S
H27    C110    1.089   .     S
H29    C114    1.088   .     S
H30    C118    1.085   .     S
H31    C121    1.088   .     S
H32    C122    1.088   .     S
H33    C125    1.099   .     S
H34    C125    1.099   .     S
H35    C126    1.095   .     S
H36    C127    1.098   .     S
H37    C127    1.101   .     S
H38    C128    1.096   .     S
H39    C124    1.098   .     S
H40    C134    1.098   .     S
H41    C134    1.102   .     S
H42    C134    1.101   .     S
H43    C135    1.101   .     S
H44    C135    1.102   .     S
H45    C135    1.102   .     S
H46    C136    1.102   .     S
H47    C136    1.096   .     S
H48    C136    1.097   .     S
H50    O196    0.976   .     S
H51    O181    0.975   .     S
H52    O181    0.976   .     S
H53    C139    1.089   .     S
H55    C143    1.088   .     S
H56    C147    1.085   .     S
H57    C150    1.088   .     S
H58    C151    1.088   .     S
H59    C154    1.099   .     S
H60    C154    1.099   .     S
H61    C155    1.095   .     S
H62    C156    1.098   .     S
H63    C156    1.101   .     S
H64    C157    1.096   .     S
H65    C153    1.098   .     S
H66    C163    1.098   .     S
H67    C163    1.102   .     S
H68    C163    1.101   .     S
H69    C164    1.101   .     S
H70    C164    1.102   .     S
H71    C164    1.102   .     S
H72    C165    1.102   .     S
H73    C165    1.096   .     S
H74    C165    1.097   .     S
H76    O176    0.976   .     S
H77    O191    0.975   .     S
H78    O191    0.976   .     S
C79    O173    1.276   .     S
C79    C80     1.488   .     S
C79    O172    1.275   .     S
C80    C81     1.394   .     S
C80    C85     1.397   .     S
C81    C86     1.396   .     S
C82    O174    1.277   .     S
C82    O175    1.274   .     S
C83    C84     1.401   .     S
C83    C151    1.397   .     S
C84    C152    1.395   .     S
C86    C102    1.465   .     S
C87    C88     1.492   .     S
C87    O178    1.276   .     S
C87    O177    1.276   .     S
C88    C93     1.396   .     S
C88    C89     1.397   .     S
C89    C94     1.395   .     S
C90    C91     1.490   .     S
C90    O179    1.280   .     S
C90    O180    1.271   .     S
C91    C92     1.398   .     S
C93    C112    1.397   .     S
C94    C113    1.395   .     S
C95    C96     1.555   .     S
C95    C104    1.537   .     S
C95    C99     1.572   .     S
C96    C97     1.560   .     S
C97    C98     1.548   .     S
C97    C101    1.510   .     S
C98    C99     1.560   .     S
C99    C100    1.516   .     S
C100   C101    1.395   .     S
C100   C103    1.399   .     S
C101   C102    1.391   .     S
C104   C107    1.533   .     S
C104   C105    1.541   .     S
C104   C106    1.540   .     S
C108   O183    1.276   .     S
C108   O182    1.275   .     S
C108   C109    1.488   .     S
C109   C110    1.394   .     S
C109   C114    1.397   .     S
C110   C115    1.396   .     S
C111   O185    1.274   .     S
C111   O184    1.277   .     S
C112   C113    1.401   .     S
C115   C131    1.465   .     S
C116   O187    1.276   .     S
C116   O188    1.276   .     S
C116   C117    1.492   .     S
C117   C118    1.397   .     S
C117   C122    1.396   .     S
C118   C123    1.395   .     S
C119   O190    1.271   .     S
C119   C120    1.490   .     S
C119   O189    1.280   .     S
C120   C121    1.398   .     S
C122   C141    1.397   .     S
C123   C142    1.395   .     S
C124   C125    1.555   .     S
C124   C133    1.537   .     S
C124   C128    1.572   .     S
C125   C126    1.560   .     S
C126   C130    1.509   .     S
C126   C127    1.548   .     S
C127   C128    1.560   .     S
C128   C129    1.516   .     S
C129   C132    1.399   .     S
C129   C130    1.395   .     S
C130   C131    1.391   .     S
C133   C134    1.541   .     S
C133   C136    1.533   .     S
C133   C135    1.540   .     S
C137   O192    1.275   .     S
C137   O193    1.276   .     S
C137   C138    1.488   .     S
C138   C139    1.394   .     S
C138   C143    1.397   .     S
C139   C144    1.396   .     S
C140   O195    1.274   .     S
C140   O194    1.277   .     S
C141   C142    1.401   .     S
C144   C160    1.465   .     S
C145   C146    1.492   .     S
C145   O197    1.276   .     S
C145   O198    1.276   .     S
C146   C147    1.397   .     S
C146   C151    1.396   .     S
C147   C152    1.395   .     S
C148   C149    1.490   .     S
C148   O199    1.280   .     S
C148   O200    1.271   .     S
C149   C150    1.398   .     S
C153   C157    1.572   .     S
C153   C162    1.537   .     S
C153   C154    1.555   .     S
C154   C155    1.560   .     S
C155   C156    1.548   .     S
C155   C159    1.510   .     S
C156   C157    1.560   .     S
C157   C158    1.516   .     S
C158   C159    1.395   .     S
C158   C161    1.399   .     S
C159   C160    1.391   .     S
C162   C163    1.541   .     S
C162   C164    1.540   .     S
C162   C165    1.533   .     S
N166   N167    1.323   .     S
N168   N169    1.323   .     S
N170   N171    1.323   .     S
O172   Cu202   1.978   .     S
O173   Cu205   1.950   .     S
O177   Cu203   2.004   .     S
O178   Cu206   1.927   .     S
O182   Cu204   1.978   .     S
O183   Cu207   1.950   .     S
O187   Cu205   2.004   .     S
O188   Cu202   1.927   .     S
O192   Cu206   1.978   .     S
O193   Cu203   1.950   .     S
O197   Cu207   2.004   .     S
O198   Cu204   1.927   .     S
Cu202  Cu205   2.587   .     S
Cu203  Cu206   2.587   .     S
Cu204  Cu207   2.587   .     S
