# Supplementary material for: Pore Size Engineering of MOFs by Pore Edge Reaction: Tetrazine Click and Hydrogen Adsorption in Theory and Experiment
Source: Chem Mater. 2025 Jul 2;37(14):5206–16. doi: 10.1021/acs.chemmater.5c00914 (PMC12287999; doi:10.1021/acs.chemmater.5c00914)
Supplement: Supplementary file 10 [file cm5c00914_si_010.zip]

Archive with 22 entries (21 files):
- JUK-21(Cu)-x_H2_D2_LP/
- JUK-21(Cu)-x_H2_D2_LP/JUK-21-D2-57K.DAT.aif
- JUK-21(Cu)-x_H2_D2_LP/JUK-21-D2-67K.DAT.aif
- JUK-21(Cu)-x_H2_D2_LP/JUK-21-D2-77K-2.DAT.aif
- JUK-21(Cu)-x_H2_D2_LP/JUK-21-H2-57K.DAT.aif
- JUK-21(Cu)-x_H2_D2_LP/JUK-21-H2-67K.DAT.aif
- JUK-21(Cu)-x_H2_D2_LP/JUK-21-H2-77K.DAT.aif
- JUK-21(Cu)-x_H2_D2_LP/JUK-21-nor-H2-57K.DAT.aif
- JUK-21(Cu)-x_H2_D2_LP/JUK-21-nor-H2-67K.DAT.aif
- JUK-21(Cu)-x_H2_D2_LP/JUK-21-nor-H2-77K.DAT.aif
- JUK-21(Cu)-x_H2_D2_LP/JUK-21-ode-H2-57K.DAT.aif
- JUK-21(Cu)-x_H2_D2_LP/JUK-21-ode-H2-67K.DAT.aif
- JUK-21(Cu)-x_H2_D2_LP/JUK-21-ode-H2-77K.DAT.aif
- JUK-21(Cu)-x_H2_D2_LP/JUK-21-phn-H2-57K.DAT.aif
- JUK-21(Cu)-x_H2_D2_LP/JUK-21-phn-H2-67K.DAT.aif
- JUK-21(Cu)-x_H2_D2_LP/JUK-21-phn-H2-77K.DAT.aif
- JUK-21(Cu)-x_H2_D2_LP/JUK-21-sty-H2-57K.DAT.aif
- JUK-21(Cu)-x_H2_D2_LP/JUK-21-sty-H2-67K.DAT.aif
- JUK-21(Cu)-x_H2_D2_LP/JUK-21-sty-H2-77K_2run.DAT.aif
- JUK-21(Cu)-x_H2_D2_LP/JUK-21-tbn-H2-57K.DAT.aif
- JUK-21(Cu)-x_H2_D2_LP/JUK-21-tbn-H2-67K.DAT.aif
- JUK-21(Cu)-x_H2_D2_LP/JUK-21-tbn-H2-77K.DAT.aif
