# Supplementary material for: Pore Size Engineering of MOFs by Pore Edge Reaction: Tetrazine Click and Hydrogen Adsorption in Theory and Experiment
Source: Chem Mater. 2025 Jul 2;37(14):5206–16. doi: 10.1021/acs.chemmater.5c00914 (PMC12287999; doi:10.1021/acs.chemmater.5c00914)
Supplement: Supplementary file 11 [file cm5c00914_si_011.zip]

Archive with 7 entries (6 files):
- JUK-21(Cu)-x_H2_HP/
- JUK-21(Cu)-x_H2_HP/JUK-21(Cu)-nor_hp.aif
- JUK-21(Cu)-x_H2_HP/JUK-21(Cu)-ode_hp.aif
- JUK-21(Cu)-x_H2_HP/JUK-21(Cu)-phn_hp.aif
- JUK-21(Cu)-x_H2_HP/JUK-21(Cu)-sty_hp.aif
- JUK-21(Cu)-x_H2_HP/JUK-21(Cu)-tbn_hp.aif
- JUK-21(Cu)-x_H2_HP/JUK-21(Cu)_hp.aif
