# Supplementary material for: Pore Size Engineering of MOFs by Pore Edge Reaction: Tetrazine Click and Hydrogen Adsorption in Theory and Experiment
Source: Chem Mater. 2025 Jul 2;37(14):5206–16. doi: 10.1021/acs.chemmater.5c00914 (PMC12287999; doi:10.1021/acs.chemmater.5c00914)
Supplement: Supplementary file 12 [file cm5c00914_si_012.zip]

Archive with 8 entries (7 files):
- JUK-21(Cu)-x_N2_CO2/
- JUK-21(Cu)-x_N2_CO2/JUK-21(Cu)-nor_N2.aif
- JUK-21(Cu)-x_N2_CO2/JUK-21(Cu)-ode_N2.aif
- JUK-21(Cu)-x_N2_CO2/JUK-21(Cu)-phn_N2.aif
- JUK-21(Cu)-x_N2_CO2/JUK-21(Cu)-sty_N2.aif
- JUK-21(Cu)-x_N2_CO2/JUK-21(Cu)-tbn_N2.aif
- JUK-21(Cu)-x_N2_CO2/JUK-21(Cu)_CO2.aif
- JUK-21(Cu)-x_N2_CO2/JUK-21(Cu)_N2.aif
